# Supplementary material for: Histone demethylase Lsd1 is required for the differentiation of neural cells in Nematostella vectensis
Source: Nat Commun. 2022 Jan 24;13:465. doi: 10.1038/s41467-022-28107-z (PMC8786827; doi:10.1038/s41467-022-28107-z)
Supplement: Supplementary file 4 — Supplementary Data 1 [file 41467_2022_28107_MOESM4_ESM.xlsx]

## Sheet: Sheet1
species	protein	accession number	Link
Nematostella vectensis	KDM1A	XP_032238152.1	https://www.ncbi.nlm.nih.gov/protein/1806728296
Nematostella vectensis	KDM1B	XP_032226240.1	https://www.ncbi.nlm.nih.gov/protein/1806697923
Homo sapiens	KDM1A	NP_055828.2	https://www.ncbi.nlm.nih.gov/protein/NP_055828.2
Homo sapiens	KDM1B	Q8NB78	https://www.ncbi.nlm.nih.gov/protein/Q8NB78
Danio rerio	KDM1A	XP_005158840.1	https://www.ncbi.nlm.nih.gov/protein/XP_005158840.1
Danio rerio	KDM1B	XP_017207893.2	https://www.ncbi.nlm.nih.gov/protein/XP_017207893.2
Drosophila melanogaster	KDM	Q9VW97.1	https://www.ncbi.nlm.nih.gov/protein/Q9VW97.1
Strongylocentrotus purpuratustaurus	KDM1B	XP_030830284.1	https://www.ncbi.nlm.nih.gov/protein/XP_030830284.1
Strongylocentrotus purpuratus	KDM1A	XP_030850350.1	https://www.ncbi.nlm.nih.gov/protein/XP_030850350.1
Mus musculus	KDM1A	NP_001343496.1	https://www.ncbi.nlm.nih.gov/protein/NP_001343496.1
Mus musculus	KDM1B	XP_006516977.1	https://www.ncbi.nlm.nih.gov/protein/XP_006516977.1
Bos taurus	KDM1A	XP_002685763.1	https://www.ncbi.nlm.nih.gov/protein/XP_002685763.1
Bos taurus	KDM1B	XP_002697595.1	https://www.ncbi.nlm.nih.gov/protein/XP_002697595.1
Apis mellifera	KDM1A	XP_016769858.1	https://www.ncbi.nlm.nih.gov/protein/XP_016769858.1
Actinia tenebrosa	KDM1A	XP_031567611.1	https://www.ncbi.nlm.nih.gov/protein/XP_031567611.1
Acropora digitifera	KDM1A	XP_015756126.1	https://www.ncbi.nlm.nih.gov/protein/XP_015756126.1
Acropora digitifera	KDM1B	XP_015752864.1	https://www.ncbi.nlm.nih.gov/protein/XP_015752864.1
Capitella teleta	KDM1A	R7U0Q0	https://www.uniprot.org/uniprot/R7U0Q0
Capitella teleta	KDM1B	R7THZ1	https://www.uniprot.org/uniprot/R7THZ1
Lottia gigantea	KDM1A	V3ZE46	https://www.uniprot.org/uniprot/V3ZE46
Lottia gigantea	KDM1B	V3ZRP8	https://www.uniprot.org/uniprot/V3ZRP8
Mnemiopsis leidyi	KDM1A	ML06333a	https://research.nhgri.nih.gov/mnemiopsis/wiki/index.php/ML06333a
Mnemiopsis leidyi	KDM1B	ML095310a	https://research.nhgri.nih.gov/mnemiopsis/wiki/index.php/ML095310a
Hydra vulgaris	KDM1A	Sc4wPfr_615.g17529.t1	https://research.nhgri.nih.gov/hydra/genewiki/gene_page.cgi?gene=Sc4wPfr_615.g17529.t1
Hydra vulgaris	KDM1B	Sc4wPfr_1455.g22837.t1	https://research.nhgri.nih.gov/hydra/genewiki/gene_page.cgi?gene=Sc4wPfr_1455.g22837.t1
Amphimedon queenslandica	KDM1A	XP_019848757.1	https://www.ncbi.nlm.nih.gov/protein/1133453328
Amphimedon queenslandica	KDM1B	XP_019850257.1	https://www.ncbi.nlm.nih.gov/protein/1133457489
Trichoplax adhaerens	KDM1A	XP_002118392.1	https://www.ncbi.nlm.nih.gov/protein/196017091
