# Supplementary material for: Histone demethylase Lsd1 is required for the differentiation of neural cells in Nematostella vectensis
Source: Nat Commun. 2022 Jan 24;13:465. doi: 10.1038/s41467-022-28107-z (PMC8786827; doi:10.1038/s41467-022-28107-z)
Supplement: Supplementary file 5 — Supplementary Data 2 [file 41467_2022_28107_MOESM5_ESM.txt]

>KDM1A_Nematostella_vectensis
IAGLMAARQLQSFGIDVTMVEARERVGGRVATFRKG-QYIADLGAMVLTGLGGNPLTVLN
NQISMEVHKIRQK-CPL-YESLGKPTPRDHPWPSKSHIGASAQRVPKDKDEMVEREFNRL
LEATSFLSHQLDFNYM---------NGKPVSLGHALELVIKMQEKQVKEQQVEHAKKILS
LQDHMKENLAKMVSIQEKARQTHREYTEALKVK-EPR---------DVTSEFLVKSKQRD
LNALCREYDEYNEKQQMLDERLEELENNPPSDVYLSSRDRVEVVTQSTNKSSITTTQTFK
ADAVLITLPLGVLKANPAAVQFHPPLPEWKMAAVHRMGFGNLNKVVLCFDRIFWDPNTNL
FGHVNGTTHTRGELFLFWNLYKAPVLISLVAGEAADNL-ENVPDDIIVSRAVGVLRGIFG
ASNVPNPKESVVTRWKSDEWSRGSYSYV--AAGSSGNDYDLMASPVAPLPTANVAPGTPQ
PLNPPRVFFAGEHTIRNYPATVHGALLSG--VEVVTQSTNKS----SITTTQTFKADAVL
ITLPLGVLKA--------NPAAVQFHPPLPEWKMAAVHRMGFGNLNKVVLCFDRIFWDPN
T---NLFGHVNGTTHTRGELFLFWNLYKA--------------------PVLISLVAGEA
ADNLENVPDDIIVSRAVGVLRGIFGASNVPNPKESVVTRWKSDEWSRGSYSYVAAGSSGN
DYDLMASPVAPLPTANVAPG----TPQPLNPPRVFFAGEHTIRNYPATVHGALLSGLREA
GRI-
>KDM1A_Actinia_tenebrosa
ISGLMAARQLQSFGIDVTIVEARERVGGRVATFREG-QFIADLGAMVLTGLGGNPLTVLA
NQINMELHKIKQK-CPL-YETIGKPAVRDHNWVYKTS-GSQAIRVPKDKDEMVEREFNRL
LEATSFLSHHLDFNYM---------NGKPVSLGHALELVIKLQEKQVKEQQIEHSKKILG
IQDLMKENLAKMLSLQDKGRQTHNEHQDAIKKK-NQTNTG------DVTTEFLIKSKQRD
LNAICREYDELAEEQQRLDEKLEELENNPPSDVYLSSRDR--------------------
----------QILDWHFANLEFANATPLTALSLKH------------------WDQD---
-----------------------------------DDF-EFSGSHMTV------------
---------------------RNGYSCLP-AALAECLDIRL-------------------
-----------NTAVKHIRYNR-----SG--VEVVTQSTNKS----SITTTQTFKGDAVL
ITLPLGVLKA--------HPPAVQFHPALPEWKMAAVHRMGFGNLNKVVLCFDRIFWNPD
T---NLFGHVSGTTLNRGELFLFWNLYKA--------------------PVLISLVAGEA
ANKLENVADDIIVGRAVAVLRGIFGPSNVPQPKKSVVTRWKSDEWSHGSYSYVAAGSSGN
DYDLMASPVAPPPISAVTPG----TPQPPNPPRVFFAGEHTIRNYPATVHGALLSGLREA
GRI-
>KDM1A_Acropora_digitifera
ISGLTAARQLQSFGIDVTIVEARELVGGRVVTFRKG-QYIADLGAMVLTGLGGNPLTVMA
NQISMELHKIRQK-CPL-YETHGKSGPIEKK---PNS-RLSAVRVPKEKDEMVEREFNRL
LEATSFLSHQLDFNYM---------HSKPVSLGHALELVIKMQERQVKEQQIEHAKKILK
IQEQLKTNLSQMVQIKEKVKQTHKEYQDALKVK-EPR---------DITSEFSIKSKLRD
LNAHCREYDEMSEEQLRIEERLEELEENPPSDVYLSSRDR--------------------
----------QILDWHFANLEFANATPLTSLSLKH------------------WDQD---
-----------------------------------DDF-EFSGSHMTV------------
---------------------RNGYSCLP-KALAEGLDIRL-------------------
-----------NTAVRHVRYNR-----TG--VELVTQSTGKS----SITTTQTFKGDAVL
ITLPLGVLKS--------HPPSVQFYPALPEWKTAAIHRMGFGNLNKVVLCFDRVFWDPN
T---NLFGHVGSTTANRGELFLFWNLYKS--------------------PVLIALVAGEA
ANKLENVSDEIIVGSAIAVLKGIFGSSAVPQPKETVVTRWKSDEWSRGSYSFVAAGSSGN
DYDLMASPVAPPSVPGMPPG----NPSQPNPPRVFFAGEHTIRNYPATVHGALLSGLREA
GRI-
>KDM1A_Hydra_vulgaris
VSGLTAARQLQSFGFEVLLLEGRERVGGRVATYRSG-QFIADLGAMVVTGLGGNPVTIIS
NQVDVKLTKIKQK-CPL-YESNGQI-------------------VPKDKDELVEREFNRL
LESTSYLSHVLGFNSL---------FTKPLSLGNAIELVIKLMEKQVKEKQVEH------
------------------------------------------------------------
------------------------------------------------------------
------------------------------------------------------------
------------------------------------------------------------
------------------------------------------------------------
------------------------------------------------------------
------------------------------------------------------------
------------------------------------------------------------
------------------------------------------------------------
------------------------------------------------------------
----
>KDM1A_Bos_taurus
VSGLAAARQLQSFGMDVTLLEARDRVGGRVATFRKG-NYVADLGAMVVTGLGGNPMAVVS
KQVNMELAKIKQK-CPL-YEANGQA-------------------VPKEKDEMVEQEFNRL
LEATSYLSHQLDFNVL---------NNKPVSLGQALEVVIQLQEKHVKDEQIEHWKKIVK
TQEELKELLNKMVNLKEKIKELHQQYKEASEVK-PPR---------DITAEFLVKSKHRD
LTALCKEYDELAETQGKLEEKLQELEANPPSDVYLSSRDR--------------------
----------QILDWHFANLEFANATPLSTLSLKH------------------WDQD---
-----------------------------------DDF-EFTGSHLTV------------
---------------------RNGYSCVP-VALAEGLDIKL-------------------
-----------NTAVRQVRYTA-----SG--CEVIA--VNTR----STSQTFIYKCDAVL
CTLPLGVLKQ--------QPPAVQFVPPLPEWKTSAVQRMGFGNLNKVVLCFDRVFWDPS
V---NLFGHVGSTTASRGELFLFWNLYKA--------------------PILLALVAGEA
AGIMENISDDVIVGRCLAILKGIFGSSAVPQPKETVVSRWRADPWARGSYSYVAAGSSGN
DYDLMAQPITPGPSIPGAP---------QPIPRLFFAGEHTIRNYPATVHGALLSGLREA
GRI-
>KDM1A_Mus_musculus
VSGLAAARQLQSFGMDVTLLEARDRVGGRVATFRKG-NYVADLGAMVVTGLGGNPMAVVS
KQVNMELAKIKQK-CPL-YEANGQA-------------------VPKEKDEMVEQEFNRL
LEATSYLSHQLDFNVL---------NNKPVSLGQALEVVIQLQEKHVKDEQIEHWKKIVK
TQEELKELLNKMVNLKEKIKELHQQYKEASEVK-PPR---------DITAEFLVKSKHRD
LTALCKEYDELAETQGKLEEKLQELEANPPSDVYLSSRDR--------------------
----------QILDWHFANLEFANATPLSTLSLKH------------------WDQD---
-----------------------------------DDF-EFTGSHLTV------------
---------------------RNGYSCVP-VALAEGLDIKL-------------------
-----------NTAVRQVRYTA-----SG--CEVIA--VNTR----STSQTFIYKCDAVL
CTLPLGVLKQ--------QPPAVQFVPPLPEWKTSAVQRMGFGNLNKVVLCFDRVFWDPS
V---NLFGHVGSTTASRGELFLFWNLYKA--------------------PILLALVAGEA
AGIMENISDDVIVGRCLAILKGIFGSSAVPQPKETVVSRWRADPWARGSYSYVAAGSSGN
DYDLMAQPITPGPSIPGAP---------QPIPRLFFAGEHTIRNYPATVHGALLSGLREA
GRI-
>KDM1A_Homo_sapiens
VSGLAAARQLQSFGMDVTLLEARDRVGGRVATFRKG-NYVADLGAMVVTGLGGNPMAVVS
KQVNMELAKIKQK-CPL-YEANGQA-------------------VPKEKDEMVEQEFNRL
LEATSYLSHQLDFNVL---------NNKPVSLGQALEVVIQLQEKHVKDEQIEHWKKIVK
TQEELKELLNKMVNLKEKIKELHQQYKEASEVK-PPR---------DITAEFLVKSKHRD
LTALCKEYDELAETQGKLEEKLQELEANPPSDVYLSSRDR--------------------
----------QILDWHFANLEFANATPLSTLSLKH------------------WDQD---
-----------------------------------DDF-EFTGSHLTV------------
---------------------RNGYSCVP-VALAEGLDIKL-------------------
-----------NTAVRQVRYTA-----SG--CEVIA--VNTR----STSQTFIYKCDAVL
CTLPLGVLKQ--------QPPAVQFVPPLPEWKTSAVQRMGFGNLNKVVLCFDRVFWDPS
V---NLFGHVGSTTASRGELFLFWNLYKA--------------------PILLALVAGEA
AGIMENISDDVIVGRCLAILKGIFGSSAVPQPKETVVSRWRADPWARGSYSYVAAGSSGN
DYDLMAQPITPGPSIPGAP---------QPIPRLFFAGEHTIRNYPATVHGALLSGLREA
GRI-
>KDM1A_Danio_rerio
VSGLAAARQLQSFGMDVTVLESRDRVGGRVATFRKG-NYVADLGAMVVTGLGGNPMAVVS
KQVNMELAKIKQK-CPL-YEANGQA-------------GERCTSVPKEKDEMVEQEFNRL
LEATSYLSHQLDFNFL---------NNKPVSLGQALEVVIQLQEKHVKDEQIEHWKKIVK
TQEELKDLLNKMVTTKEKVKELHQQYKEASEVK-PPR---------DITAEFLVKSKHRD
LTALCKEYDELVEMQVKLEERLQELEANPPSDVYLSSRDR--------------------
----------QILDWHFANLEFANATPLSTLSLKH------------------WDQD---
-----------------------------------DDF-EFTGSHLTV------------
---------------------RNGYSCVP-VALAEGLDIKL-------------------
-----------NTAVRQVRYTS-----SG--CEVIA--VNTR----STTQTFIYKCDAVL
CTLPLGVMKQ--------QPPAVQFVPPLPEWKTAAIQRMGFGNLNKVVLCFDRVFWDPS
V---NLFGHVGSTTASRGELFLFWNLYKA--------------------PILLALMAGEA
AGIMENISDDVIVGRCLAILKGIFGSSAVPQPKETVVSRWRADPWARGSYSYVAAGSSGN
DYDLMAQPITPGPAIPGAS---------QPVPRLFFAGEHTIRNYPATVHGALLSGLREA
GRI-
>KDM1A_Strongylocentrotus_purpuratus
IAGLTAGRQLQTFGIDVILLEARDRVGGRVTTYRKN-NYVADLGAMVVTGLGGNPMTIIS
KQVNMELAKVKQK-CPL-FESGGQT------------------QIPKDKDEMVEREFNRL
LEATSYLSHQLDFNYL---------NGKPVSLGEALELVIKLQEKQVKEKKGDYLRNIIL
LQDELKQVQSKILSLQDKIKELNRQHKKATESK-QTR---------DITAEFVVRSKLRD
LNAACKDYDVEKEKQKELEEKIQDLENNPPSDVYLSSRDR--------------------
----------QILDWHFANLEFANATPLSTLSLKH------------------WDQD---
-----------------------------------DDF-EFSGSHLTV------------
---------------------RNGYSCVP-VALSEGLDIKL-------------------
-----------NTVVRQIKYTS-----TG--VEVVT--QSIK----GQGGSCTYKADAAL
CTLPLGVLKQ--------APPVVHFSPPLPEWKTSAVQRMGYGNLNKVVLCFDKCFWDPV
I---NLFGHVGSTTASRGELFLFWNLYKA--------------------PVLLALVAGEA
AQIMENVSDDVIVGRCLTVLRGIFGNNAVQQPKDAVVTRWRADPWSRGSYSYVAAGSSGN
DYDLMATPVTPTPIVPGAP------PQANNLPRLFFAGEHTIRNYPATVHGALLSGLREA
GRI-
>KDM1A_Capitella_teleta
IAGLMAARQLQTFGMDVTVLEARDRVGGRIATFRKG-NYVADLGAMVVTGLGGNPVTVLS
KQVSMELHKIKQK-CPL-YESNGST-------------------VPKEKDEMVEREFNRL
LEATSYLSHHMDYNFI---------QGKPVTLGQALEHVIKLQEKHVKEKQCEHQKAIIQ
LQDDLKKSQSKMLTLKDSISDLNKQWNEASKVK-QPR---------DITAEFLVRSKLRD
LTAACREYDQLVAEQKESEEKLHAMESSPPSDVYLSSRDR--------------------
----------QILDWHFANLEFANATPLSTLSLKH------------------WDQD---
-----------------------------------DDF-EFTGSHLTV------------
---------------------RNGYSCVP-VALSEGLDIKL-------------------
-----------NVAVRSVNYSS-----TG--VEIQT--THPR----TNGNPVTYKADACL
ITLPLGVLKESL---RANGPNCVSFNPPLPEWKTQALQRMGFGNLNKVVLCFDRVFWDPN
A---NLFGHVGSTTASRGELFLFWNLYKS--------------------PVLLALVAGEA
AAIMENVSDDVIIGRSIAVLKGIFGNSAVPQPKEAVVTRWRADPWSRGSYSYVSAGSTGN
DYDLMASPISANPAPPNAP------PNPNNLPRVFFAGEHTIRNYPATVHGALLSGCREA
GRI-
>KDM1A_Lottia_gigantea
IAGLGAAKQLLAFGLDVVVLEARERVGGRIVTFRKG-NYVADLGAMVVTGLGGNPVTILS
KQVNMELHKIKQK-CPL-YESNGAT-------------------VPKEKDEMVEREFNRL
LETTSYLSHQMDFNYI---------NNKPAALGQALEAVIKLQEKHVKEKQCQHQRHILE
LQDKLKKNQSQLIAYRDKVEEINKQWREASEIK-PPG---------DITAEFLIKSKLRD
LNAACKEYDQLVAQQKEIEEKLQELEANPPSDVYLSSRDR--------------------
----------QILDWHFANLEFANATPLTALSLKH------------------WDQD---
-----------------------------------DDF-EFSGSHLTV------------
---------------------RNGYSCVP-VALSEGLDIKL-------------------
-----------NTAVRQIRHTT-----TG--VEIVT--TNAK----NNANPQTYKADAVL
STLPLGVMKECL---KGSGPNSVQFIPPLPEWKTGAIQRLGFGNLNKVVLCFDRIFWDPN
S---NLFGHVGSTTLSRGELFLFWNLYKA--------------------PVLLALVAGEA
AAIMENVTDDVIVGRSIAVLKLIFGNNAVPQPKETLVTRWRADPWSRGSYSFVAAGSSGN
DYDLLSTPVPP---------------QQGAQPRLFFAGEHTVRNYPATVHGAFLSGLREA
GRI-
>KDM1A_Apis_mellifera
IAGLAAAQQMQQFGLEVIVLEARDRVGGRIATFRKS-SYIADLGAMVVTGLGGNPVTTLS
KQINMELHKIRQK-CPL-YESDGQT-------------------VPKDKDEMVEREFNRL
LEATSYLSHQLDFNYVGSAGSGQGGNTRPVSLGQALEWVIRLQEQGVKQRQVAHLRSVLS
LQGRLITNQHRMIAIMDRLVELNKQYKEMTESKLQTR---------DITQEFVLRSKLRD
LHNACKEWDQLSEQQKEIEAKLQELEASPPSDVYLSSKDR--------------------
----------QILDWHFANLEFANATSLSNLSLKH------------------WDQD---
-----------------------------------DDF-EFTGSHLTV------------
---------------------RNGYSCVP-VALSEGLDIRL-------------------
-----------NTAARAVRYGV-----NG--VEVWA-APSRS----PHTNHTVYKADAVL
VTLPLGVLKA------SAPPSAVAFNPPLPDWKSQAIQRLGFGNLNKVVLCFERIFWDPT
A---NLFGHVGSTTASRGELFLFWNLYKA--------------------PVLLALVAGEA
ACVMENVSDDVIVGRCIAVLKGIFGNQVVPQPRESVVTRWRADPWARGSYSFVAVGSSGS
DYDLLAAPVAPPATPGAPP----------PQPRVFFAGEHTIRNYPATVHGAFLSGLREG
GRI-
>KDM1_Trichoplax_adhaerens
-SGLIAARQLQSFGIDVIVIEGRNRVGGRINTFSKG-SWVADLGAMVITGLGGNPIDILS
KQISMELSRIKQD-CPL-YETSGKM--------------SYSSLVPKDKDNMVETEFNRL
LEATSYMSHQIDFNSV---------DDKPISLGEALELMIKLRERQVKEDLIQHYKRINE
LQDQCLAVKRQLITVQTDIVQIHREHVGVDAKK-QPS---------SIDNEFQARSKARE
LVSLFKEHDSLLSKQQEIQQKLSLLESNPPSDVYLSPRDC--------------------
----------QILNWHFANLEFANACPLKRLSLKY------------------WDQD---
-----------------------------------DDF-EFSGAHLIV------------
---------------------KNGYSCVP-EALADGLNIKL-------------------
-----------NTTVRNINYNE-----RG--VEIITQSNYES--GGSDNTTTKFCGDAVL
MTVPLGIYKY--------NPSLIQFNPPLPEWKTNGIKRLGYGNLNKVVLCFESIFWNSK
S---NLFGHVNSCTSDRGELFLFWSTKRS--------------------PVLIALIAGEA
AEAIENISDDTIVARTVAILKGIFGANNVPQPKETCISRWFSDPFSKGSYSYVGVHASGA
DYDIMASPVSPNASTTANRTPLGTVEKGPNQPRVFFAGEHTCRNYPATVHGAILSGLREA
GRI-
>KDM1A_Mnemiopsis_leidyi
ISGLTAARQLQEFGLNVEVIEARSVVGGRVCTFRES-NYVADLGAMVVTGLGGNPLAVLA
KQLNLELMPIKQD-CPL-YEFTGQM-------------------VPKERDERVEREFNRL
LEATTYMSHQLNVNSI---------NGRPVSLGQALEIIIKLQIRQVKEKQLKHGRERCE
IQEKLNHIQQALFPLHEKIKDSHSKYLELKMKH-EELSDQLGEVIRDQKAEFEVKAAYKV
MLETFAEYDALLKEQQELEVQLTKMEQMVPNEIYMTPQER--------------------
----------HVLDWHCANLEFANAAPLSALSLKH------------------WDQD---
-----------------------------------DDF-EFTGNHLVV------------
---------------------HDGLSTVA-EAMSKGLNIRH-------------------
-----------NTACVGIKYTD-----SG--VEVATREVNQMNSSWATNSTSTITADAVL
LTIPLGVLKK----------EKLKFDPPLPEWKTSAIKRMGFGNLNKVVLCFNKVFWDPS
I---HLFGHVSNSTISRGELFLFWSISKA--------------------PVLIALIAGEA
ATVIETVPDEAIVGRAMTILRAIFGFQTVPQPNKHRVTRWRGDPWALGSYSYVAAGSSGN
DYDDLARPVAPHNASGA-------------HPRLFFAGEHTIRNYPATVHGALLSGLREA
GRI-
>KDM1_Drosophila_melanogaster
ISGLAVAHQLQQFGMDVIVLEARDRVGGRISTFRKN-SYIADVGAMVVTGVYGNPMTILS
KQIGMDLVPIQQT-CPL-YGPDGKP-------------------VPKEKDDVIEREFNRL
LESASYLSHRLDFNYA---------GDCPVSLGDALEWIISMQEMQVMHKRGQHMQEIIA
TQTKIIEQRRRLKTLRDTIGKLKNEHLAMINQR-KPK--GTDGDLKYCYQEFNIRNTQIK
MEETISTFHDLHAEEKQMLAKLHELEQNRPSDVYLSSRDR--------------------
----------LILDWHFANLEFANATRLNNLSLKH------------------WDQD---
-----------------------------------DDF-EFIGHHTTV------------
---------------------RNGYSCVP-VALTENLDIRV-------------------
-----------NSAVKEIKYGT-----KG--VEVVA--ENLK----TSNSQMTYKADLVV
CTLTLGVLKVAVAHKESQQSNTVKFDPPLPDWKQQAIKRLGFGNLNKVVLCFDRIFWDPN
A---NLFGHVGSTTASRGEMFLFWSISSS--------------------PVLLALVAGMA
ANLVESVTDDIIIGRCMSVLKNIFGNTSVPQPKETVVTRWRSDPWARGSYSYVSVGSSGS
DYDLLAAPVIPPSSKDA-----------EGLPRLFFAGEHTIRNYPATVHGAYLSGLREA
GRI-
>KDM1A_Amphimedon_queenslandica
ISGLMTARQLQYFGLDVSILEARDRIGGRVNTFRKG-AYSADLGAMVVTGLGGNPLSVIR
KQVGLQMSKIRRR-CPL-YYTTGEM-------------------VPRERDRTVELEFNRL
LDTVSYLSHHLQVDQL---------NGHSLSLGEALELLIELQEKHSREKLKEHLTIMSS
LQLELKGIYTQIKEIQMKLKEGQERQRQLLEAH-GNN---------PNDIDFIKRSTEQD
LYQLFQQYDTLHEQRQDIENRLDEAEDTDIPAVYLSPRDR--------------------
----------QILDWHFANLEFANASPLNVLSLRH------------------WDQD---
-----------------------------------DDF-EFTGAHLCL------------
---------------------RDGYDALP-KSLSKGLDIRL-------------------
-----------KTAVTAINYSA-----DG--TEVIA--TSTE-----SGCTNTFKADAVV
VTVPLGVLKA----------GAITFQPPLPEWKQQAINDLGFGLLNKVILCFEQRFWDAN
V---HLFGHVASSTTSRGELFMFWHLSFT--------------------PVLIALLAGED
AVKYESLPDDVVTAKAMAVLRSIFGDNSVPEPKETFVTRWRGDEYARGSYSYIASGSSGN
DYDFLAASVSPTRAGSTVP-----------RPRLFFAGEHTIRNYPATVHGALLSGLREA
GKV-
>KDM1B_Nematostella_vectensis
-SGLAAARHLKRFGVKVTLLEARDRIGGRVKDDFSL-GCCAGTGAQILNGCVNNPVSVLC
EQLGLAMRNISGH-CDL-LGVSGKL-------------------ADPDRDRKVEFHFNAL
LDANAEWR----------------------------------KGKCQADD----------
------------TPLEDRIQELHKIFLEETSLEF--------------------------
-----------------------------------NEEEN--------------------
----------KLLQFHLGNLEYSCAAPLSHVSALN------------------WDQN---
-----------------------------------EAYPQFTGEHTLL------------
---------------------VHGFEALL-KGLAKGMDIRY-------------------
-----------NTEVTNIDYSG-----EK--VLLKT------------ADGNTQHCDMII
VTLPLAVLKA----------GNVKFNPPISTTKSRAIEKLGAGLIEKVIMKFSRNFWRG-
------------------------------------------------------------
------------------------------------------------------------
------------------------------------------------------------
----
>KDM1B_Actinia_tenebrosa
-SGLSAARHLSKFGVKVTVLEARNRIGGRVSDDLSL-GCCVGKGAQILTGCINNPISVLC
EQLGLSMKHISGH-CDL-LDNKGQA-------------------ADISVDKKVEFHFNSI
LDAIAEWR----------------------------------KGK--TED----------
------------MPLEDRIQEMHKIFL---------------------------------
------------------------------------------------------------
------------------------------------------------------------
------------------------------------------------------------
------------------------------------------------------------
------------------------------------------------------------
------------------------------------------------------------
------------------------------------------------------------
------------------------------------------------------------
------------------------------------------------------------
----
>KDM1B_Strongylocentrotus_purpuratus
VAGLAAARHLTNMGCDVTMLEARDRIGGRVWDDQSL-GSCVGKGAQIVNGCINNPIALMC
EQGGFKLRKMHER-CDL-LGEGGVV-------------------TDLHVDKRVEFHFNAM
LDAIAEWR----------------------------------KDKFSSSD----------
------------SPLGKKIMEMHQTFMDETNLTF--------------------------
-----------------------------------SAEED--------------------
----------RLLQFHISNLEYACGSNLAKVSSLH------------------WDQN---
-----------------------------------EAFAQFAGDHCLL------------
---------------------KEGYHTVF-TELAKGLDVRL-------------------
-----------QHQVTAVNHSA-----DD--ITITL------------KDGQTLTAQKVL
LTIPLALLQS----------EVISFTPPLPEDKLEAINSLGSGIIEKIGLQFPSRFWEKK
VEETDYFGYIPTDPADRGFFSIFYDMSNG---------NKES-------NVLMSIISGDA
VQKLKEMTEKEVMEKCLSCLKKLFPKQTVPNPSKYFVTQWHKDEFAGMSYSFIASGASGE
TYDVLAECI---------------------DEKIFFAGEATNRSFPQTVTGAYLSGIREA
NKII
>KDM1B_Acropora_digitifera
-AGLSAARHLENFGVQVIVVESRDRIGGRVWDDKKMFGCCVGRGAQILNGCTNNPISVLC
EQSGLTMHHIGSK-CDL-LMEDGKC-------------------VDSSIDSKVEFHFNAL
LDAIADQK----------------------------------RDS-PNND----------
------------KSLEEKVWEMHQLFLEETQTSS--------------------------
-----RKYKAC------------------------SRLED--------------------
----------KLLQFHLGNLEFSCAAPLSKVSSVS------------------WDQN---
-----------------------------------EEFPQFSGDHTLL------------
---------------------HNGFGILL-SNLAQNLDIRL-------------------
-----------QFKVKEVDYSG-----DK--VVLTS------------ADGRILSADKVI
VTVPLFVLKS----------DWLRFTPDLPARKQTAIKNLGAGLIEKVVLKFKYNFWEKV
VKDADFFGHVPESREGRGSCGLFYDLSRK---------SHEH--SNKAGNALMTVLTGEA
AAHAQEMTDKAVVDMCMAILQKLFPFK-IPDPQGYLVTHWGRDPYSGMAYSYIPVGSTGE
EYDHLACDV---------------------DNKVFFAGEATNRYFPQTVTGAYLSGIREA
AKI-
>KDM1B_Homo_sapiens
-AGLAAARQLHNFGIKVTVLEAKDRIGGRVWDDKSFKGVTVGRGAQIVNGCINNPVALMC
EQ----------------------------------------------------------
------------------------------------------------------------
------------------------------------------------------------
------------------------------------------------------------
------------------------------VSARS------------------WDHN---
-----------------------------------EFFAQFAGDHTLL------------
---------------------TPGYSVII-EKLAEGLDIQL-------------------
-----------KSPVQCIDYSG-----DE--VQVTT------------TDGTGYSAQKVL
VTVPLALLQK----------GAIQFNPPLSEKKMKAINSLGAGIIEKIALQFPYRFWDSK
VQGADFFGHVPPSASKRGLFAVFYDMDPQ---------KKH--------SVLMSVIAGEA
VASVRTLDDKQVLQQCMATLRELFKEQEVPDPTKYFVTRWSTDPWIQMAYSFVKTGGSGE
AYDIIAEDI---------------------QGTVFFAGEATNRHFPQTVTGAYLSGVREA
SKI-
>KDM1B_Mus_musculus
-AGLAAARQLHNFGMKVTVLEAKDRIGGRVWDDKSFKGVVVGRGPQIVNGCINNPVALMC
EQ----------------------------------------------------------
------------------------------------------------------------
------------------------------------------------------------
------------------------------------------------------------
------------------------------VSARS------------------WDHN---
-----------------------------------EFFAQFAGDHTLL------------
---------------------TPGYSTII-EKLAEGLDIRL-------------------
-----------KSPVQSIDYTG-----DE--VQVTT------------TDGMGHSAQKVL
VTVPLAILQR----------GAIQFNPPLSEKKMKAINSLGAGIIEKIALQFPYRFWDSK
VQGADFFGHVPPSASQRGLFAVFYDMDSQ---------QQ---------SVLMSVITGEA
VASLRTMDDKQVLQQCMGILRELFKEQEIPEPTKYFVTRWSTEPWIQMAYSFVKTFGSGE
AYDIIAEEI---------------------QGTVFFAGEATNRHFPQTVTGAYLSGVREA
SKI-
>KDM1B_Bos_taurus
-AGLAAARQLHNFGIKVTVLEAKDRIGGRVWDDKSFTGVTVGRGAQIVNGCVNNPVALMC
EQLGISMHKFGER-CDL-IQEGGRI-------------------TDPTIDKRMDFHFNAL
LDVVSEWR----------------------------------KDKTQLQD----------
------------VPLGEKIEEIYKAFIKESGIQF--------------------------
-----------------------------------SELEE--------------------
----------QVLQFHLSNLEYACGSNLHQVSARS------------------WDHN---
-----------------------------------EFFAQFAGDHTLL------------
---------------------TPGYSVIL-EKLAEGLDIRL-------------------
-----------RSPVQSIDYSG-----DE--VQVTT------------TSGAVCTAQKVL
VTVPLALLQK----------GAIQFNPPLSDKKMKAINSLGAGIIEKIALQFPYRFWDSK
VQGADFFGHVPPSASKRGLFAVFYDMDPQ---------KQH--------SVLMSVIAGEA
VAAVRSLEDKQVLQQCMATLRELFKEQEVPDPTKYFVTRWSTDPWIQMAYSFVKTGGSGE
AYDILAEEI---------------------QGTVFFAGEATNRHFPQTVTGAYLSGVREA
SKI-
>KDM1B_Danio_rerio
------------------------------------------------------------
------------------------------------------------------------
------------------------------------------------------------
------------------------------------------------------------
------------------------------------------------------------
----------------LSNLEYACGSTLD-------------------------------
---------------------------------------QFSGDHALL------------
---------------------TDGYSAVL-DKLAQGLDIRL-------------------
-----------NTAVQRVDYSG-----EA--VKVWS------------SCGSHWTAHKVL
VTVPLALLQK----------NSISFTPALPERKLKAIHSLGAGVIEKVALQFSRRFWDSK
VQGADYFGRVPPCPEKRGLFSVFYDMRPQ---------GEE--------CVLMTVVTGEA
LALIRDLQDSQVVDLCMQVLRELFPEQDVPDPLRHFVTRWSSDPWSHMAYSFVKTGGSGE
AYDIMAEDV---------------------QRKLFFAGE---------------------
----
>KDM1B_Lottia_gigantea
ISGITSARFLKQMGIKVKVLEASDCIGGRIKDSKKF-GQCVGSGAQLLIGHINNPISIIS
HQAGLENKIVKEH-CSL-MSCTGDI-------------------IDPQVDRRIDFHFNAM
LDVIAEWR----------------------------------QGKGAKSD----------
------------VNLLDKFYEMHKQFKEESQLPF--------------------------
-----------------------------------TEEEE--------------------
----------KILQFHLSNLEYACGASLSRVSTLN------------------WDHN---
-----------------------------------ESQPQFTGDVVIL------------
---------------------KDGYSKIL-EKLSENLDIQY-------------------
-----------NTQVCGIDYSS-----ES--IKVTT-------------NTSSFTAHKVL
VTVPLGILQK----------QCIQFTPSLSERKTKAINSLGAGSLEKVCLQFDKKFWKSK
TDGDDFFGHVPVSESQRGLFNVFYDLSTS---------ENES-------GILVTNISGNA
LKLMQDKSDKEIMEMCLKTLRSLFPQETVPEPRNFLVTHWSDDPHIGMAYSYMPIGCDGS
IYDILAEEL---------------------DDRVYFAGEATNRQFPQSVTGAYLSGIREA
SKII
>KDM1B_Mnemiopsis_leidyi
IAGLAAARQLTMFGYKVKIFEGRDRVGGRIWDDQSL-GTCVAKGAQIITGCINNPATLMC
KQLDIPLHVIRDNGCEL-FEENGCP-------------------AAPDHDRRTDFHFNAL
LDAVAEWK---------------------------LERLNLAKAKNVDKD--------SE
KGENCNR-----MSLEEKLMELHKLSMSQNRQVF--------------------------
-----------------------------------SEDEK--------------------
----------RLLQFHLSNLEYACGAPIAKVSAMW------------------WDQN---
-----------------------------------EEYSQFTGDHAFL------------
---------------------YKGYSLLT-EALAEGLDIQL-------------------
-----------SKEVTRIDYTG-----DK--VLVKT------------PED-EYLTDKVI
VTLPLAVLKN----------ESVSFKPPLPDWKQHCINRIGAGCIEKIAMKFSKKFWQSK
IKGADFFGHVPSSEEHRGLFAIFYDMNTE---------VREGP------HVLMSIVTGEA
LDFRNNTSDLNVLKSCLQLLRNMF--DDVPDPEDFWVTSWGRDRFSMMSYSYMAIGSSGK
DYDHLAADV---------------------EEKVFFAGEATNRRFPQTVTGAYLSGIREA
CKI-
>KDM1B_Hydra_vulgaris
ISGAGAARQLHNAGCKVTIVEASERCGGRVKDDFSL-GNCIGLGAQIITGCINNPLFIMC
EQINLPLRYLGTR-CDL-IDDQGTS-------------------IDPTLDQEVEFRFNLI
LDSLEDWKQV--------------------------------INKQKHEK----------
------------ISLSEALAEQLKELQKNICKEM--------------------------
-----------------------------------TPIEM--------------------
----------NLLQFHLGNLEYGCGSSLQNVSAVH------------------WNQN---
-----------------------------------EEFPQYSGAHAWA------------
---------------------DDGFEPVI-KKLVEGIKVEY-------------------
-----------NCQVVSIDTSS-----KK--VSIET------------KSGMKFTADKVI
CAIPLTIYQS----------RAITFKPKLPEEKQAAIDRLGAGLIEKIALKFTKPFWRNK
IGEADYFGHIPSSPEDRGLFSVFYDVSKG---------NN---------YILMTVVAGES
IKIKAQLSDKELIQKCMVVLTNIFKDEIVPQPTAYVMSSWATDINSKMAYSYVKVGSSGD
DYDIVAKPV---------------------GNNLFFAGEVTNRQFPQTVTGAYLSGLREA
KRIL
>KDM1B_Capitella_teleta
MAGLTAARQLHNWGAKVMVVEASPRIGGRIDDSRDL-GMCIGKGAQILNSSTNNPLLILL
KQTGARTVPLDER-CPL-FTTRGQV-------------------VDEEEDHLIEAHFNSL
LERVSKW-----------------------------------QEKNPEND----------
------------CSLLHKIQKMHKN--SAVGKVF--------------------------
-----------------------------------TEEHE--------------------
----------KLLAFYMSNLEYACGCSLSDLSALH------------------WDHT---
-----------------------------------ERLLQFNGPSCFV------------
---------------------TQGFGSVL-EQLAEGLNIRC-------------------
-----------DHQVDEIDYTG-----DK--IKVSF------------TGGKFYDADQII
VTVPLRVLQT----------ENIAFNPSLPETKYDAIQNLGAGIIEKVALKFPCRFWPST
C---QTFGCVPEKTEERGMFNVFYDVSKC----DD---VEVG-------HVLLTYLTGHA
VDVVKNLTDVEIVQRCIGTLQKMFPKEVVPDPISSFVSHWRDNNHVGMAFSYVPTGSSSD
LYDSVKESL---------------------EGRVLFAGEATSQQFPQSVTGAYLSGLRAA
ENI-
>KDM1B_Amphimedon_queenslandica
-SGLSAARHLANFDYQVTILEASNRIGGRVHDVNIF-GQNVGQGAMFITGVINNPLTLLS
RQRGYTIRLVKEDKCELILERSGLF-------------------AEGEVDKRVEKQFNAS
LDRLAEWR----------------------------------NKNNNYTD----------
------------DSLENKLSELHSQLLTEEGYTY--------------------------
-----------------------------------TQDER--------------------
----------GLFDFHLSNLEFACGAHLSEVSACH------------------WDHN---
-----------------------------------DAFPQFGGAHALV------------
---------------------QSGLAQLVRELLPVETQLLL-------------------
-----------NSQVCHIDASS-----EDNPVIVKC------------RNGNEYTADKVI
VTVPLSILKD----------KTIKFTPSLSPAKQKAIERIGAGLVEKVTLTFKTPFWKEK
IGNADIFGHIPLSTEKRGLFSVLYDISPVPPTINDSSIKNEGPVAPTPVYMLMMTVSGEA
LKLYYTLSETEIKDEAISVLKFLFPDQTVQEPVSVLCSRWGNDPFVKMSYSYVCVGGASE
DYDVMSEEE--------------------GNGRIHFAGEATNRWYPQSVTGAYISGVREA
CKII
