# Supplementary material for: Histone demethylase Lsd1 is required for the differentiation of neural cells in Nematostella vectensis
Source: Nat Commun. 2022 Jan 24;13:465. doi: 10.1038/s41467-022-28107-z (PMC8786827; doi:10.1038/s41467-022-28107-z)
Supplement: Supplementary file 6 — Supplementary Data 3 [file 41467_2022_28107_MOESM6_ESM.xlsx]

## Sheet: Planula_upreg_S
#	GeneId	baseMean	log2FoldChange	lfcSE	stat	pvalue	padj	ENSEMBL_ID	Annotation
1	NVE19484	227.62	3.48824	0.382295	6.50869	7.5811e-11	4.37231e-08	NEMVEDRAFT_v1g220404	#N/A
2	NVE4906	204.418	2.71879	0.196963	8.72646	2.62764e-18	4.24328e-15	#N/A	#N/A
3	NVE7296	261.2	2.70876	0.218992	7.80283	6.05317e-15	5.86504e-12	NEMVEDRAFT_v1g245953	#N/A
4	NVE16572	32.7954	2.48526	0.372724	3.98489	6.75118e-05	0.0125795	#N/A	#N/A
5	NVE18238	32.8879	2.41158	0.371712	3.7975	0.00014616	0.0252889	NEMVEDRAFT_v1g224419	pr domain zinc finger protein 14
6	NVE22869	183.975	2.39909	0.237909	5.88081	4.08274e-09	1.62125e-06	NEMVEDRAFT_v1g104327	pr domain zinc finger protein 14
7	NVE16303	4742.95	2.33303	0.138741	9.608	7.39749e-22	1.62899e-18	NEMVEDRAFT_v1g81344	novel krab box and zinc c2h2 type domain containing protein
8	NVE10061	123.249	2.28948	0.192299	6.70561	2.00567e-11	1.27851e-08	NEMVEDRAFT_v1g215585	#N/A
9	NVE1849	525.014	2.14064	0.259777	4.39087	1.12899e-05	0.00239891	NEMVEDRAFT_v1g244297	#N/A
10	NVE7453	295.667	1.99586	0.216813	4.5932	4.36497e-06	0.00102653	NEMVEDRAFT_v1g239725	#N/A
11	NVE14366	125.932	1.9495	0.178512	5.31899	1.04343e-07	3.19937e-05	NEMVEDRAFT_v1g45071	gamma-aminobutyric acid receptor subunit beta-1-like
12	NVE26135	103.399	1.89596	0.233486	3.8373	0.000124397	0.0219946	NEMVEDRAFT_v1g9118	gamma-aminobutyric acid receptor subunit beta-1-like
13	NVE17822	238.764	1.8754	0.141232	6.19836	5.70535e-10	2.70982e-07	NEMVEDRAFT_v1g53909	gamma-aminobutyric acid receptor subunit rho-1
14	NVE7482	3275.92	1.87086	0.104862	8.30484	9.99562e-17	1.27434e-13	NEMVEDRAFT_v1g200058	#N/A
15	NVE13986	2404.68	1.80242	0.105239	7.62474	2.44522e-14	2.11538e-11	#N/A	zinc finger protein
16	NVE25903	158.73	1.78134	0.213826	3.65409	0.000258101	0.0422576	NEMVEDRAFT_v1g208697	#N/A
17	NVE5211	586.97	1.72039	0.136119	5.29236	1.20747e-07	3.65605e-05	NEMVEDRAFT_v1g212518	#N/A

## Sheet: Planula_upreg_NonS
#	GeneId	baseMean	log2FoldChange	lfcSE	stat	pvalue	padj	ENSEMBL_ID	Annotation
1	NVE7760	8.24722	4.26783	1.02134	4.17866	2.9323e-05	0.000777975	#N/A	#N/A
2	NVE19484	227.62	3.48824	0.382295	9.12447	7.2091e-20	9.35212e-18	NEMVEDRAFT_v1g220404	#N/A
3	NVE22182	30.1807	3.0198	0.805897	3.74713	0.00017887	0.00398598	#N/A	#N/A
4	NVE26012	360.969	2.80508	0.952985	2.94347	0.00324556	0.0484693	#N/A	#N/A
5	NVE4906	204.418	2.71879	0.196963	13.8035	2.42605e-43	1.89569e-40	#N/A	#N/A
6	NVE7296	261.2	2.70876	0.218992	12.3692	3.83594e-35	1.78688e-32	NEMVEDRAFT_v1g245953	#N/A
7	NVE26011	266.31	2.69986	0.891579	3.02818	0.0024603	0.0386735	#N/A	#N/A
8	NVE25933	29.0157	2.66703	0.540465	4.9347	8.02755e-07	2.78584e-05	NEMVEDRAFT_v1g208719	thrombospondin 2
9	NVE21631	21.3206	2.54649	0.512536	4.9684	6.75064e-07	2.37331e-05	#N/A	#N/A
10	NVE16572	32.7954	2.48526	0.372724	6.66784	2.596e-11	1.63332e-09	#N/A	#N/A
11	NVE18238	32.8879	2.41158	0.371712	6.48776	8.71241e-11	5.10994e-09	NEMVEDRAFT_v1g224419	pr domain zinc finger protein 14
12	NVE22869	183.975	2.39909	0.237909	10.0841	6.49578e-24	1.20112e-21	NEMVEDRAFT_v1g104327	pr domain zinc finger protein 14
13	NVE16303	4742.95	2.33303	0.138741	16.8157	1.87413e-63	4.12699e-60	NEMVEDRAFT_v1g81344	novel krab box and zinc c2h2 type domain containing protein
14	NVE8048	6.25461	2.32413	0.786419	2.95534	0.00312329	0.0469618	#N/A	#N/A
15	NVE10061	123.249	2.28948	0.192299	11.9058	1.10352e-32	4.24295e-30	NEMVEDRAFT_v1g215585	#N/A
16	NVE1849	525.014	2.14064	0.259777	8.24033	1.71737e-16	1.70491e-14	NEMVEDRAFT_v1g244297	#N/A
17	NVE12125	8.26606	2.07786	0.637528	3.25924	0.0011171	0.0198544	NEMVEDRAFT_v1g91732	histone h1-delta
18	NVE1883	653.766	2.04177	0.321417	6.3524	2.11979e-10	1.19971e-08	NEMVEDRAFT_v1g210164	#N/A
19	NVE9711	9.42875	2.02535	0.649552	3.11807	0.0018204	0.0301199	#N/A	#N/A
20	NVE12104	32.8463	2.01838	0.418909	4.81819	1.44869e-06	4.87385e-05	NEMVEDRAFT_v1g70073	#N/A
21	NVE7453	295.667	1.99586	0.216813	9.20548	3.40151e-20	4.60306e-18	NEMVEDRAFT_v1g239725	#N/A
22	NVE14366	125.932	1.9495	0.178512	10.9209	9.16119e-28	2.38162e-25	NEMVEDRAFT_v1g45071	gamma-aminobutyric acid receptor subunit beta-1-like
23	NVE26135	103.399	1.89596	0.233486	8.1202	4.65408e-16	4.43842e-14	NEMVEDRAFT_v1g9118	gamma-aminobutyric acid receptor subunit beta-1-like
24	NVE25359	30.6096	1.89391	0.411565	4.60173	4.19004e-06	0.000130962	#N/A	#N/A
25	NVE4718	31.1275	1.87937	0.339529	5.53524	3.10808e-08	1.30029e-06	NEMVEDRAFT_v1g239485	#N/A
26	NVE244	249.364	1.8792	0.322428	5.82827	5.60041e-09	2.60381e-07	#N/A	#N/A
27	NVE17822	238.764	1.8754	0.141232	13.2789	3.06746e-40	2.06397e-37	NEMVEDRAFT_v1g53909	gamma-aminobutyric acid receptor subunit rho-1
28	NVE7482	3275.92	1.87086	0.104862	17.8412	3.38221e-71	2.04818e-67	NEMVEDRAFT_v1g200058	#N/A
29	NVE11863	54.583	1.8704	0.261146	7.1623	7.9333e-13	5.70232e-11	NEMVEDRAFT_v1g129973	#N/A
30	NVE13986	2404.68	1.80242	0.105239	17.1269	9.34922e-66	2.83083e-62	#N/A	zinc finger protein
31	NVE14517	167.016	1.79661	0.315323	5.69769	1.21438e-08	5.38754e-07	#N/A	#N/A
32	NVE25903	158.73	1.78134	0.213826	8.33079	8.03077e-17	8.13931e-15	NEMVEDRAFT_v1g208697	#N/A
33	NVE4220	71.7831	1.76104	0.284264	6.1951	5.82464e-10	3.10088e-08	NEMVEDRAFT_v1g211797	keratinocyte growth factor
34	NVE8282	47.8299	1.73259	0.325922	5.31597	1.06089e-07	4.16498e-06	#N/A	#N/A
35	NVE24941	23.0732	1.72054	0.531825	3.23517	0.00121571	0.0212776	#N/A	astacin family metalloendopeptidase farm-1
36	NVE5211	586.97	1.72039	0.136119	12.6389	1.28873e-36	6.74084e-34	NEMVEDRAFT_v1g212518	#N/A
37	NVE1850	697.072	1.71575	0.220863	7.76839	7.94883e-15	6.88302e-13	NEMVEDRAFT_v1g244297	#N/A
38	NVE26107	33.3651	1.70834	0.305091	5.59944	2.15048e-08	9.25242e-07	NEMVEDRAFT_v1g243786	cation channel sperm-associated protein 4-like
39	NVE3583	27.6021	1.66688	0.419659	3.97199	7.12743e-05	0.00174745	NEMVEDRAFT_v1g58683	homeobox protein engrailed-2b-like
40	NVE13384	100.994	1.64578	0.270147	6.09215	1.11407e-09	5.72954e-08	NEMVEDRAFT_v1g217642	#N/A
41	NVE3104	21.9454	1.63096	0.542897	3.00418	0.00266293	0.0411905	NEMVEDRAFT_v1g86292	#N/A
42	NVE3880	1796.63	1.62366	0.188963	8.59249	8.5104e-18	9.16211e-16	NEMVEDRAFT_v1g239401	#N/A
43	NVE17097	13.8141	1.61899	0.48701	3.32435	0.000886255	0.0162143	NEMVEDRAFT_v1g203350	#N/A
44	NVE13383	96.2847	1.55344	0.204399	7.60001	2.96102e-14	2.49044e-12	NEMVEDRAFT_v1g217642	#N/A
45	NVE21538	237.537	1.53774	0.188273	8.16762	3.14532e-16	3.03542e-14	NEMVEDRAFT_v1g205845,NEMVEDRAFT_v1g102167	transient receptor potential cation subfamily member 3
46	NVE15794	23.3109	1.50785	0.410767	3.67082	0.000241771	0.00519646	#N/A	#N/A
47	NVE25860	58.7485	1.49721	0.387098	3.86776	0.000109838	0.00256698	NEMVEDRAFT_v1g109596	#N/A
48	NVE2930	48.204	1.49451	0.263588	5.66986	1.42913e-08	6.22623e-07	NEMVEDRAFT_v1g239232	#N/A
49	NVE23148	23.2802	1.48819	0.4933	3.01681	0.00255447	0.0398949	#N/A	#N/A
50	NVE23986	21.0452	1.48099	0.49977	2.96333	0.00304327	0.0460157	#N/A	#N/A
51	NVE13406	89.9929	1.48084	0.266652	5.55345	2.80078e-08	1.17784e-06	#N/A	#N/A
52	NVE10705	105.574	1.4771	0.212732	6.94347	3.82583e-12	2.6253e-10	NEMVEDRAFT_v1g216045	#N/A
53	NVE7710	14.0843	1.47495	0.46229	3.19054	0.00142008	0.0244308	#N/A	#N/A
54	NVE22217	50.379	1.47278	0.322353	4.56884	4.90429e-06	0.000152499	#N/A	#N/A
55	NVE24249	418.347	1.45812	0.177735	8.20392	2.32681e-16	2.27267e-14	#N/A	#N/A
56	NVE3602	20.4778	1.45063	0.466844	3.1073	0.00188802	0.0311113	NEMVEDRAFT_v1g4622	#N/A
57	NVE15640	72.4441	1.43567	0.307047	4.67574	2.92901e-06	9.34775e-05	NEMVEDRAFT_v1g218899	#N/A
58	NVE21812	26.1685	1.43558	0.418882	3.42717	0.000609898	0.0116603	#N/A	#N/A
59	NVE25279	714.325	1.4253	0.232121	6.14034	8.23471e-10	4.28966e-08	NEMVEDRAFT_v1g238886	#N/A
60	NVE11525	183.664	1.40796	0.165467	8.50903	1.75394e-17	1.83128e-15	NEMVEDRAFT_v1g56135	#N/A
61	NVE19959	77.9132	1.40651	0.342236	4.10976	3.96074e-05	0.00102174	NEMVEDRAFT_v1g204856	#N/A
62	NVE3614	105.423	1.403	0.270591	5.18494	2.16087e-07	8.07759e-06	#N/A	#N/A
63	NVE24979	108.267	1.38466	0.238752	5.79958	6.64802e-09	3.04991e-07	NEMVEDRAFT_v1g243405	#N/A
64	NVE17148	29.3879	1.3779	0.455247	3.02671	0.00247233	0.0387619	#N/A	#N/A
65	NVE15153	294.525	1.37485	0.252752	5.43954	5.34176e-08	2.17103e-06	#N/A	#N/A
66	NVE4806	22.8956	1.36562	0.446256	3.06018	0.00221204	0.0356501	#N/A	#N/A
67	NVE19884	555.211	1.35034	0.143359	9.41929	4.54141e-21	6.54801e-19	NEMVEDRAFT_v1g248381	#N/A
68	NVE15159	1067.94	1.34877	0.187545	7.19172	6.39821e-13	4.66819e-11	#N/A	#N/A
69	NVE22988	275.014	1.34801	0.161705	8.33625	7.66835e-17	7.80464e-15	NEMVEDRAFT_v1g242811	erythrocyte protein band -like 2
70	NVE22053	246.423	1.34244	0.189778	7.07372	1.50838e-12	1.06214e-10	NEMVEDRAFT_v1g103179	caveolin 1
71	NVE15149	530.692	1.33735	0.203042	6.58655	4.50155e-11	2.73286e-09	#N/A	#N/A
72	NVE8489	126.207	1.32325	0.221878	5.96384	2.46375e-09	1.20321e-07	#N/A	#N/A
73	NVE25506	352.836	1.32171	0.113607	11.634	2.76715e-31	9.71432e-29	#N/A	mkiaa0868 protein
74	NVE6654	81.6491	1.31968	0.236722	5.5748	2.47818e-08	1.05499e-06	#N/A	#N/A
75	NVE14851	339.016	1.30912	0.18469	7.08822	1.35852e-12	9.6503e-11	#N/A	#N/A
76	NVE25478	47.9407	1.30429	0.327644	3.98082	6.86785e-05	0.00169755	#N/A	#N/A
77	NVE11794	1355.31	1.29621	0.11773	11.0101	3.41792e-28	9.30249e-26	NEMVEDRAFT_v1g240344	#N/A
78	NVE1528	22.1511	1.29236	0.386573	3.34312	0.000828418	0.0152948	NEMVEDRAFT_v1g209821	#N/A
79	NVE189	25.6562	1.28676	0.389004	3.30783	0.000940214	0.0171111	#N/A	#N/A
80	NVE15154	221.196	1.28602	0.269611	4.76991	1.84304e-06	6.05751e-05	#N/A	#N/A
81	NVE7534	437.066	1.28319	0.219332	5.85043	4.90299e-09	2.30165e-07	NEMVEDRAFT_v1g239769	#N/A
82	NVE24434	121.503	1.28205	0.225721	5.67979	1.34862e-08	5.90734e-07	#N/A	#N/A
83	NVE15160	780.192	1.25646	0.131203	9.57641	1.00475e-21	1.52113e-19	#N/A	#N/A
84	NVE656	79.9584	1.22693	0.265154	4.62722	3.70611e-06	0.000116286	NEMVEDRAFT_v1g50930	#N/A
85	NVE15148	296.85	1.21983	0.169661	7.18979	6.48927e-13	4.72041e-11	#N/A	#N/A
86	NVE17780	336.18	1.21527	0.16028	7.58217	3.39821e-14	2.83844e-12	NEMVEDRAFT_v1g219848	#N/A
87	NVE13901	243.37	1.21014	0.14569	8.3063	9.87332e-17	9.92371e-15	NEMVEDRAFT_v1g93322	gamma-aminobutyric acid receptor subunit beta-1 isoform 1
88	NVE8881	105.301	1.2051	0.280466	4.2968	1.73285e-05	0.00048358	NEMVEDRAFT_v1g239888	#N/A
89	NVE15147	1128.26	1.20297	0.179651	6.69614	2.13993e-11	1.38228e-09	NEMVEDRAFT_v1g94448	#N/A
90	NVE1150	21.5819	1.19977	0.391721	3.06281	0.00219267	0.0354087	NEMVEDRAFT_v1g209642	fibrillin 1
91	NVE4583	272.717	1.1973	0.242826	4.93071	8.19332e-07	2.83524e-05	#N/A	#N/A
92	NVE11312	56.0274	1.19241	0.343875	3.46756	0.000525214	0.0103098	#N/A	#N/A
93	NVE12575	42.5946	1.18893	0.367353	3.23648	0.00121013	0.0212105	#N/A	#N/A
94	NVE377	272.443	1.18788	0.234307	5.06978	3.98267e-07	1.4442e-05	#N/A	#N/A
95	NVE6614	68.6355	1.18022	0.320493	3.68251	0.000230949	0.00500383	#N/A	#N/A
96	NVE13894	1669.73	1.17854	0.130612	9.0232	1.82674e-19	2.2927e-17	#N/A	#N/A
97	NVE18010	78.8165	1.17297	0.282353	4.15427	3.26323e-05	0.000859188	NEMVEDRAFT_v1g241459	#N/A
98	NVE23594	53.0889	1.16307	0.333391	3.48861	0.000485542	0.0096325	NEMVEDRAFT_v1g105476	#N/A
99	NVE26003	215.419	1.15298	0.183882	6.27022	3.60546e-10	1.97591e-08	#N/A	#N/A
100	NVE15152	323.085	1.15172	0.185883	6.19596	5.79319e-10	3.09094e-08	#N/A	#N/A
101	NVE20704	135.168	1.14404	0.285944	4.00093	6.30953e-05	0.00157077	#N/A	#N/A
102	NVE7180	63.2711	1.14121	0.245078	4.6565	3.21628e-06	0.000101841	NEMVEDRAFT_v1g5244	homeobox protein vent1-like
103	NVE20964	590.245	1.1388	0.170571	6.67638	2.4491e-11	1.54894e-09	NEMVEDRAFT_v1g82891	cellular myelocytomatosis oncogene
104	NVE8864	140.497	1.12044	0.190452	5.88308	4.02711e-09	1.93166e-07	#N/A	#N/A
105	NVE21815	2688.3	1.12034	0.229183	4.88843	1.01641e-06	3.49227e-05	NEMVEDRAFT_v1g248548	#N/A
106	NVE1530	304.071	1.11639	0.184579	6.0483	1.4638e-09	7.387e-08	NEMVEDRAFT_v1g25951	#N/A
107	NVE13785	1014.21	1.11122	0.0922253	12.049	1.96294e-33	7.79479e-31	NEMVEDRAFT_v1g237539	#N/A
108	NVE20175	234.764	1.1104	0.217862	5.09681	3.45431e-07	1.26205e-05	NEMVEDRAFT_v1g236816	#N/A
109	NVE17418	59.7235	1.09859	0.289308	3.7973	0.00014628	0.00333021	NEMVEDRAFT_v1g241329	#N/A
110	NVE2035	191.967	1.09184	0.303852	3.59332	0.000326495	0.00678858	NEMVEDRAFT_v1g244381	#N/A
111	NVE848	113.948	1.09168	0.260215	4.19529	2.72521e-05	0.000729424	#N/A	#N/A
112	NVE24274	43.6242	1.07609	0.36686	2.93324	0.00335448	0.0497324	#N/A	synaptonemal complex protein 1
113	NVE15639	106.324	1.07547	0.318829	3.37318	0.000743057	0.0139204	NEMVEDRAFT_v1g58114	#N/A
114	NVE6155	63.289	1.06557	0.320419	3.32555	0.000882448	0.0161813	#N/A	homeobox protein
115	NVE11464	109.698	1.06515	0.349897	3.04419	0.00233304	0.0371554	NEMVEDRAFT_v1g129211	retinol dehydrogenase type 1
116	NVE7535	2864.72	1.05759	0.104922	10.0798	6.7864e-24	1.23599e-21	NEMVEDRAFT_v1g66221	low quality protein: pr domain zinc finger protein 13-like
117	NVE22585	121.983	1.05583	0.218456	4.83313	1.344e-06	4.55324e-05	#N/A	#N/A
118	NVE17753	701.992	1.05303	0.232451	4.53013	5.89468e-06	0.000180287	#N/A	---NA---
119	NVE9613	193.567	1.05248	0.171054	6.15291	7.60719e-10	3.97989e-08	NEMVEDRAFT_v1g237402	diamine acetyltransferase 2
120	NVE12127	103.036	1.04777	0.350385	2.99034	0.00278663	0.042776	NEMVEDRAFT_v1g91773	ankyrin partial
121	NVE20851	824.145	1.04193	0.215458	4.83589	1.32552e-06	4.50756e-05	#N/A	#N/A
122	NVE15166	104.234	1.04121	0.262293	3.96966	7.19766e-05	0.0017611	#N/A	#N/A
123	NVE21770	194.631	1.03636	0.147098	7.04536	1.84989e-12	1.28764e-10	#N/A	#N/A
124	NVE13153	1720.6	1.03229	0.159108	6.488	8.69807e-11	5.10994e-09	NEMVEDRAFT_v1g234439	multidrug resistance-associated protein 4-like
125	NVE19595	105.97	1.02857	0.246671	4.16982	3.04844e-05	0.000807021	#N/A	#N/A
126	NVE25276	1781.5	1.02764	0.106727	9.62871	6.04854e-22	9.52949e-20	NEMVEDRAFT_v1g84143	#N/A
127	NVE6024	620.988	1.0244	0.0951973	10.7609	5.26803e-27	1.27608e-24	#N/A	rest corepressor
128	NVE15920	512.361	1.01952	0.218439	4.66728	3.0521e-06	9.70225e-05	#N/A	#N/A
129	NVE15185	565.244	1.0121	0.15153	6.67921	2.40241e-11	1.53002e-09	NEMVEDRAFT_v1g35484	udp-gal:beta c beta - polypeptide isoform cra_b
130	NVE7744	34.467	1.00939	0.310009	3.256	0.00112993	0.0200661	NEMVEDRAFT_v1g214210	golgi-associated plant pathogenesis-related protein 1
131	NVE9346	114.229	1.00258	0.263561	3.80397	0.000142393	0.00325088	#N/A	#N/A
132	NVE16050	65.0213	0.996071	0.263794	3.77594	0.000159407	0.00359526	#N/A	#N/A
133	NVE13154	2268.5	0.992977	0.180331	5.50641	3.66233e-08	1.52427e-06	NEMVEDRAFT_v1g234439,NEMVEDRAFT_v1g201788	#N/A
134	NVE16463	1946.71	0.992672	0.115307	8.60892	7.37552e-18	8.04763e-16	NEMVEDRAFT_v1g233975	#N/A
135	NVE8997	289.935	0.992154	0.134632	7.36935	1.71461e-13	1.33118e-11	#N/A	#N/A
136	NVE25207	967.118	0.987388	0.172995	5.70761	1.14573e-08	5.09228e-07	#N/A	#N/A
137	NVE14426	192.521	0.986653	0.289412	3.40916	0.000651623	0.0124188	NEMVEDRAFT_v1g247680	#N/A
138	NVE13741	421.784	0.986373	0.111981	8.8084	1.26944e-18	1.4927e-16	NEMVEDRAFT_v1g217852	actin bundling protein
139	NVE21952	2179.91	0.980633	0.198814	4.93241	8.12209e-07	2.81461e-05	#N/A	#N/A
140	NVE8998	900.511	0.977571	0.171622	5.69608	1.22592e-08	5.42878e-07	NEMVEDRAFT_v1g147706	multidrug resistance-associated protein 4-like
141	NVE15167	513.08	0.975708	0.185817	5.25091	1.51346e-07	5.8284e-06	NEMVEDRAFT_v1g94406	#N/A
142	NVE21954	535.352	0.974075	0.214399	4.54328	5.53852e-06	0.000169822	NEMVEDRAFT_v1g221117	#N/A
143	NVE22593	534.549	0.971451	0.183404	5.29679	1.17858e-07	4.60464e-06	#N/A	#N/A
144	NVE12892	91.0092	0.969508	0.206863	4.68671	2.77635e-06	8.89572e-05	NEMVEDRAFT_v1g196762	#N/A
145	NVE15638	97.5361	0.96905	0.231023	4.1946	2.73348e-05	0.000730828	NEMVEDRAFT_v1g136382	notch homolog translocation-associated
146	NVE1298	212.052	0.965856	0.154928	6.23424	4.53966e-10	2.45456e-08	NEMVEDRAFT_v1g198700	#N/A
147	NVE2056	288.56	0.963753	0.156898	6.14255	8.12089e-10	4.23949e-08	NEMVEDRAFT_v1g85827	potassium voltage-gated channel protein shal-like
148	NVE9612	206.343	0.956341	0.170939	5.59462	2.21101e-08	9.47918e-07	#N/A	#N/A
149	NVE18851	39.256	0.955803	0.276519	3.45655	0.000547134	0.0106281	NEMVEDRAFT_v1g220294	#N/A
150	NVE10038	525.177	0.952685	0.145636	6.54155	6.08861e-11	3.63262e-09	NEMVEDRAFT_v1g148195	#N/A
151	NVE11839	7270.38	0.949246	0.0684192	13.874	9.11011e-44	7.35581e-41	NEMVEDRAFT_v1g129837	#N/A
152	NVE9742	122.621	0.940033	0.153826	6.11103	9.89888e-10	5.11259e-08	#N/A	PREDICTED: twinstar-like [Saccoglossus kowalevskii]
153	NVE15168	355.93	0.935657	0.179753	5.20523	1.93752e-07	7.32178e-06	#N/A	#N/A
154	NVE7964	127.847	0.930801	0.24653	3.77561	0.000159618	0.00359668	#N/A	#N/A
155	NVE7679	669.861	0.929704	0.124224	7.48408	7.2051e-14	5.79831e-12	NEMVEDRAFT_v1g122819	n -(beta-n-acetylglucosaminyl)-l-asparaginase isoform 2
156	NVE11286	191.887	0.929026	0.17962	5.17219	2.3137e-07	8.62227e-06	NEMVEDRAFT_v1g240233	#N/A
157	NVE8995	771.359	0.921716	0.181398	5.08118	3.75096e-07	1.36426e-05	NEMVEDRAFT_v1g147707	multidrug resistance-associated protein 4
158	NVE11718	369.726	0.921531	0.302166	3.04975	0.00229033	0.0365955	NEMVEDRAFT_v1g91593	trox-2 homeobox transcription factor
159	NVE1385	526.543	0.917263	0.100119	9.1617	5.1086e-20	6.79921e-18	NEMVEDRAFT_v1g112226	ammonium transporter-like protein
160	NVE2055	326.823	0.916766	0.122951	7.45632	8.89703e-14	7.08924e-12	NEMVEDRAFT_v1g86018	potassium voltage-gated channel subfamily d member 2-like
161	NVE7206	5844.91	0.911515	0.138606	6.57632	4.82237e-11	2.90578e-09	NEMVEDRAFT_v1g121965	insulinoma-associated 1
162	NVE21	61.1458	0.909937	0.288124	3.15814	0.00158778	0.0267646	#N/A	espin
163	NVE16392	144.636	0.906637	0.236466	3.83411	0.000126019	0.00292672	#N/A	#N/A
164	NVE5473	257.262	0.904079	0.149975	6.0282	1.65793e-09	8.2804e-08	NEMVEDRAFT_v1g239551	#N/A
165	NVE2140	265.001	0.90312	0.21832	4.13669	3.52356e-05	0.000920705	NEMVEDRAFT_v1g228271	fez family zinc finger protein 2
166	NVE2967	109.568	0.903041	0.265891	3.39628	0.00068308	0.0129673	NEMVEDRAFT_v1g199083	neurexin 2-like
167	NVE15339	226.089	0.894818	0.168706	5.30402	1.13278e-07	4.43285e-06	NEMVEDRAFT_v1g247861	#N/A
168	NVE7011	52.2518	0.894033	0.271383	3.29436	0.000986459	0.0178454	NEMVEDRAFT_v1g146869	fibrillin partial
169	NVE23602	387.719	0.886808	0.213298	4.1576	3.21612e-05	0.000849553	#N/A	#N/A
170	NVE8776	160.169	0.880918	0.146019	6.03289	1.61054e-09	8.06035e-08	NEMVEDRAFT_v1g214758	interferon regulatory factor 4
171	NVE11524	125.191	0.878242	0.167945	5.22934	1.70115e-07	6.48927e-06	NEMVEDRAFT_v1g129339	#N/A
172	NVE19551	901.944	0.875965	0.234835	3.73013	0.000191382	0.00422979	NEMVEDRAFT_v1g99140	alr-1
173	NVE21816	168.574	0.875384	0.226336	3.86764	0.000109894	0.00256698	#N/A	#N/A
174	NVE1950	108.066	0.866431	0.221144	3.91795	8.93064e-05	0.00212502	NEMVEDRAFT_v1g210228	cell division control protein 42
175	NVE13132	103.901	0.865885	0.270869	3.19669	0.00139014	0.0239668	#N/A	#N/A
176	NVE17782	951.993	0.865789	0.18099	4.78363	1.72159e-06	5.69296e-05	#N/A	carbohydrate sulfotransferase 14-like
177	NVE8165	250.707	0.85759	0.203648	4.21113	2.54093e-05	0.000684638	#N/A	#N/A
178	NVE8775	42.4253	0.856182	0.270748	3.16228	0.00156538	0.0264705	NEMVEDRAFT_v1g214758	interferon regulatory factor 4
179	NVE2102	1039.22	0.851555	0.153059	5.56356	2.64324e-08	1.11936e-06	NEMVEDRAFT_v1g239130	transcription factor sox-21
180	NVE21135	1612.31	0.850647	0.127216	6.68666	2.28319e-11	1.46601e-09	NEMVEDRAFT_v1g165424	coup transcription factor 2
181	NVE23534	378.28	0.849692	0.137556	6.17706	6.5308e-10	3.45405e-08	NEMVEDRAFT_v1g242996	#N/A
182	NVE18726	136.98	0.84783	0.161249	5.25788	1.45724e-07	5.65683e-06	NEMVEDRAFT_v1g98341	#N/A
183	NVE11421	553.256	0.831177	0.222995	3.72734	0.000193511	0.00427295	NEMVEDRAFT_v1g247000	kelch-like protein 20
184	NVE7179	242.867	0.828125	0.163855	5.05401	4.32638e-07	1.56182e-05	NEMVEDRAFT_v1g222682	---NA---
185	NVE25314	606.892	0.825982	0.109002	7.57765	3.51881e-14	2.92908e-12	#N/A	#N/A
186	NVE5020	621.307	0.824948	0.204175	4.0404	5.33607e-05	0.00135205	#N/A	#N/A
187	NVE8075	85.8366	0.823582	0.276271	2.98107	0.00287247	0.0438437	NEMVEDRAFT_v1g177213	chitinase 1
188	NVE10788	580.494	0.82255	0.193186	4.25782	2.06429e-05	0.000565008	NEMVEDRAFT_v1g234362	ras-related protein rab-30
189	NVE19774	94.5594	0.818687	0.207008	3.95486	7.65805e-05	0.00185748	#N/A	#N/A
190	NVE8917	5343.37	0.815132	0.194743	4.18568	2.84308e-05	0.000756791	NEMVEDRAFT_v1g239906	#N/A
191	NVE12080	124.879	0.811684	0.1833	4.42818	9.50312e-06	0.000281755	#N/A	#N/A
192	NVE20734	1125.66	0.808678	0.127412	6.34698	2.19589e-10	1.23988e-08	NEMVEDRAFT_v1g233799	#N/A
193	NVE12151	148.542	0.807551	0.151839	5.31846	1.04649e-07	4.1151e-06	NEMVEDRAFT_v1g7	voltage-dependent cation channel sc1
194	NVE2082	288.037	0.800801	0.193149	4.14602	3.38301e-05	0.000887829	NEMVEDRAFT_v1g239119	#N/A
195	NVE8470	280.389	0.798701	0.147447	5.41686	6.06544e-08	2.43654e-06	NEMVEDRAFT_v1g191317	#N/A
196	NVE20095	633.557	0.796831	0.125678	6.34026	2.29378e-10	1.29215e-08	NEMVEDRAFT_v1g241996	#N/A
197	NVE9091	84.9683	0.782352	0.23808	3.2861	0.00101587	0.0183226	NEMVEDRAFT_v1g214900	#N/A
198	NVE16437	319.628	0.781215	0.138927	5.62322	1.87435e-08	8.09314e-07	NEMVEDRAFT_v1g81127	calcium transporter 2
199	NVE20473	135.01	0.780792	0.214288	3.64366	0.000268787	0.00572129	#N/A	#N/A
200	NVE12944	968.099	0.778962	0.124406	6.26146	3.81391e-10	2.08073e-08	NEMVEDRAFT_v1g196813	tubulin beta-1 chain-like
201	NVE8947	255.497	0.77794	0.1977	3.93495	8.32131e-05	0.00199571	NEMVEDRAFT_v1g200471	#N/A
202	NVE14923	171.781	0.774142	0.261094	2.96499	0.00302691	0.0458255	#N/A	integrin alpha 4
203	NVE538	177.954	0.771602	0.199317	3.87122	0.000108291	0.00253933	#N/A	synaptonemal complex protein 2
204	NVE20071	479.588	0.770163	0.130608	5.89673	3.70767e-09	1.78906e-07	NEMVEDRAFT_v1g152890	#N/A
205	NVE10464	1157.56	0.76602	0.184305	4.15625	3.23509e-05	0.000853635	NEMVEDRAFT_v1g233471	#N/A
206	NVE13575	1038.16	0.765833	0.183078	4.1831	2.87567e-05	0.000764625	NEMVEDRAFT_v1g240575	#N/A
207	NVE22486	162.507	0.765703	0.143461	5.33734	9.43187e-08	3.73314e-06	#N/A	#N/A
208	NVE4411	87.2904	0.762796	0.207537	3.67548	0.000237406	0.00511714	#N/A	---NA---
209	NVE20542	255.18	0.757154	0.152943	4.95057	7.39952e-07	2.57527e-05	#N/A	#N/A
210	NVE15158	191.338	0.75064	0.181107	4.14473	3.4022e-05	0.000891655	#N/A	#N/A
211	NVE12152	413.167	0.75043	0.113262	6.6256	3.45834e-11	2.12618e-09	NEMVEDRAFT_v1g7	voltage-gated sodium channel
212	NVE6616	647.113	0.748802	0.195499	3.83021	0.000128035	0.00296784	NEMVEDRAFT_v1g245778	#N/A
213	NVE3776	193.773	0.747086	0.199715	3.74076	0.000183467	0.0040697	#N/A	#N/A
214	NVE16457	598.142	0.74488	0.122736	6.06898	1.28726e-09	6.52326e-08	NEMVEDRAFT_v1g81769	lipase maturation factor 2
215	NVE4206	716.839	0.741333	0.156664	4.73199	2.22324e-06	7.18048e-05	NEMVEDRAFT_v1g189473	myosin-2 essential light chain
216	NVE3072	50.1478	0.740703	0.237236	3.12222	0.00179491	0.0297591	NEMVEDRAFT_v1g199202	histamine h2 receptor
217	NVE5822	473.118	0.738033	0.188495	3.91541	9.02521e-05	0.00214541	#N/A	#N/A
218	NVE9095	2851.33	0.736547	0.149842	4.91547	8.85685e-07	3.05612e-05	NEMVEDRAFT_v1g235717	calumenin precursor
219	NVE15727	1563.91	0.73333	0.106466	6.88792	5.66136e-12	3.84132e-10	NEMVEDRAFT_v1g136571	#N/A
220	NVE9040	211.506	0.733292	0.204141	3.59208	0.000328054	0.00680346	#N/A	probable exonuclease mut-7 homolog
221	NVE20733	798.656	0.732257	0.160987	4.54854	5.40194e-06	0.000166477	NEMVEDRAFT_v1g248480	#N/A
222	NVE4231	999.353	0.730113	0.124868	5.84706	5.00329e-09	2.34419e-07	NEMVEDRAFT_v1g21743	polypeptide n-acetylgalactosaminyltransferase 1
223	NVE14759	244.052	0.729603	0.161474	4.51839	6.23102e-06	0.000190333	NEMVEDRAFT_v1g247750	transmembrane protein 163
224	NVE14924	142.345	0.723305	0.156466	4.62276	3.78667e-06	0.000118661	#N/A	#N/A
225	NVE18055	58.7626	0.722056	0.229427	3.14722	0.00164831	0.0276249	NEMVEDRAFT_v1g203858	#N/A
226	NVE24831	285.667	0.721937	0.167335	4.31431	1.60104e-05	0.000450429	NEMVEDRAFT_v1g186588	delta-12 oleate desaturase
227	NVE12489	240.214	0.719631	0.19263	3.73583	0.0001871	0.00414271	NEMVEDRAFT_v1g92283	interferon regulatory factor 2
228	NVE19820	281.929	0.719408	0.185532	3.87753	0.000105521	0.0024816	#N/A	#N/A
229	NVE19128	155.471	0.719278	0.151714	4.74102	2.12648e-06	6.90478e-05	NEMVEDRAFT_v1g197466	GK19483 [Drosophila willistoni]
230	NVE934	169.846	0.716763	0.126105	5.68385	1.31699e-08	5.81081e-07	#N/A	#N/A
231	NVE15899	684.813	0.716254	0.10727	6.67712	2.43686e-11	1.54524e-09	#N/A	#N/A
232	NVE9849	184.438	0.715514	0.208423	3.43299	0.000596954	0.0114671	#N/A	#N/A
233	NVE12996	407.439	0.714987	0.161407	4.42972	9.43564e-06	0.000280441	NEMVEDRAFT_v1g80458	membrane-associated progesterone receptor
234	NVE18537	696.73	0.714492	0.149366	4.7835	1.72272e-06	5.69296e-05	NEMVEDRAFT_v1g98008	glycoprotein 3-alpha-l-fucosyltransferase a
235	NVE14199	188.026	0.712443	0.169453	4.20437	2.61812e-05	0.000703091	#N/A	#N/A
236	NVE2559	87.722	0.710735	0.237539	2.99208	0.00277086	0.0425609	#N/A	PREDICTED: cofilin-like [Amphimedon queenslandica]
237	NVE3712	1647.26	0.710295	0.123575	5.74791	9.03552e-09	4.10633e-07	#N/A	multiple pdz domain protein
238	NVE9978	116.87	0.707371	0.195824	3.61228	0.000303515	0.00637092	NEMVEDRAFT_v1g200765	#N/A
239	NVE11245	466.083	0.704401	0.19575	3.59848	0.000320085	0.00667248	NEMVEDRAFT_v1g240210	#N/A
240	NVE22738	350.062	0.703491	0.15736	4.47059	7.80028e-06	0.000235594	#N/A	#N/A
241	NVE8960	504.669	0.701757	0.187061	3.75149	0.000175789	0.00392816	#N/A	#N/A
242	NVE22380	248.159	0.694121	0.15955	4.35048	1.35839e-05	0.000387566	NEMVEDRAFT_v1g197744	#N/A
243	NVE20615	881.983	0.685485	0.0866288	7.9129	2.51465e-15	2.24769e-13	NEMVEDRAFT_v1g165248	cystathionine beta-synthase
244	NVE8399	15690.6	0.680572	0.0859902	7.91453	2.48184e-15	2.22657e-13	NEMVEDRAFT_v1g200306	zinc finger protein 431
245	NVE8320	362.206	0.678206	0.21054	3.22127	0.00127623	0.0221766	NEMVEDRAFT_v1g239810	#N/A
246	NVE22000	1431.53	0.675853	0.163185	4.14162	3.44859e-05	0.000902108	#N/A	#N/A
247	NVE240	543.863	0.671327	0.157467	4.26327	2.01453e-05	0.000553266	NEMVEDRAFT_v1g237825	uncharacterized protein kiaa1958 homolog
248	NVE13740	459.035	0.670351	0.154044	4.35169	1.35095e-05	0.000386351	#N/A	probable exonuclease mut-7 homolog
249	NVE8996	176.795	0.669361	0.22233	3.01067	0.00260674	0.0405283	#N/A	#N/A
250	NVE3427	2011.78	0.664188	0.176389	3.76547	0.000166236	0.00373538	NEMVEDRAFT_v1g244806	ring finger protein 213-like
251	NVE17879	601.595	0.661095	0.145424	4.54599	5.46784e-06	0.000167867	#N/A	#N/A
252	NVE24722	695.936	0.660774	0.145319	4.54708	5.43964e-06	0.000167426	NEMVEDRAFT_v1g167288,NEMVEDRAFT_v1g70416	3-dehydroquinate synthase
253	NVE13739	677.285	0.660653	0.155796	4.24051	2.23014e-05	0.000606975	#N/A	#N/A
254	NVE19866	1316.35	0.658749	0.112264	5.86784	4.41499e-09	2.10936e-07	NEMVEDRAFT_v1g195205	prolyl 4-hydroxylase subunit alpha-2-like
255	NVE18868	886.069	0.65668	0.152534	4.30513	1.66884e-05	0.000468417	NEMVEDRAFT_v1g220308	#N/A
256	NVE19094	710.347	0.65642	0.120061	5.46737	4.56749e-08	1.87841e-06	NEMVEDRAFT_v1g236363	snail zinc finger protein
257	NVE6615	205.268	0.655217	0.174884	3.74657	0.000179266	0.00399115	#N/A	#N/A
258	NVE8274	1666.17	0.652521	0.105813	6.16674	6.97106e-10	3.6629e-08	NEMVEDRAFT_v1g200176	#N/A
259	NVE12150	463.041	0.649598	0.130446	4.97982	6.36427e-07	2.25054e-05	NEMVEDRAFT_v1g7	bsc1 sodium channel protein
260	NVE10499	1687.79	0.649553	0.146736	4.42668	9.56947e-06	0.00028335	#N/A	#N/A
261	NVE10497	1686.59	0.648267	0.146975	4.41072	1.03028e-05	0.000302502	#N/A	#N/A
262	NVE13527	1122.95	0.647702	0.169511	3.82102	0.000132903	0.00306018	NEMVEDRAFT_v1g92799	protein ovo
263	NVE26057	2366.49	0.647654	0.158852	4.07709	4.56028e-05	0.00116646	NEMVEDRAFT_v1g243754	#N/A
264	NVE18704	201.424	0.64623	0.166182	3.88868	0.000100789	0.00237493	NEMVEDRAFT_v1g241670	#N/A
265	NVE20954	799.396	0.642756	0.125722	5.11251	3.17898e-07	1.16497e-05	NEMVEDRAFT_v1g238501	#N/A
266	NVE15751	407.67	0.640452	0.135301	4.73354	2.20636e-06	7.13546e-05	NEMVEDRAFT_v1g136649	uncharacterized protein c14orf166b homolog
267	NVE20540	929.164	0.638401	0.111194	5.74133	9.39359e-09	4.25577e-07	NEMVEDRAFT_v1g10594	wd repeat-containing protein 3
268	NVE8481	72.6483	0.632747	0.195759	3.23228	0.00122809	0.0214322	#N/A	#N/A
269	NVE19698	2943.54	0.632136	0.132051	4.78705	1.69252e-06	5.6316e-05	#N/A	#N/A
270	NVE7384	165.212	0.631858	0.147605	4.28072	1.86288e-05	0.000516707	NEMVEDRAFT_v1g147113	serine threonine-protein kinase lmtk1-like
271	NVE12493	2314.08	0.628784	0.0789737	7.96194	1.69363e-15	1.53077e-13	NEMVEDRAFT_v1g240423	plasma cell-induced resident endoplasmic reticulum
272	NVE17423	150.778	0.626108	0.182111	3.43806	0.000585889	0.0112904	#N/A	#N/A
273	NVE138	288.812	0.625299	0.200873	3.1129	0.0018526	0.0306109	#N/A	#N/A
274	NVE16683	2916.19	0.623064	0.12874	4.83972	1.30025e-06	4.42982e-05	#N/A	#N/A
275	NVE3793	1348.7	0.620632	0.117371	5.28777	1.23814e-07	4.82955e-06	NEMVEDRAFT_v1g86975	transmembrane prolyl 4-hydroxylase
276	NVE1496	92.4811	0.61672	0.208273	2.96111	0.00306529	0.0462044	NEMVEDRAFT_v1g112425	tyrosylprotein sulfotransferase 2
277	NVE3924	132.263	0.614913	0.202341	3.03899	0.00237373	0.0376795	NEMVEDRAFT_v1g199398	#N/A
278	NVE17728	169.946	0.612233	0.14135	4.33132	1.48219e-05	0.000419429	NEMVEDRAFT_v1g45961	#N/A
279	NVE7066	2847.63	0.60604	0.126983	4.77262	1.81843e-06	5.98477e-05	NEMVEDRAFT_v1g121670	#N/A
280	NVE7065	9333.73	0.605484	0.137432	4.4057	1.05441e-05	0.000308094	#N/A	#N/A
281	NVE20541	201.693	0.602327	0.168448	3.57575	0.000349229	0.00715683	#N/A	#N/A
282	NVE14423	373.967	0.600548	0.180917	3.31946	0.000901909	0.0164758	NEMVEDRAFT_v1g247679	#N/A
283	NVE11666	160.418	0.600528	0.184916	3.24758	0.00116392	0.0205194	#N/A	#N/A
284	NVE13528	409.127	0.599887	0.189941	3.15828	0.00158703	0.0267646	NEMVEDRAFT_v1g37078	isoform c
285	NVE814	1309.7	0.59866	0.174266	3.43533	0.000591825	0.0113866	#N/A	#N/A
286	NVE9565	118.841	0.593325	0.1955	3.03491	0.00240607	0.0380433	#N/A	#N/A
287	NVE9529	416.954	0.592692	0.138613	4.27586	1.90398e-05	0.000524092	#N/A	#N/A
288	NVE26033	423.455	0.591504	0.151752	3.89784	9.70552e-05	0.00230261	NEMVEDRAFT_v1g109826,NEMVEDRAFT_v1g208825	transmembrane protease serine partial
289	NVE426	1358.65	0.591354	0.130079	4.5461	5.46481e-06	0.000167867	NEMVEDRAFT_v1g110350	transcription factor sox-2
290	NVE24780	93.5733	0.591307	0.197937	2.98735	0.00281405	0.043085	#N/A	#N/A
291	NVE5918	668.666	0.591234	0.13966	4.23337	2.30216e-05	0.000624472	#N/A	#N/A
292	NVE7253	2903.93	0.582311	0.116297	5.00709	5.526e-07	1.9627e-05	NEMVEDRAFT_v1g122064	cytochrome p450 3a24-like
293	NVE18870	3496.12	0.579855	0.130998	4.42644	9.5803e-06	0.00028335	NEMVEDRAFT_v1g220309	#N/A
294	NVE14156	613.464	0.577195	0.155705	3.70697	0.00020975	0.00458141	#N/A	#N/A
295	NVE10539	342.896	0.57252	0.170992	3.34823	0.000813282	0.0150443	NEMVEDRAFT_v1g230727	receptor-type tyrosine-protein phosphatase delta isoform 6 precursor
296	NVE3389	129.443	0.570352	0.164984	3.45701	0.000546207	0.0106186	NEMVEDRAFT_v1g115839	#N/A
297	NVE23373	263.751	0.569711	0.168323	3.38463	0.000712732	0.0134459	#N/A	#N/A
298	NVE4484	257.153	0.566687	0.171418	3.30587	0.000946812	0.0172182	#N/A	#N/A
299	NVE20199	497.149	0.565441	0.15345	3.68485	0.000228836	0.00497138	NEMVEDRAFT_v1g242056	#N/A
300	NVE730	535.826	0.563308	0.0983338	5.72853	1.01306e-08	4.57825e-07	NEMVEDRAFT_v1g243980	#N/A
301	NVE8899	172.313	0.563234	0.151262	3.72355	0.000196437	0.00432573	NEMVEDRAFT_v1g200402	#N/A
302	NVE12763	306.466	0.559857	0.126367	4.43041	9.40535e-06	0.000279884	NEMVEDRAFT_v1g73062	map microtubule affinity-regulating kinase 3
303	NVE16299	2415.08	0.559111	0.0821122	6.80911	9.82038e-12	6.53514e-10	NEMVEDRAFT_v1g238149	#N/A
304	NVE1982	429.108	0.557907	0.151459	3.68355	0.00023001	0.00499241	#N/A	protein
305	NVE4114	443.545	0.557091	0.130194	4.27892	1.87806e-05	0.000519319	NEMVEDRAFT_v1g245025	#N/A
306	NVE19832	366.294	0.552125	0.123634	4.4658	7.97687e-06	0.000240328	NEMVEDRAFT_v1g35673	#N/A
307	NVE2789	2106.01	0.551569	0.138286	3.98861	6.64605e-05	0.00164946	NEMVEDRAFT_v1g244626	#N/A
308	NVE3341	635.335	0.550623	0.173591	3.17196	0.00151414	0.0256662	NEMVEDRAFT_v1g244775	#N/A
309	NVE4417	505.728	0.547924	0.127488	4.29784	1.72472e-05	0.000482422	NEMVEDRAFT_v1g245131	#N/A
310	NVE7254	1965.36	0.546003	0.153514	3.55671	0.000375533	0.00764354	#N/A	#N/A
311	NVE15096	435.604	0.545105	0.164976	3.30416	0.000952626	0.017298	NEMVEDRAFT_v1g248838	#N/A
312	NVE11368	257.447	0.543669	0.171133	3.17688	0.00148868	0.025341	NEMVEDRAFT_v1g91129	diacylglycerol o-acyltransferase
313	NVE7174	276.685	0.542257	0.162124	3.34471	0.000823689	0.0152191	#N/A	#N/A
314	NVE17179	211.398	0.540779	0.152263	3.5516	0.000382895	0.0077614	#N/A	#N/A
315	NVE17787	459.325	0.538088	0.155612	3.45788	0.000544449	0.0105929	NEMVEDRAFT_v1g138860	vesicular glutamate transporter 2-like
316	NVE22455	467.245	0.537656	0.181522	2.96193	0.00305715	0.0461679	#N/A	#N/A
317	NVE3361	134.733	0.535364	0.181859	2.94385	0.00324158	0.048461	NEMVEDRAFT_v1g13054	endonuclease viii-like 1
318	NVE11294	142.017	0.526883	0.179704	2.93195	0.00336846	0.0498438	NEMVEDRAFT_v1g91211	meprin a subunit beta
319	NVE15765	373.593	0.526251	0.160997	3.26871	0.00108039	0.0192995	NEMVEDRAFT_v1g7669	ring canal kelch homolog
320	NVE13961	258.949	0.523617	0.16943	3.09047	0.00199843	0.032576	NEMVEDRAFT_v1g240665	#N/A
321	NVE6895	611.511	0.522127	0.144466	3.61417	0.000301306	0.00633554	NEMVEDRAFT_v1g88271	e3 ubiquitin-protein ligase nrdp1
322	NVE2729	316.337	0.519082	0.164939	3.14711	0.00164893	0.0276249	NEMVEDRAFT_v1g10813	fad-dependent oxidoreductase domain containing 2
323	NVE10760	671.361	0.514791	0.090185	5.70816	1.14203e-08	5.08517e-07	#N/A	#N/A
324	NVE20961	2811.65	0.514402	0.0948079	5.42573	5.77189e-08	2.3341e-06	NEMVEDRAFT_v1g38935	myc proto-oncogene protein
325	NVE4496	182.246	0.513191	0.14323	3.58299	0.000339677	0.00698473	NEMVEDRAFT_v1g53309	polycomb group ring finger protein 3-like
326	NVE9294	197.685	0.512953	0.136819	3.74915	0.000177438	0.00395771	NEMVEDRAFT_v1g125085	14 kda phosphohistidine phosphatase
327	NVE22970	298.091	0.512179	0.174086	2.9421	0.00325995	0.0486243	NEMVEDRAFT_v1g24412,NEMVEDRAFT_v1g104636	achain structure of the kainate receptor subunit glur6 agonist binding domain complexed with domoic acid
328	NVE7514	789.605	0.512114	0.149306	3.42996	0.000603668	0.0115686	NEMVEDRAFT_v1g88924	#N/A
329	NVE24592	1408.92	0.510178	0.123792	4.12125	3.76824e-05	0.000979377	NEMVEDRAFT_v1g155298	tripartite motif-containing protein 71-like
330	NVE24472	1671.05	0.510063	0.0933619	5.46329	4.67378e-08	1.91886e-06	NEMVEDRAFT_v1g106775	#N/A
331	NVE2539	210.153	0.509624	0.168366	3.02688	0.00247088	0.0387619	NEMVEDRAFT_v1g227079	actin-depolymerizing factor 3
332	NVE12762	6458.92	0.509432	0.149397	3.40992	0.000649814	0.012394	NEMVEDRAFT_v1g131609	transcription factor sox-4
333	NVE25760	152.262	0.504586	0.167593	3.01079	0.0026057	0.0405283	NEMVEDRAFT_v1g208590	#N/A
334	NVE25087	238.6	0.503654	0.127752	3.94245	8.06526e-05	0.00193814	NEMVEDRAFT_v1g232845	#N/A
335	NVE20107	2487.32	0.50362	0.0968042	5.20246	1.96665e-07	7.40873e-06	NEMVEDRAFT_v1g242002	kv channel interacting protein calsenilin
336	NVE17809	231.483	0.503077	0.137057	3.67057	0.000242009	0.00519697	NEMVEDRAFT_v1g224358	#N/A
337	NVE1594	350.521	0.500481	0.150049	3.33545	0.000851615	0.0156991	NEMVEDRAFT_v1g244203	riken cdna 2210010l05-like
338	NVE21137	464.107	0.496378	0.135086	3.67453	0.000238287	0.00512614	#N/A	#N/A
339	NVE12894	274.007	0.494624	0.152746	3.23821	0.0012028	0.0211127	NEMVEDRAFT_v1g196763	#N/A
340	NVE18160	278.199	0.492544	0.157558	3.12611	0.00177136	0.0294493	NEMVEDRAFT_v1g48828	nk homeobox 7
341	NVE15290	2857.15	0.491219	0.154536	3.17867	0.00147953	0.025203	#N/A	#N/A
342	NVE25448	3718.57	0.486465	0.0812681	5.98593	2.15163e-09	1.05718e-07	NEMVEDRAFT_v1g243519	#N/A
343	NVE7262	656.407	0.482449	0.151951	3.17502	0.00149824	0.0254502	NEMVEDRAFT_v1g122070,NEMVEDRAFT_v1g77702	endoribonuclease dicer-like
344	NVE25921	443.994	0.482275	0.127113	3.79406	0.000148206	0.00336141	#N/A	#N/A
345	NVE22485	2849.78	0.482015	0.126244	3.81813	0.000134469	0.00308825	NEMVEDRAFT_v1g83480	#N/A
346	NVE15458	536.207	0.475192	0.131689	3.60843	0.000308055	0.00644388	NEMVEDRAFT_v1g163145	beta-glucuronidase precursor
347	NVE16294	1025.1	0.472152	0.104961	4.49835	6.84815e-06	0.000208396	NEMVEDRAFT_v1g227963	kelch-like protein 20
348	NVE261	891.165	0.471384	0.110261	4.27518	1.90984e-05	0.00052511	NEMVEDRAFT_v1g34627	mll septin-like fusion
349	NVE4745	3493.92	0.46826	0.145791	3.21186	0.00131881	0.0228345	NEMVEDRAFT_v1g239505	ring finger protein 213-like
350	NVE25887	572.153	0.463261	0.136204	3.40122	0.000670859	0.0127653	#N/A	#N/A
351	NVE8281	1797.03	0.463253	0.147546	3.13972	0.00169111	0.0282314	NEMVEDRAFT_v1g89058	solute carrier family 22 member 5
352	NVE1475	190.003	0.460195	0.152844	3.01089	0.00260487	0.0405283	NEMVEDRAFT_v1g209771	tnf receptor-associated factor 3
353	NVE262	1194.41	0.45828	0.0965746	4.74534	2.08155e-06	6.79533e-05	NEMVEDRAFT_v1g34397	septin 9
354	NVE16119	240.275	0.45796	0.115382	3.96908	7.21512e-05	0.00176359	NEMVEDRAFT_v1g241094	#N/A
355	NVE14212	2959.53	0.457513	0.0801194	5.71039	1.12718e-08	5.0283e-07	NEMVEDRAFT_v1g202195	coagulation factor viii
356	NVE24344	345.491	0.456699	0.126883	3.59937	0.000318992	0.00665541	#N/A	#N/A
357	NVE12088	359.188	0.456315	0.124126	3.67622	0.000236713	0.00511499	NEMVEDRAFT_v1g201393	#N/A
358	NVE20112	303.708	0.45512	0.136892	3.32467	0.000885247	0.0162081	#N/A	#N/A
359	NVE20880	1303.03	0.454506	0.139983	3.24686	0.00116686	0.0205562	NEMVEDRAFT_v1g141705	#N/A
360	NVE17471	1145.58	0.454242	0.124865	3.63787	0.000274899	0.00584626	NEMVEDRAFT_v1g224284	#N/A
361	NVE170	296.932	0.452046	0.134003	3.37339	0.000742483	0.0139204	NEMVEDRAFT_v1g237787	#N/A
362	NVE18508	395.236	0.45102	0.119295	3.7807	0.00015639	0.00353381	#N/A	#N/A
363	NVE16530	602.123	0.44813	0.107303	4.17629	2.96299e-05	0.000785257	#N/A	#N/A
364	NVE21223	143.169	0.445872	0.137809	3.23543	0.00121459	0.0212734	NEMVEDRAFT_v1g236847	rho family gtpase 3
365	NVE23210	341.508	0.443228	0.137868	3.21488	0.00130498	0.0226275	NEMVEDRAFT_v1g104795	e3 ubiquitin-protein ligase trim9 isoform 1
366	NVE25104	656.93	0.442822	0.10346	4.28015	1.86771e-05	0.000517047	NEMVEDRAFT_v1g167553	rho-related gtp-binding protein
367	NVE5450	1124.79	0.442349	0.100478	4.40245	1.07033e-05	0.000311993	#N/A	#N/A
368	NVE24074	177.066	0.440569	0.127872	3.44539	0.000570234	0.0110326	#N/A	#N/A
369	NVE21279	435.463	0.437326	0.103001	4.24586	2.17759e-05	0.000593339	NEMVEDRAFT_v1g101611	antennapedia protein
370	NVE15634	411.735	0.435667	0.132574	3.28623	0.0010154	0.0183226	NEMVEDRAFT_v1g218891	amiloride-sensitive sodium channel subunit gamma
371	NVE11457	365.747	0.435532	0.130404	3.33986	0.000838211	0.0154638	NEMVEDRAFT_v1g129231	runt-related transcription factor 1 isoform aml1c
372	NVE23953	2936.46	0.433566	0.109422	3.96232	7.42253e-05	0.001807	NEMVEDRAFT_v1g83690,NEMVEDRAFT_v1g83698	flavin containing polyamine
373	NVE21227	2115.47	0.433409	0.0984332	4.40308	1.06726e-05	0.000311472	#N/A	#N/A
374	NVE16570	269.801	0.432935	0.124415	3.47978	0.000501831	0.00992315	#N/A	5 - cytosolic ia
375	NVE2242	477.527	0.432456	0.107428	4.02552	5.68485e-05	0.00143144	NEMVEDRAFT_v1g234171	#N/A
376	NVE24374	952.321	0.430578	0.143605	2.99834	0.00271455	0.0418019	NEMVEDRAFT_v1g58682	#N/A
377	NVE1002	231.654	0.428624	0.142276	3.01262	0.00258999	0.0403715	#N/A	#N/A
378	NVE20342	237.576	0.42852	0.144735	2.96073	0.00306915	0.0462051	NEMVEDRAFT_v1g242088	probable fructose- -bisphosphatase tigar-like
379	NVE12872	194.459	0.427977	0.138348	3.09348	0.00197824	0.0323122	NEMVEDRAFT_v1g236308	polyribonucleotide 5 -hydroxyl-kinase clp1
380	NVE22651	8885.85	0.427006	0.0883832	4.8313	1.35643e-06	4.58893e-05	NEMVEDRAFT_v1g142804	multifunctional protein ade2-like
381	NVE11480	492.674	0.426733	0.103775	4.11208	3.92103e-05	0.00101473	#N/A	#N/A
382	NVE7663	1147.81	0.425885	0.0969196	4.39421	1.11175e-05	0.000320977	NEMVEDRAFT_v1g246035	solute carrier family 12 (potassium chloride transporters) member 6
383	NVE2193	4562.08	0.425776	0.122886	3.46482	0.000530593	0.0103901	NEMVEDRAFT_v1g160199	#N/A
384	NVE17035	395.029	0.424915	0.109244	3.88961	0.000100405	0.00236817	NEMVEDRAFT_v1g224223	septin 9
385	NVE5555	3034.27	0.423875	0.122526	3.45948	0.000541224	0.0105505	NEMVEDRAFT_v1g245445	protein naked cuticle homolog 2
386	NVE22599	428.696	0.423832	0.114121	3.71389	0.000204098	0.00447815	#N/A	#N/A
387	NVE17598	221.313	0.422194	0.132567	3.18476	0.00144874	0.0248005	NEMVEDRAFT_v1g203589	endonuclease
388	NVE6393	4524	0.417121	0.0777686	5.36361	8.15733e-08	3.23926e-06	NEMVEDRAFT_v1g245689	#N/A
389	NVE9419	632.339	0.415754	0.132581	3.13584	0.00171364	0.0285877	NEMVEDRAFT_v1g89722	potassium channel subfamily k member 3
390	NVE15146	1358.69	0.415178	0.0657093	6.31841	2.6427e-10	1.47498e-08	NEMVEDRAFT_v1g202525	#N/A
391	NVE12988	570.339	0.414587	0.138	3.00426	0.0026623	0.0411905	NEMVEDRAFT_v1g227950	tnf receptor-associated factor 4
392	NVE17	1461.12	0.412178	0.120122	3.43133	0.000600638	0.0115287	NEMVEDRAFT_v1g196090	#N/A
393	NVE2826	1338.27	0.411624	0.0818756	5.02743	4.97092e-07	1.77859e-05	NEMVEDRAFT_v1g210892	#N/A
394	NVE22144	494.017	0.411077	0.0988572	4.1583	3.20631e-05	0.000847886	#N/A	guanine nucleotide-binding protein g g g subunit gamma-2-like
395	NVE992	648.687	0.40937	0.115105	3.55651	0.000375819	0.00764354	#N/A	#N/A
396	NVE22755	388.695	0.40887	0.118127	3.46127	0.000537642	0.0105111	NEMVEDRAFT_v1g242772	membrane-associated ring finger 1
397	NVE18836	763.077	0.407436	0.0792212	5.14302	2.70363e-07	9.98324e-06	#N/A	#N/A
398	NVE12780	776.008	0.406405	0.0802706	5.06294	4.1284e-07	1.4948e-05	#N/A	#N/A
399	NVE20797	877.509	0.406332	0.109951	3.69559	0.00021938	0.00477452	NEMVEDRAFT_v1g165376	spermidine synthase
400	NVE17758	1489.81	0.404693	0.0664806	6.08737	1.14777e-09	5.87791e-08	NEMVEDRAFT_v1g248180	#N/A
401	NVE16447	26249.2	0.402478	0.107097	3.75807	0.000171226	0.00383683	NEMVEDRAFT_v1g238243	#N/A
402	NVE4029	1791.74	0.401908	0.0649559	6.18741	6.11611e-10	3.24892e-08	NEMVEDRAFT_v1g244991	#N/A
403	NVE10055	834.818	0.399472	0.0943908	4.23211	2.31508e-05	0.000626571	NEMVEDRAFT_v1g126398	#N/A
404	NVE13228	348.333	0.397904	0.113237	3.51389	0.000441589	0.00884749	NEMVEDRAFT_v1g174348	#N/A
405	NVE18121	6216.03	0.39508	0.10889	3.62826	0.000285334	0.00604165	NEMVEDRAFT_v1g241523	#N/A
406	NVE20202	1122.86	0.393077	0.0903492	4.35065	1.35736e-05	0.000387566	NEMVEDRAFT_v1g100129	apoptosis regulator bax
407	NVE7666	3070.21	0.393029	0.0598489	6.56702	5.13322e-11	3.08541e-09	NEMVEDRAFT_v1g246035	solute carrier family 12 member 6 isoform 2
408	NVE6210	25579	0.391916	0.119403	3.28229	0.00102968	0.0185441	NEMVEDRAFT_v1g87929	neurogenic locus notch homolog protein 2-like
409	NVE7061	2215.83	0.390819	0.0812653	4.80917	1.51555e-06	5.0776e-05	#N/A	#N/A
410	NVE16501	1837.32	0.389182	0.11511	3.38096	0.000722341	0.0135954	NEMVEDRAFT_v1g39799	kunitz and ntr domain-containing protein 2 precursor
411	NVE11222	587.377	0.389168	0.096775	4.02137	5.78595e-05	0.00145236	NEMVEDRAFT_v1g56821	synaptotagmin ii
412	NVE5090	428.534	0.388401	0.116804	3.32524	0.000883425	0.016187	#N/A	#N/A
413	NVE22208	1824.1	0.388071	0.0855285	4.53733	5.69706e-06	0.000174462	#N/A	#N/A
414	NVE4885	4888.85	0.387659	0.120066	3.22871	0.00124349	0.0216543	#N/A	#N/A
415	NVE1951	2891.31	0.381793	0.0771668	4.94764	7.51204e-07	2.61068e-05	NEMVEDRAFT_v1g244343	speckle-type poz
416	NVE12136	1440.99	0.381143	0.0924276	4.1237	3.72838e-05	0.000970058	NEMVEDRAFT_v1g201449	endoribonuclease dicer
417	NVE4159	786.89	0.381029	0.126936	3.00174	0.00268444	0.041391	#N/A	#N/A
418	NVE12774	7658.8	0.37945	0.0999987	3.79455	0.000147913	0.00335791	NEMVEDRAFT_v1g247395	#N/A
419	NVE3573	694.599	0.379269	0.123401	3.07346	0.00211594	0.0342381	#N/A	#N/A
420	NVE1575	361.237	0.379173	0.0959171	3.95313	7.7136e-05	0.0018666	NEMVEDRAFT_v1g221916	rna binding motif protein 28
421	NVE20507	4539.66	0.378465	0.118241	3.20078	0.00137056	0.0237136	NEMVEDRAFT_v1g226731	glutathione s-transferase mu 3
422	NVE6067	1867.74	0.375665	0.0577972	6.49971	8.04729e-11	4.74281e-09	#N/A	#N/A
423	NVE18834	519.277	0.375331	0.112083	3.34869	0.000811945	0.0150365	#N/A	#N/A
424	NVE11923	3956.41	0.372667	0.0636336	5.85644	4.72898e-09	2.23156e-07	NEMVEDRAFT_v1g173898	argininosuccinate synthase
425	NVE13396	1421.09	0.372433	0.103159	3.61027	0.000305878	0.00641496	#N/A	#N/A
426	NVE12773	777.674	0.372057	0.114847	3.2396	0.00119698	0.021041	#N/A	-like protein subfamily c member partial
427	NVE20737	224.414	0.371795	0.122063	3.04593	0.00231963	0.036966	NEMVEDRAFT_v1g184554	vesicular inhibitory amino acid transporter
428	NVE3716	3453.18	0.370165	0.0862656	4.29099	1.77881e-05	0.000495265	#N/A	coiled-coil domain-containing protein 50-like
429	NVE23444	294.291	0.367722	0.122708	2.99671	0.00272909	0.0419991	NEMVEDRAFT_v1g105155	iodotyrosine deiodinase
430	NVE6192	516.008	0.366226	0.113263	3.23342	0.00122318	0.0213774	NEMVEDRAFT_v1g180238	#N/A
431	NVE18097	1206.14	0.365709	0.0703325	5.19971	1.99597e-07	7.50069e-06	NEMVEDRAFT_v1g241507	orm1-like protein 3
432	NVE22777	1361.67	0.364844	0.10542	3.46088	0.000538421	0.0105179	#N/A	#N/A
433	NVE22678	809.448	0.363985	0.119125	3.05548	0.00224702	0.036046	#N/A	#N/A
434	NVE2100	8879.97	0.36361	0.110115	3.30208	0.000959704	0.0174134	NEMVEDRAFT_v1g85822	#N/A
435	NVE15446	363.512	0.363208	0.111225	3.26552	0.00109261	0.0194749	#N/A	cytochrome p450 1a
436	NVE12771	2634.59	0.361871	0.102779	3.52086	0.000430156	0.00865422	NEMVEDRAFT_v1g217449,NEMVEDRAFT_v1g131571	low quality protein: sacsin-like
437	NVE7664	494.043	0.35906	0.120863	2.97081	0.00297015	0.0450507	NEMVEDRAFT_v1g246035	#N/A
438	NVE25500	1469.49	0.358858	0.0740655	4.84515	1.26517e-06	4.32244e-05	NEMVEDRAFT_v1g45967,NEMVEDRAFT_v1g43812	fibropellin partial
439	NVE8400	1161.99	0.358196	0.110461	3.24274	0.00118384	0.0208252	NEMVEDRAFT_v1g239850	#N/A
440	NVE20767	2261.66	0.35723	0.0827133	4.31889	1.56815e-05	0.00044169	#N/A	#N/A
441	NVE21070	347.042	0.356995	0.109838	3.2502	0.00115326	0.0203759	NEMVEDRAFT_v1g82548	krueppel-like factor 15-like
442	NVE8744	1903.44	0.356512	0.0820664	4.3442	1.39787e-05	0.00039725	NEMVEDRAFT_v1g43798,NEMVEDRAFT_v1g124200	fibropellin partial
443	NVE20136	2929.85	0.348553	0.0647637	5.38192	7.36968e-08	2.94095e-06	NEMVEDRAFT_v1g164975	early b-cell factor 3
444	NVE13900	1511.17	0.348545	0.0794951	4.38448	1.16262e-05	0.000334864	NEMVEDRAFT_v1g33659	#N/A
445	NVE5835	4502.93	0.348161	0.0874939	3.97926	6.9129e-05	0.00170518	NEMVEDRAFT_v1g212909	#N/A
446	NVE22311	541.064	0.34433	0.107956	3.18953	0.00142504	0.0244987	NEMVEDRAFT_v1g103740	#N/A
447	NVE2732	2006.27	0.343187	0.103181	3.32607	0.000880812	0.0161636	#N/A	#N/A
448	NVE19191	1020.35	0.341848	0.109913	3.11017	0.00186979	0.0308528	#N/A	#N/A
449	NVE4946	918.54	0.341652	0.0987607	3.45939	0.000541398	0.0105505	NEMVEDRAFT_v1g230222	#N/A
450	NVE14506	433.188	0.341089	0.107872	3.16197	0.00156705	0.0264705	NEMVEDRAFT_v1g247702	#N/A
451	NVE14565	1329.23	0.340562	0.10061	3.38496	0.000711898	0.0134406	NEMVEDRAFT_v1g93994	#N/A
452	NVE9010	19527	0.340391	0.110083	3.09215	0.00198713	0.0324137	NEMVEDRAFT_v1g246312	#N/A
453	NVE3947	767.518	0.338674	0.103206	3.28154	0.00103241	0.0185657	NEMVEDRAFT_v1g211568	#N/A
454	NVE8157	3182.31	0.338021	0.106183	3.18338	0.00145568	0.0249018	#N/A	tpr and ankyrin repeat-containing protein 1
455	NVE6142	661.461	0.336488	0.110996	3.03154	0.00243311	0.0383535	NEMVEDRAFT_v1g87790	epoxide hydrolase 4
456	NVE19900	430.054	0.336387	0.105996	3.17359	0.00150567	0.0255405	#N/A	#N/A
457	NVE23864	2454.4	0.333557	0.0945177	3.52904	0.000417066	0.00840481	NEMVEDRAFT_v1g166897	calcyclin binding protein
458	NVE7849	674.722	0.330571	0.0975607	3.38836	0.000703123	0.0133061	NEMVEDRAFT_v1g171986	inositol monophosphatase 3
459	NVE25536	12052.2	0.321696	0.102126	3.14999	0.00163276	0.0274143	NEMVEDRAFT_v1g108724	transcriptional regulator erg-like
460	NVE3946	2447.9	0.321526	0.0947634	3.39293	0.000691483	0.0131063	NEMVEDRAFT_v1g211567	#N/A
461	NVE21995	903.342	0.32003	0.105027	3.04711	0.00231051	0.036845	NEMVEDRAFT_v1g242587	#N/A
462	NVE23019	11305.6	0.318904	0.0874727	3.64575	0.000266609	0.00568196	NEMVEDRAFT_v1g242829	#N/A
463	NVE3290	671.856	0.318194	0.0889532	3.57709	0.000347442	0.00712624	NEMVEDRAFT_v1g244746	pin2 terf1-interacting telomerase inhibitor 1-like
464	NVE752	720.832	0.317798	0.0898718	3.53612	0.000406045	0.00819636	NEMVEDRAFT_v1g225670	eukaryotic translation initiation factor 5b
465	NVE23504	2123.96	0.317719	0.0782663	4.05946	4.91869e-05	0.00125284	#N/A	#N/A
466	NVE20962	2190.43	0.316632	0.0727186	4.35422	1.33544e-05	0.000382369	NEMVEDRAFT_v1g178332	myc protein
467	NVE11262	1518.57	0.316359	0.103504	3.05649	0.00223946	0.0359486	NEMVEDRAFT_v1g161973	#N/A
468	NVE8022	1042.05	0.315337	0.0871869	3.6168	0.000298273	0.00627721	NEMVEDRAFT_v1g237857	#N/A
469	NVE12111	950.356	0.312435	0.102087	3.06046	0.00220994	0.0356401	NEMVEDRAFT_v1g91789	zinc finger cchc domain-containing protein 9
470	NVE101	1390.58	0.312059	0.097565	3.19848	0.00138155	0.0238358	NEMVEDRAFT_v1g31030	echinoderm microtubule associated protein like 1
471	NVE13714	3775.6	0.309427	0.0646685	4.78481	1.71147e-06	5.68249e-05	NEMVEDRAFT_v1g247547	#N/A
472	NVE20127	1131.2	0.307833	0.104639	2.94186	0.0032625	0.0486323	NEMVEDRAFT_v1g242015	6-pyruvoyl tetrahydrobiopterin synthase
473	NVE1781	1098.21	0.307672	0.0913307	3.36876	0.000755059	0.0141125	NEMVEDRAFT_v1g168894	f-box lrr-repeat protein 14-like
474	NVE13266	810.395	0.307549	0.0857114	3.5882	0.000332973	0.00687018	NEMVEDRAFT_v1g131938	rio kinase 1
475	NVE16499	1738.3	0.307411	0.0983142	3.12682	0.00176706	0.029398	#N/A	#N/A
476	NVE16498	6996.99	0.304546	0.103244	2.94976	0.00318019	0.0476694	#N/A	sco- partial
477	NVE25607	2193.92	0.304178	0.0816842	3.72383	0.000196224	0.00432495	NEMVEDRAFT_v1g229658	ribosome biogenesis protein bms1 homolog
478	NVE24992	5762.08	0.303423	0.0706073	4.29734	1.72861e-05	0.000482954	NEMVEDRAFT_v1g28706	peptidyl-prolyl cis-trans isomerase fkbp2 precursor
479	NVE14173	394.236	0.303395	0.0897502	3.38044	0.000723706	0.0136105	NEMVEDRAFT_v1g223766	#N/A
480	NVE1390	1740.26	0.303142	0.100969	3.00232	0.00267934	0.041365	#N/A	#N/A
481	NVE1430	644.3	0.301438	0.0899845	3.34988	0.000808455	0.0149833	#N/A	pre-mrna-splicing regulator wtap
482	NVE18066	628.41	0.300117	0.0999128	3.00379	0.00266639	0.0412176	NEMVEDRAFT_v1g97556	n-acetyltransferase c7orf52-like
483	NVE11428	1216.74	0.299291	0.0825084	3.6274	0.000286294	0.00605668	NEMVEDRAFT_v1g192845	dead (asp-glu-ala-asp) box polypeptide 47
484	NVE14618	591.45	0.298683	0.095695	3.1212	0.00180115	0.0298422	NEMVEDRAFT_v1g162910	#N/A
485	NVE19072	1112.84	0.298504	0.070856	4.21282	2.52199e-05	0.000680291	NEMVEDRAFT_v1g81999	cyclin y
486	NVE16500	13892	0.298024	0.0775557	3.84271	0.000121686	0.00282878	#N/A	#N/A
487	NVE16611	560.29	0.29651	0.0959802	3.08928	0.00200639	0.0326838	#N/A	#N/A
488	NVE21259	618.308	0.295487	0.0859074	3.43959	0.000582589	0.0112536	NEMVEDRAFT_v1g101727	n-chimaerin isoform 1
489	NVE18112	752.939	0.29354	0.0969165	3.0288	0.0024553	0.0386199	#N/A	#N/A
490	NVE14872	1482.17	0.29304	0.08316	3.52382	0.000425381	0.00856525	NEMVEDRAFT_v1g94204	#N/A
491	NVE12232	1396.19	0.291699	0.0809335	3.60418	0.000313145	0.00653906	NEMVEDRAFT_v1g247236	protein dpy-19 homolog 1-like
492	NVE8755	5628.11	0.291483	0.0738901	3.94481	7.9862e-05	0.00192105	#N/A	#N/A
493	NVE4175	558.648	0.290857	0.0952281	3.05432	0.00225573	0.0361619	NEMVEDRAFT_v1g117067	cnidarian egg lectin isoform b
494	NVE14719	452.331	0.289467	0.0953107	3.03709	0.00238873	0.0378679	#N/A	#N/A
495	NVE3468	594.097	0.289156	0.0843178	3.42936	0.000605003	0.011585	#N/A	#N/A
496	NVE3885	1475.42	0.28778	0.0943009	3.05172	0.00227535	0.0364041	NEMVEDRAFT_v1g239405	group xv phospholipase a2 precursor
497	NVE26064	2151.85	0.287339	0.0751647	3.82279	0.000131951	0.00304404	NEMVEDRAFT_v1g208845	#N/A
498	NVE8962	2170.86	0.286341	0.0880221	3.25306	0.00114169	0.0202157	#N/A	#N/A
499	NVE15296	1511.23	0.284098	0.093922	3.02483	0.00248774	0.0389531	NEMVEDRAFT_v1g233680	peroxisomal -trans-enoyl- isomerase
500	NVE5010	7314.32	0.283392	0.0564548	5.0198	5.17243e-07	1.84524e-05	NEMVEDRAFT_v1g170702	rho gdp-dissociation inhibitor 2
501	NVE364	2659.62	0.278735	0.0751107	3.71098	0.000206456	0.00452168	NEMVEDRAFT_v1g85083	eukaryotic peptide chain release factor gtp-binding subunit erf3b
502	NVE15509	480.635	0.277442	0.0890394	3.11595	0.00183355	0.0303168	NEMVEDRAFT_v1g202727	ga binding protein transcription beta subunit 2
503	NVE10212	675.471	0.27493	0.0879705	3.12526	0.0017765	0.0294943	NEMVEDRAFT_v1g246721	#N/A
504	NVE14309	2853.93	0.269351	0.0660183	4.07994	4.50476e-05	0.00115347	NEMVEDRAFT_v1g93494	ga-binding protein subunit beta-2
505	NVE12723	1448.18	0.266273	0.0836795	3.18206	0.00146232	0.0249978	NEMVEDRAFT_v1g131533	neuropilin-1a precursor
506	NVE20768	2420.25	0.26573	0.0789548	3.3656	0.000763778	0.0142535	NEMVEDRAFT_v1g232575	cat eye syndrome critical region protein 2
507	NVE7213	3668.84	0.265577	0.0672758	3.94758	7.89463e-05	0.00190091	NEMVEDRAFT_v1g190891	rna-binding protein nova-1 isoform 2
508	NVE3942	4069.94	0.265446	0.0878962	3.01999	0.00252781	0.039504	NEMVEDRAFT_v1g48067	protein dek
509	NVE24594	1501.31	0.265032	0.0768984	3.44653	0.000567842	0.0110039	#N/A	dcn1-like protein 4-like
510	NVE222	8089.74	0.26458	0.0681003	3.88515	0.000102265	0.00240736	NEMVEDRAFT_v1g79092	histone deacetylase 2
511	NVE8076	1443.6	0.263938	0.0880864	2.99635	0.00273232	0.0420222	NEMVEDRAFT_v1g70385	methyltransferase kiaa1456-like
512	NVE2991	1710.43	0.263893	0.0761394	3.46592	0.000528413	0.0103642	NEMVEDRAFT_v1g160369,NEMVEDRAFT_v1g239275	#N/A
513	NVE8159	12442.5	0.262522	0.0669884	3.91891	8.89495e-05	0.00212069	NEMVEDRAFT_v1g80092	calnexin
514	NVE17108	651.919	0.262029	0.0891134	2.9404	0.00327789	0.0488017	NEMVEDRAFT_v1g96243	ubiquitin thioesterase otubain-like
515	NVE3609	1400.53	0.260814	0.0720813	3.61834	0.000296504	0.00625045	NEMVEDRAFT_v1g189208	#N/A
516	NVE22408	4615.97	0.259254	0.0768899	3.37176	0.000746908	0.0139743	NEMVEDRAFT_v1g83359,NEMVEDRAFT_v1g30362	multidrug resistance-associated protein 4
517	NVE8397	1074.62	0.258138	0.0733697	3.51832	0.000434286	0.00872281	NEMVEDRAFT_v1g239847	glutamate kainate 2-like
518	NVE9906	2418.55	0.25763	0.0633582	4.06625	4.77761e-05	0.00121819	NEMVEDRAFT_v1g200670	#N/A
519	NVE23141	1748.76	0.256462	0.0724995	3.53742	0.000404049	0.00816287	NEMVEDRAFT_v1g20036	multidrug resistance-associated protein 4
520	NVE1935	8539.81	0.256106	0.0775776	3.30129	0.000962411	0.0174495	NEMVEDRAFT_v1g113484	eukaryotic translation initiation factor 3 subunit b
521	NVE14526	5729.71	0.255684	0.0872337	2.93102	0.00337851	0.0499314	NEMVEDRAFT_v1g182068	fascin homolog actin-bundling retinal
522	NVE9363	3184.27	0.254781	0.0667697	3.81582	0.000135731	0.00311185	#N/A	#N/A
523	NVE23340	2297.84	0.254105	0.0777601	3.26781	0.00108382	0.0193467	NEMVEDRAFT_v1g242949	#N/A
524	NVE3701	996.772	0.251764	0.0668665	3.76518	0.000166432	0.00373632	NEMVEDRAFT_v1g244912	#N/A
525	NVE24122	1047.14	0.248941	0.068967	3.60956	0.000306714	0.00642407	NEMVEDRAFT_v1g238825	#N/A
526	NVE1033	1355.3	0.24884	0.081212	3.06409	0.00218336	0.0352819	NEMVEDRAFT_v1g209526	#N/A
527	NVE15970	19654.1	0.244198	0.08169	2.98932	0.00279597	0.042865	NEMVEDRAFT_v1g233699	#N/A
528	NVE4001	1237.45	0.243799	0.0668737	3.64566	0.000266705	0.00568196	NEMVEDRAFT_v1g145387	#N/A
529	NVE5059	3141.96	0.241356	0.0737469	3.27277	0.001065	0.0190951	NEMVEDRAFT_v1g212385	transcriptional enhancer factor tef-1
530	NVE3969	1483.61	0.235908	0.0701987	3.36058	0.000777803	0.0144706	#N/A	#N/A
531	NVE1135	9320.18	0.235843	0.0467701	5.04261	4.5922e-07	1.649e-05	NEMVEDRAFT_v1g168575,NEMVEDRAFT_v1g26323	eukaryotic translation initiation factor 5b
532	NVE14735	1449.05	0.234985	0.0582526	4.03389	5.48606e-05	0.00138426	#N/A	#N/A
533	NVE13889	869.55	0.234518	0.0725372	3.23307	0.00122467	0.021388	NEMVEDRAFT_v1g162587	2-oxoglutarate and iron-dependent oxygenase domain-containing protein 1
534	NVE12981	1713.5	0.233211	0.0716564	3.25458	0.00113562	0.0201524	NEMVEDRAFT_v1g158359	#N/A
535	NVE25243	1245.6	0.232665	0.0711779	3.26878	0.00108011	0.0192995	NEMVEDRAFT_v1g198281	glutathione-s-transferase pi class
536	NVE3029	1019.44	0.232462	0.0686276	3.38729	0.000705868	0.0133442	NEMVEDRAFT_v1g160402	#N/A
537	NVE9505	1778.78	0.231992	0.0738497	3.14141	0.00168134	0.0280877	NEMVEDRAFT_v1g89805	bone morphogenetic protein 7
538	NVE1180	1545.3	0.227268	0.0756158	3.00557	0.00265084	0.0410558	NEMVEDRAFT_v1g187853	gamma-glutamyl carboxylase
539	NVE2944	1311.78	0.226389	0.0675677	3.35055	0.000806519	0.0149589	NEMVEDRAFT_v1g226328	#N/A
540	NVE13137	2765.02	0.225969	0.0758483	2.97922	0.00288979	0.0440134	NEMVEDRAFT_v1g92474,NEMVEDRAFT_v1g92616	bicaudal d homolog 2
541	NVE21260	3645.75	0.225558	0.0668976	3.37169	0.00074709	0.0139743	NEMVEDRAFT_v1g101727	chimerin 1
542	NVE7957	1145.46	0.225441	0.0686955	3.28175	0.00103166	0.0185657	NEMVEDRAFT_v1g172052	argininosuccinate lyase
543	NVE25763	1213.08	0.225257	0.0750616	3.00096	0.0026913	0.0414703	NEMVEDRAFT_v1g109275	#N/A
544	NVE7551	2028.53	0.22424	0.0717059	3.12721	0.00176472	0.0293907	NEMVEDRAFT_v1g239782	wilms tumor 1 associated protein
545	NVE18978	974.694	0.223766	0.0723517	3.09275	0.00198314	0.0323704	#N/A	#N/A
546	NVE14034	7927.31	0.221098	0.0578084	3.82467	0.000130948	0.00302379	NEMVEDRAFT_v1g133819	cold-inducible rna-binding protein
547	NVE6944	1029.36	0.220135	0.0722288	3.04775	0.00230561	0.0367911	NEMVEDRAFT_v1g199995	rna-binding protein pno1
548	NVE18329	3550.6	0.219379	0.0721667	3.03989	0.00236665	0.0375917	NEMVEDRAFT_v1g236753	proteasome ( macropain) 26s 4
549	NVE15346	2696.75	0.218856	0.0675785	3.23855	0.00120139	0.0211031	NEMVEDRAFT_v1g135947	#N/A
550	NVE15964	1042.95	0.217754	0.0728963	2.98718	0.00281565	0.043085	NEMVEDRAFT_v1g136840	brca1-associated protein
551	NVE9975	1874.62	0.214346	0.060157	3.5631	0.000366495	0.00747273	NEMVEDRAFT_v1g200763	swi snf matrix actin dependent regulator of subfamily member 1
552	NVE1305	1985.46	0.213392	0.0714099	2.98827	0.00280561	0.0429857	NEMVEDRAFT_v1g179224	protein rcc2
553	NVE26075	10913	0.212808	0.0500248	4.25404	2.09948e-05	0.000573991	NEMVEDRAFT_v1g208858,NEMVEDRAFT_v1g25276,NEMVEDRAFT_v1g229706	chromodomain helicase dna binding protein 3
554	NVE19863	26690.9	0.212136	0.0548135	3.87014	0.000108773	0.0025457	NEMVEDRAFT_v1g176002	eukaryotic translation initiation factor 5a-1
555	NVE6703	9077.79	0.208144	0.0708392	2.93827	0.00330052	0.0490482	NEMVEDRAFT_v1g190699	eukaryotic translation initiation factor 3 subunit a
556	NVE7218	2698.28	0.207695	0.0487461	4.26075	2.0374e-05	0.000558279	NEMVEDRAFT_v1g245927	#N/A
557	NVE21079	15184.2	0.205377	0.0534142	3.84498	0.000120562	0.00280535	NEMVEDRAFT_v1g238581	#N/A
558	NVE4573	5737.65	0.203947	0.0677589	3.0099	0.00261337	0.0406053	NEMVEDRAFT_v1g189712	glucose-6-phosphate isomerase
559	NVE16397	8538.62	0.199329	0.0555123	3.59072	0.000329768	0.00682732	NEMVEDRAFT_v1g81449	#N/A
560	NVE11912	6505.38	0.199295	0.0574024	3.47189	0.000516804	0.0101777	NEMVEDRAFT_v1g216814,NEMVEDRAFT_v1g247152	#N/A
561	NVE9321	4098.34	0.195848	0.0498861	3.9259	8.64058e-05	0.00206615	NEMVEDRAFT_v1g191831	nicalin
562	NVE25411	2218.51	0.192627	0.0624645	3.08379	0.00204383	0.0332038	NEMVEDRAFT_v1g143957	#N/A
563	NVE7208	1749.58	0.192501	0.061559	3.1271	0.00176541	0.0293907	NEMVEDRAFT_v1g171673	cleft lip and palate associated transmembrane protein 1
564	NVE11187	3217.75	0.189474	0.0558891	3.39017	0.000698481	0.0132285	NEMVEDRAFT_v1g173572	ubiquitin carboxyl-terminal hydrolase 25
565	NVE6769	1067.65	0.189046	0.0625167	3.02392	0.0024952	0.0390447	NEMVEDRAFT_v1g146800	dnaj homolog subfamily b member 2 isoform b
566	NVE3139	2525.66	0.188344	0.060641	3.10589	0.00189704	0.0311874	NEMVEDRAFT_v1g210983	#N/A
567	NVE4944	5223.46	0.185828	0.0595504	3.12051	0.00180538	0.0298918	NEMVEDRAFT_v1g118365	u1 small nuclear ribonucleoprotein 70 kda
568	NVE22293	5612.18	0.182612	0.0532802	3.42738	0.000609428	0.0116603	NEMVEDRAFT_v1g229337	eukaryotic translation initiation factor 2 subunit 2
569	NVE6122	4924.78	0.182424	0.0526502	3.46483	0.000530557	0.0103901	NEMVEDRAFT_v1g88221	slit-robo rho gtpase-activating protein 1
570	NVE11714	2611.92	0.174258	0.0545221	3.1961	0.00139298	0.0239988	NEMVEDRAFT_v1g201260	rho gtpase-activating protein 26-like isoform 2
571	NVE9907	1368.46	0.174156	0.0592348	2.94009	0.00328113	0.0488199	NEMVEDRAFT_v1g240013	dnaj homolog subfamily c member 2
572	NVE13805	6394.64	0.174004	0.0503566	3.45543	0.000549412	0.0106556	NEMVEDRAFT_v1g230980	serine arginine-rich splicing factor 4
573	NVE4356	1931.02	0.17387	0.0569618	3.0524	0.00227019	0.0363456	NEMVEDRAFT_v1g117324	nucleolar protein 8
574	NVE6753	4863.09	0.16684	0.0517355	3.22487	0.0012603	0.0219155	NEMVEDRAFT_v1g10094	membrane-bound transcription factor site-1 protease
575	NVE13662	4755.35	0.16537	0.0543862	3.04067	0.00236052	0.037519	NEMVEDRAFT_v1g132837	serine arginine repetitive matrix 1
576	NVE26189	6399.63	0.162888	0.0454481	3.58405	0.000338301	0.00697418	NEMVEDRAFT_v1g50041	chromodomain-helicase-dna-binding protein 1
577	NVE2348	5738.53	0.156046	0.0523006	2.98363	0.00284847	0.0435389	NEMVEDRAFT_v1g188407	adenosine monophosphate deaminase 2 (isoform l)
578	NVE6702	3992.2	0.155124	0.051106	3.03535	0.0024026	0.0380131	NEMVEDRAFT_v1g245806	#N/A
579	NVE708	3277.96	0.154712	0.0501413	3.08552	0.00203193	0.0330554	NEMVEDRAFT_v1g59568,NEMVEDRAFT_v1g110962	fact complex subunit ssrp1
580	NVE16474	2610.35	0.153804	0.0507416	3.03113	0.00243638	0.0383723	NEMVEDRAFT_v1g31143,NEMVEDRAFT_v1g231802	fibroblast growth factor receptor 3

## Sheet: Planula_downreg_S
#	GeneId	baseMean	log2FoldChange	lfcSE	stat	pvalue	padj	ENSEMBL_ID	Annotation
1	NVE13048	29.535	-6.99939	1.06241	-5.64698	1.6329e-08	5.90355e-06	NEMVEDRAFT_v1g201651	#N/A
2	NVE21250	471.178	-6.68822	0.334536	-17.0033	7.7627e-65	1.88036e-60	NEMVEDRAFT_v1g1099	#N/A
3	NVE4965	308.463	-5.57427	0.58178	-7.86255	3.76392e-15	3.96407e-12	NEMVEDRAFT_v1g118459	cub domain protein
4	NVE5986	21.1417	-4.67516	0.66512	-5.52555	3.28448e-08	1.12056e-05	#N/A	#N/A
5	NVE6572	55.4575	-4.46272	0.376963	-9.18582	4.08393e-20	8.24375e-17	NEMVEDRAFT_v1g213403	#N/A
6	NVE90	52.0582	-3.99652	0.401937	-7.4552	8.97339e-14	7.01169e-11	#N/A	#N/A
7	NVE5813	71.433	-3.69233	0.314214	-8.56845	1.04883e-17	1.49446e-14	#N/A	#N/A
8	NVE24303	161.139	-3.58144	0.20132	-12.8226	1.22542e-37	9.89442e-34	NEMVEDRAFT_v1g106424	#N/A
9	NVE5729	349.232	-3.50128	0.25194	-9.92809	3.14216e-23	9.51407e-20	#N/A	#N/A
10	NVE18127	80.2823	-3.43803	0.371676	-6.55958	5.39602e-11	3.188e-08	#N/A	#N/A
11	NVE14976	216.328	-3.42818	0.355341	-6.83338	8.29388e-12	5.74007e-09	#N/A	#N/A
12	NVE13103	360.364	-3.40144	0.244433	-9.8245	8.83133e-23	2.13921e-19	#N/A	#N/A
13	NVE18128	138.266	-3.37054	0.393884	-6.01837	1.76181e-09	7.23327e-07	#N/A	#N/A
14	NVE161	2902.8	-3.29831	0.413776	-5.55447	2.78463e-08	9.77565e-06	NEMVEDRAFT_v1g196264	#N/A
15	NVE13102	370.522	-3.23574	0.226251	-9.88165	5.00033e-23	1.34581e-19	NEMVEDRAFT_v1g92319	#N/A
16	NVE639	54.4322	-3.12001	0.477787	-4.43715	9.11588e-06	0.0020074	NEMVEDRAFT_v1g235182	alpha-l- plasma
17	NVE25819	180.403	-3.05987	0.236785	-8.69931	3.33906e-18	5.05513e-15	NEMVEDRAFT_v1g243672	#N/A
18	NVE7506	418.217	-3.05301	0.15166	-13.5369	9.46956e-42	1.14691e-37	NEMVEDRAFT_v1g239751	#N/A
19	NVE14977	69.8589	-3.03511	0.376524	-5.40499	6.48129e-08	2.03891e-05	#N/A	#N/A
20	NVE5257	35.6391	-2.98958	0.401094	-4.96039	7.03526e-07	0.00018935	#N/A	#N/A
21	NVE14975	65.0974	-2.96512	0.290171	-6.77228	1.26765e-11	8.29898e-09	#N/A	#N/A
22	NVE2139	713.981	-2.92391	0.171956	-11.1884	4.64995e-29	1.87726e-25	NEMVEDRAFT_v1g85742	arylsulfatase j-like
23	NVE13104	84.6626	-2.88232	0.284147	-6.62446	3.48526e-11	2.1647e-08	#N/A	#N/A
24	NVE7532	489.271	-2.85461	0.162207	-11.4336	2.84021e-30	1.37597e-26	#N/A	#N/A
25	NVE20457	264.69	-2.71471	0.294645	-5.81959	5.8993e-09	2.26823e-06	#N/A	#N/A
26	NVE15651	4842.47	-2.61967	0.155431	-10.4205	1.99852e-25	6.91575e-22	NEMVEDRAFT_v1g247901	#N/A
27	NVE7630	249.914	-2.55234	0.193718	-8.01338	1.11599e-15	1.28727e-12	NEMVEDRAFT_v1g233339	#N/A
28	NVE18395	299.655	-2.53233	0.221189	-6.92769	4.27775e-12	3.04764e-09	NEMVEDRAFT_v1g220085	#N/A
29	NVE21616	1159.35	-2.52611	0.195196	-7.81835	5.35189e-15	5.40162e-12	NEMVEDRAFT_v1g102323	#N/A
30	NVE6484	327.684	-2.49713	0.20046	-7.46847	8.11302e-14	6.55072e-11	#N/A	#N/A
31	NVE10134	209.392	-2.4971	0.231251	-6.47391	9.54973e-11	5.37961e-08	#N/A	#N/A
32	NVE23043	278.305	-2.46502	0.203641	-7.19414	6.2855e-13	4.61375e-10	#N/A	#N/A
33	NVE20456	263.597	-2.46331	0.228778	-6.39619	1.59299e-10	8.76979e-08	#N/A	#N/A
34	NVE21334	1565.74	-2.41159	0.118936	-11.8684	1.72688e-32	1.04576e-28	#N/A	#N/A
35	NVE5153	336.574	-2.40258	0.31927	-4.39308	1.11754e-05	0.00239559	#N/A	#N/A
36	NVE89	118.736	-2.37252	0.253934	-5.40501	6.4804e-08	2.03891e-05	#N/A	#N/A
37	NVE4214	201.516	-2.34566	0.197554	-6.81164	9.64922e-12	6.49259e-09	NEMVEDRAFT_v1g211793	tyrosine kinase receptor cad96ca
38	NVE2660	65.0012	-2.33919	0.265695	-5.04033	4.64733e-07	0.000127923	#N/A	#N/A
39	NVE24089	6246.01	-2.33086	0.14998	-8.87355	7.08474e-19	1.22581e-15	NEMVEDRAFT_v1g238805	#N/A
40	NVE3007	3214.35	-2.31408	0.159446	-8.24153	1.70026e-16	2.05927e-13	NEMVEDRAFT_v1g239286	#N/A
41	NVE3841	225.302	-2.30797	0.206139	-6.34512	2.22259e-10	1.14549e-07	NEMVEDRAFT_v1g239380	#N/A
42	NVE9133	940.978	-2.30418	0.156812	-8.31686	9.03247e-17	1.21552e-13	#N/A	#N/A
43	NVE25816	2928.78	-2.28875	0.217124	-5.93554	2.92875e-09	1.18239e-06	#N/A	#N/A
44	NVE15732	899.785	-2.28564	0.167928	-7.65589	1.91977e-14	1.72232e-11	NEMVEDRAFT_v1g247932	protein disulfide-isomerase precursor
45	NVE23777	143.156	-2.27967	0.342893	-3.73198	0.00018998	0.0324076	#N/A	nematode astacin protease family member (nas-39)
46	NVE23044	269.153	-2.25318	0.205153	-6.10853	1.00551e-09	4.34936e-07	#N/A	#N/A
47	NVE4964	558.417	-2.24555	0.257143	-4.8438	1.2738e-06	0.000324793	NEMVEDRAFT_v1g118469	cre-nas-39 protein
48	NVE9740	153.5	-2.22281	0.159334	-7.67453	1.66025e-14	1.54678e-11	#N/A	#N/A
49	NVE25172	293.292	-2.20673	0.192803	-6.25886	3.878e-10	1.87874e-07	NEMVEDRAFT_v1g221657	#N/A
50	NVE20065	4531.37	-2.17346	0.129498	-9.06161	1.28544e-19	2.39517e-16	NEMVEDRAFT_v1g140859	#N/A
51	NVE7444	141.34	-2.16831	0.244719	-4.77407	1.8054e-06	0.000446248	NEMVEDRAFT_v1g34192	carbohydrate sulfotransferase 1-like
52	NVE10137	372.754	-2.14908	0.185768	-6.18554	6.18906e-10	2.88303e-07	NEMVEDRAFT_v1g127073	neurogenic locus notch homolog protein 2-like
53	NVE23349	374.911	-2.08799	0.170782	-6.3706	1.88285e-10	9.91486e-08	NEMVEDRAFT_v1g207003	#N/A
54	NVE7531	810.108	-2.07082	0.197855	-5.41216	6.22691e-08	2.01113e-05	NEMVEDRAFT_v1g200128	#N/A
55	NVE253	1110.22	-2.0564	0.276943	-3.81449	0.000136466	0.0237815	NEMVEDRAFT_v1g196376	type alpha 1
56	NVE945	170.877	-2.05606	0.202527	-5.21443	1.8438e-07	5.37107e-05	#N/A	#N/A
57	NVE23501	455.715	-2.01416	0.223709	-4.53342	5.80369e-06	0.00133888	NEMVEDRAFT_v1g221430	#N/A
58	NVE23350	291.7	-2.01028	0.165122	-6.11838	9.45303e-10	4.16329e-07	#N/A	#N/A
59	NVE8661	453.585	-2.00592	0.233322	-4.31131	1.62289e-05	0.00335994	NEMVEDRAFT_v1g246240	#N/A
60	NVE4801	164.988	-1.98232	0.188193	-5.21973	1.79184e-07	5.29315e-05	#N/A	#N/A
61	NVE7374	459.242	-1.95654	0.150042	-6.37515	1.82781e-10	9.8389e-08	NEMVEDRAFT_v1g213968	#N/A
62	NVE12679	267.716	-1.92682	0.220069	-4.21148	2.53704e-05	0.00512123	#N/A	#N/A
63	NVE898	389.896	-1.92566	0.123228	-7.51176	5.83377e-14	4.8728e-11	#N/A	#N/A
64	NVE1041	86.379	-1.91589	0.222397	-4.11825	3.81753e-05	0.00722438	#N/A	#N/A
65	NVE7121	633.815	-1.91196	0.160143	-5.69464	1.2363e-08	4.6072e-06	#N/A	#N/A
66	NVE6419	358.746	-1.91107	0.166017	-5.4878	4.06969e-08	1.35041e-05	#N/A	vesicular glutamate transporter 3
67	NVE24395	193.472	-1.90798	0.234063	-3.87919	0.000104804	0.0188049	NEMVEDRAFT_v1g243220	#N/A
68	NVE11984	3360.36	-1.9019	0.169194	-5.33055	9.79184e-08	3.04087e-05	NEMVEDRAFT_v1g247194	#N/A
69	NVE10935	62.4966	-1.89631	0.242681	-3.69337	0.000221304	0.0372268	NEMVEDRAFT_v1g216157	fibrinogen c domain-containing protein 1-like
70	NVE1663	616.421	-1.88671	0.168393	-5.26571	1.39648e-07	4.17617e-05	NEMVEDRAFT_v1g112848	nuclear protein 1
71	NVE26013	464.466	-1.87346	0.195308	-4.47223	7.74089e-06	0.00172025	#N/A	arachidonate 5-lipoxygenase
72	NVE22148	1686	-1.86751	0.140694	-6.16591	7.00777e-10	3.20282e-07	#N/A	#N/A
73	NVE19744	1358.66	-1.86742	0.149983	-5.78347	7.3177e-09	2.76964e-06	#N/A	#N/A
74	NVE11985	4104.43	-1.86721	0.180268	-4.81064	1.50448e-06	0.000375702	#N/A	#N/A
75	NVE19066	164.563	-1.86481	0.157814	-5.47994	4.25473e-08	1.39274e-05	#N/A	#N/A
76	NVE7683	379.354	-1.86186	0.18128	-4.7543	1.99135e-06	0.000487237	#N/A	#N/A
77	NVE19041	2136.03	-1.85781	0.177022	-4.84575	1.26134e-06	0.000324793	NEMVEDRAFT_v1g82364	glycerol-3-phosphate dehydrogenase mitochondrial-like
78	NVE12748	415.601	-1.85577	0.181116	-4.72499	2.30122e-06	0.000551907	NEMVEDRAFT_v1g174288	tnf receptor-associated factor 4
79	NVE16711	84.535	-1.84828	0.203967	-4.15889	3.19793e-05	0.00619707	#N/A	midgut cysteine
80	NVE1042	468.991	-1.84773	0.173533	-4.8851	1.03376e-06	0.000269255	NEMVEDRAFT_v1g209537	#N/A
81	NVE22146	501.298	-1.84359	0.116259	-7.25607	3.98487e-13	3.01642e-10	#N/A	#N/A
82	NVE7555	728.323	-1.83667	0.106023	-7.89142	2.98769e-15	3.28958e-12	#N/A	#N/A
83	NVE22147	440.49	-1.83569	0.136012	-6.14424	8.03474e-10	3.60417e-07	#N/A	#N/A
84	NVE7681	11004	-1.83085	0.201	-4.13357	3.57173e-05	0.00683408	NEMVEDRAFT_v1g122783	hemicentin 1
85	NVE12822	1423.29	-1.8206	0.148389	-5.53002	3.20185e-08	1.10798e-05	#N/A	#N/A
86	NVE10640	694.693	-1.80532	0.146452	-5.49888	3.82207e-08	1.28586e-05	NEMVEDRAFT_v1g13724	tartrate-resistant acid phosphatase type 5-like
87	NVE4416	187.75	-1.80225	0.178956	-4.48294	7.36204e-06	0.00165121	#N/A	#N/A
88	NVE5548	363.723	-1.80056	0.175668	-4.55723	5.18335e-06	0.00120727	NEMVEDRAFT_v1g212656	#N/A
89	NVE20928	2324.03	-1.79538	0.157198	-5.05976	4.19795e-07	0.000116882	NEMVEDRAFT_v1g82501	vesicular glutamate transporter 3
90	NVE9418	330.637	-1.78678	0.170205	-4.62255	3.79058e-06	0.000900188	NEMVEDRAFT_v1g89764	#N/A
91	NVE7102	257.847	-1.7855	0.208856	-3.76097	0.000169254	0.0290769	#N/A	#N/A
92	NVE13968	634.773	-1.7747	0.137402	-5.63822	1.7182e-08	6.12057e-06	#N/A	#N/A
93	NVE9417	515.468	-1.75354	0.172261	-4.37443	1.21748e-05	0.00256443	NEMVEDRAFT_v1g239933	#N/A
94	NVE23888	767.707	-1.75186	0.132854	-5.65926	1.52028e-08	5.57967e-06	#N/A	rhamnospondin 2
95	NVE8991	458.363	-1.73934	0.150065	-4.92682	8.35808e-07	0.000220063	NEMVEDRAFT_v1g147698	1 partial
96	NVE5728	6222.47	-1.73646	0.168731	-4.3647	1.27299e-05	0.00265824	NEMVEDRAFT_v1g245503	thrombospondin-related protein
97	NVE24426	2567.2	-1.71901	0.144943	-4.96067	7.02522e-07	0.00018935	NEMVEDRAFT_v1g106492,NEMVEDRAFT_v1g27325	collagen alpha-4 chain-like
98	NVE4719	3399.06	-1.70804	0.156724	-4.51776	6.24966e-06	0.00141482	NEMVEDRAFT_v1g87270,NEMVEDRAFT_v1g63017	#N/A
99	NVE7526	4212.12	-1.70458	0.107311	-6.56576	5.1767e-11	3.13488e-08	#N/A	#N/A
100	NVE856	1291.53	-1.6784	0.137221	-4.94389	7.65793e-07	0.000203844	NEMVEDRAFT_v1g244014	#N/A
101	NVE22019	3727	-1.67658	0.133547	-5.06627	4.05686e-07	0.000114267	NEMVEDRAFT_v1g103135	carboxypeptidase d
102	NVE17415	284.527	-1.67219	0.156946	-4.28296	1.84424e-05	0.00378586	#N/A	#N/A
103	NVE20930	1315.87	-1.66831	0.109819	-6.08562	1.16043e-09	4.8464e-07	NEMVEDRAFT_v1g82577	h-orf protein
104	NVE14689	1283.02	-1.66527	0.182066	-3.654	0.000258189	0.0422576	#N/A	#N/A
105	NVE16127	349.007	-1.65603	0.144893	-4.52772	5.96236e-06	0.00136251	#N/A	#N/A
106	NVE3006	558.946	-1.65262	0.111066	-5.87592	4.20505e-09	1.64289e-06	NEMVEDRAFT_v1g199125	#N/A
107	NVE12020	2093	-1.65047	0.163343	-3.98221	6.82785e-05	0.0126084	NEMVEDRAFT_v1g130363	neurogenic locus notch homolog protein 2-like
108	NVE11556	346.062	-1.64905	0.15553	-4.17316	3.00409e-05	0.0059646	NEMVEDRAFT_v1g216602	notch homolog translocation-associated
109	NVE16317	1011.88	-1.64749	0.103217	-6.27304	3.54055e-10	1.78672e-07	NEMVEDRAFT_v1g196961	#N/A
110	NVE10259	355.684	-1.64535	0.156153	-4.13284	3.58307e-05	0.00683408	#N/A	#N/A
111	NVE548	787.033	-1.63908	0.153661	-4.15902	3.19612e-05	0.00619707	NEMVEDRAFT_v1g243898	#N/A
112	NVE3589	151.282	-1.63624	0.156075	-4.07653	4.57134e-05	0.00858385	NEMVEDRAFT_v1g233126	#N/A
113	NVE17878	1586.14	-1.636	0.15977	-3.98072	6.87078e-05	0.0126084	#N/A	#N/A
114	NVE23240	994.215	-1.62518	0.0998567	-6.26078	3.83067e-10	1.87874e-07	#N/A	#N/A
115	NVE7869	1224.69	-1.6228	0.119481	-5.21256	1.86257e-07	5.37107e-05	NEMVEDRAFT_v1g214340	#N/A
116	NVE24056	2438.55	-1.61298	0.16596	-3.69355	0.000221141	0.0372268	#N/A	#N/A
117	NVE4084	937.253	-1.61062	0.138975	-4.3937	1.1144e-05	0.00239559	NEMVEDRAFT_v1g116940	#N/A
118	NVE10136	805.937	-1.60924	0.143176	-4.25514	2.08914e-05	0.00425255	NEMVEDRAFT_v1g127011	neurogenic locus notch homolog protein 1- partial
119	NVE10241	4476.69	-1.58726	0.16274	-3.60854	0.00030792	0.049725	NEMVEDRAFT_v1g246737	#N/A
120	NVE19036	2919.24	-1.58421	0.139067	-4.20095	2.65796e-05	0.00532097	#N/A	#N/A
121	NVE12607	1941.45	-1.58397	0.12131	-4.81388	1.4803e-06	0.000373514	#N/A	#N/A
122	NVE14687	1610.78	-1.57717	0.0947687	-6.09033	1.12681e-09	4.78853e-07	#N/A	#N/A
123	NVE24294	15960.2	-1.57345	0.145174	-3.95008	7.8125e-05	0.0142287	NEMVEDRAFT_v1g243192	#N/A
124	NVE899	1243.55	-1.5699	0.120144	-4.74351	2.10048e-06	0.0005088	#N/A	#N/A
125	NVE23085	992.008	-1.5672	0.154053	-3.68188	0.000231519	0.0386764	#N/A	#N/A
126	NVE17241	8466.5	-1.56221	0.14641	-3.83996	0.000123055	0.0219174	#N/A	#N/A
127	NVE7002	532.336	-1.55779	0.107197	-5.20342	1.95656e-07	5.57573e-05	#N/A	#N/A
128	NVE547	631.137	-1.55452	0.141294	-3.92458	8.68818e-05	0.0157055	NEMVEDRAFT_v1g243898	#N/A
129	NVE17676	2436.33	-1.5525	0.125538	-4.40102	1.07744e-05	0.00235124	#N/A	#N/A
130	NVE22150	4445.46	-1.54439	0.14249	-3.82054	0.000133161	0.0233736	NEMVEDRAFT_v1g206329	PREDICTED: similar to predicted protein [Hydra magnipapillata]
131	NVE8428	574.35	-1.51925	0.141435	-3.6713	0.000241317	0.0400371	NEMVEDRAFT_v1g123507	#N/A
132	NVE3513	617.673	-1.49639	0.137031	-3.62245	0.000291828	0.0474426	NEMVEDRAFT_v1g116167	x-prolyl aminopeptidase (aminopeptidase p) soluble
133	NVE2901	1769.21	-1.49203	0.118062	-4.16756	3.07876e-05	0.00606316	NEMVEDRAFT_v1g239209	#N/A

## Sheet: Planula_downreg_NonS
#	GeneId	baseMean	log2FoldChange	lfcSE	stat	pvalue	padj	ENSEMBL_ID	Annotation
1	NVE13048	29.535	-6.99939	1.06241	-6.58824	4.45073e-11	2.71297e-09	NEMVEDRAFT_v1g201651	#N/A
2	NVE21250	471.178	-6.68822	0.334536	-19.9925	6.39959e-89	5.16724e-85	NEMVEDRAFT_v1g1099	#N/A
3	NVE4965	308.463	-5.57427	0.58178	-9.58141	9.57258e-22	1.45834e-19	NEMVEDRAFT_v1g118459	cub domain protein
4	NVE5986	21.1417	-4.67516	0.66512	-7.02904	2.07957e-12	1.43924e-10	#N/A	#N/A
5	NVE6572	55.4575	-4.46272	0.376963	-11.8386	2.46531e-32	9.04807e-30	NEMVEDRAFT_v1g213403	#N/A
6	NVE90	52.0582	-3.99652	0.401937	-9.94315	2.70155e-23	4.67427e-21	#N/A	#N/A
7	NVE5813	71.433	-3.69233	0.314214	-11.751	6.97856e-32	2.48591e-29	#N/A	#N/A
8	NVE24303	161.139	-3.58144	0.20132	-17.7898	8.47669e-71	4.10662e-67	NEMVEDRAFT_v1g106424	#N/A
9	NVE5729	349.232	-3.50128	0.25194	-13.8973	6.57813e-44	5.49455e-41	#N/A	#N/A
10	NVE18127	80.2823	-3.43803	0.371676	-9.2501	2.24289e-20	3.09719e-18	#N/A	#N/A
11	NVE14976	216.328	-3.42818	0.355341	-9.64758	5.033e-22	8.02068e-20	#N/A	#N/A
12	NVE13103	360.364	-3.40144	0.244433	-13.9156	5.09372e-44	4.40662e-41	#N/A	#N/A
13	NVE18128	138.266	-3.37054	0.393884	-8.55719	1.15653e-17	1.22335e-15	#N/A	#N/A
14	NVE161	2902.8	-3.29831	0.413776	-7.97123	1.57102e-15	1.43063e-13	NEMVEDRAFT_v1g196264	#N/A
15	NVE13102	370.522	-3.23574	0.226251	-14.3015	2.14109e-46	1.99475e-43	NEMVEDRAFT_v1g92319	#N/A
16	NVE639	54.4322	-3.12001	0.477787	-6.53013	6.57122e-11	3.90134e-09	NEMVEDRAFT_v1g235182	alpha-l- plasma
17	NVE25819	180.403	-3.05987	0.236785	-12.9225	3.35849e-38	1.84893e-35	NEMVEDRAFT_v1g243672	#N/A
18	NVE7506	418.217	-3.05301	0.15166	-20.1306	3.98162e-90	4.82234e-86	NEMVEDRAFT_v1g239751	#N/A
19	NVE14977	69.8589	-3.03511	0.376524	-8.06086	7.57591e-16	7.08538e-14	#N/A	#N/A
20	NVE5257	35.6391	-2.98958	0.401094	-7.45357	9.08493e-14	7.21522e-12	#N/A	#N/A
21	NVE14975	65.0974	-2.96512	0.290171	-10.2185	1.638e-24	3.19979e-22	#N/A	#N/A
22	NVE2139	713.981	-2.92391	0.171956	-17.0038	7.69793e-65	2.07186e-61	NEMVEDRAFT_v1g85742	arylsulfatase j-like
23	NVE20866	16.3976	-2.88461	0.641323	-4.4979	6.86284e-06	0.000208581	#N/A	#N/A
24	NVE13104	84.6626	-2.88232	0.284147	-10.1438	3.5323e-24	6.6846e-22	#N/A	#N/A
25	NVE7532	489.271	-2.85461	0.162207	-17.5986	2.52542e-69	1.01955e-65	#N/A	#N/A
26	NVE20457	264.69	-2.71471	0.294645	-9.2135	3.15654e-20	4.29556e-18	#N/A	#N/A
27	NVE15651	4842.47	-2.61967	0.155431	-16.8542	9.76574e-64	2.36555e-60	NEMVEDRAFT_v1g247901	#N/A
28	NVE2217	41.4819	-2.58771	0.743613	-3.47992	0.000501566	0.00992315	#N/A	#N/A
29	NVE7630	249.914	-2.55234	0.193718	-13.1755	1.21401e-39	7.54026e-37	NEMVEDRAFT_v1g233339	#N/A
30	NVE3155	8.58662	-2.53388	0.672076	-3.77023	0.000163097	0.00367166	#N/A	#N/A
31	NVE18395	299.655	-2.53233	0.221189	-11.4487	2.38657e-30	7.81214e-28	NEMVEDRAFT_v1g220085	#N/A
32	NVE21616	1159.35	-2.52611	0.195196	-12.9414	2.62781e-38	1.48031e-35	NEMVEDRAFT_v1g102323	#N/A
33	NVE6484	327.684	-2.49713	0.20046	-12.457	1.28084e-35	6.20517e-33	#N/A	#N/A
34	NVE10134	209.392	-2.4971	0.231251	-10.7982	3.50922e-27	8.67387e-25	#N/A	#N/A
35	NVE16970	18.7177	-2.48769	0.768437	-3.23734	0.00120651	0.0211625	NEMVEDRAFT_v1g42027	plasma alpha-l-fucosidase
36	NVE18957	86.0052	-2.47657	0.510605	-4.85027	1.23293e-06	4.22422e-05	#N/A	#N/A
37	NVE23043	278.305	-2.46502	0.203641	-12.1047	9.96877e-34	4.02456e-31	#N/A	#N/A
38	NVE20456	263.597	-2.46331	0.228778	-10.7672	4.9151e-27	1.20261e-24	#N/A	#N/A
39	NVE25920	55.3994	-2.45645	0.564947	-4.34811	1.37314e-05	0.000391312	#N/A	mam domain containing glycosylphosphatidylinositol anchor 1
40	NVE21334	1565.74	-2.41159	0.118936	-20.2763	2.08235e-91	5.04408e-87	#N/A	#N/A
41	NVE5153	336.574	-2.40258	0.31927	-7.52522	5.26299e-14	4.32154e-12	#N/A	#N/A
42	NVE15814	14.5524	-2.38712	0.775331	-3.07884	0.00207811	0.0336934	#N/A	#N/A
43	NVE89	118.736	-2.37252	0.253934	-9.34304	9.36093e-21	1.33382e-18	#N/A	#N/A
44	NVE9324	12.643	-2.35424	0.595413	-3.95396	7.68688e-05	0.00186199	NEMVEDRAFT_v1g125256	forkhead box q2
45	NVE4214	201.516	-2.34566	0.197554	-11.8736	1.62418e-32	6.14727e-30	NEMVEDRAFT_v1g211793	tyrosine kinase receptor cad96ca
46	NVE2660	65.0012	-2.33919	0.265695	-8.80405	1.31971e-18	1.54432e-16	#N/A	#N/A
47	NVE24089	6246.01	-2.33086	0.14998	-15.5411	1.82792e-54	2.3304e-51	NEMVEDRAFT_v1g238805	#N/A
48	NVE15	214.724	-2.32866	0.634787	-3.66841	0.000244062	0.00523642	NEMVEDRAFT_v1g157638	#N/A
49	NVE3007	3214.35	-2.31408	0.159446	-14.5133	9.98606e-48	1.00788e-44	NEMVEDRAFT_v1g239286	#N/A
50	NVE3841	225.302	-2.30797	0.206139	-11.1962	4.25493e-29	1.21256e-26	NEMVEDRAFT_v1g239380	#N/A
51	NVE9133	940.978	-2.30418	0.156812	-14.6939	7.05104e-49	7.76351e-46	#N/A	#N/A
52	NVE25816	2928.78	-2.28875	0.217124	-10.5412	5.57805e-26	1.23961e-23	#N/A	#N/A
53	NVE15732	899.785	-2.28564	0.167928	-13.6108	3.45374e-42	2.61437e-39	NEMVEDRAFT_v1g247932	protein disulfide-isomerase precursor
54	NVE23777	143.156	-2.27967	0.342893	-6.64834	2.96412e-11	1.83631e-09	#N/A	nematode astacin protease family member (nas-39)
55	NVE5997	44.2605	-2.27148	0.5044	-4.50332	6.68991e-06	0.000203836	NEMVEDRAFT_v1g213049	hypothetical exported protein
56	NVE23044	269.153	-2.25318	0.205153	-10.983	4.61589e-28	1.21533e-25	#N/A	#N/A
57	NVE16178	28.0028	-2.2474	0.491541	-4.57215	4.82739e-06	0.000150301	#N/A	#N/A
58	NVE4964	558.417	-2.24555	0.257143	-8.73268	2.48702e-18	2.78903e-16	NEMVEDRAFT_v1g118469	cre-nas-39 protein
59	NVE13198	24.6757	-2.23871	0.450311	-4.97148	6.64445e-07	2.34277e-05	#N/A	astacin family metalloendopeptidase farm-1
60	NVE9740	153.5	-2.22281	0.159334	-13.9507	3.11721e-44	2.7966e-41	#N/A	#N/A
61	NVE25172	293.292	-2.20673	0.192803	-11.4455	2.47665e-30	7.99891e-28	NEMVEDRAFT_v1g221657	#N/A
62	NVE20065	4531.37	-2.17346	0.129498	-16.7837	3.21122e-63	6.48211e-60	NEMVEDRAFT_v1g140859	#N/A
63	NVE7444	141.34	-2.16831	0.244719	-8.86038	7.97418e-19	9.5152e-17	NEMVEDRAFT_v1g34192	carbohydrate sulfotransferase 1-like
64	NVE22302	29.4889	-2.16077	0.377498	-5.72393	1.04085e-08	4.67765e-07	NEMVEDRAFT_v1g103800	protein phosphatase regulatory subunit 3d-like
65	NVE16	232.99	-2.15104	0.693488	-3.10177	0.00192366	0.0315696	NEMVEDRAFT_v1g196089	mam domain-containing glycosylphosphatidylinositol anchor protein 1-like
66	NVE10137	372.754	-2.14908	0.185768	-11.5686	5.94518e-31	2.00014e-28	NEMVEDRAFT_v1g127073	neurogenic locus notch homolog protein 2-like
67	NVE1851	23.4045	-2.09971	0.454278	-4.62208	3.79908e-06	0.000118895	#N/A	#N/A
68	NVE8637	54.5522	-2.0975	0.403121	-5.20315	1.95934e-07	7.39269e-06	NEMVEDRAFT_v1g214632	#N/A
69	NVE23349	374.911	-2.08799	0.170782	-12.226	2.25761e-34	9.59404e-32	NEMVEDRAFT_v1g207003	#N/A
70	NVE7531	810.108	-2.07082	0.197855	-10.4664	1.23284e-25	2.59678e-23	NEMVEDRAFT_v1g200128	#N/A
71	NVE253	1110.22	-2.0564	0.276943	-7.42533	1.12498e-13	8.90536e-12	NEMVEDRAFT_v1g196376	type alpha 1
72	NVE945	170.877	-2.05606	0.202527	-10.152	3.24498e-24	6.18923e-22	#N/A	#N/A
73	NVE25191	38.4716	-2.01824	0.346688	-5.82149	5.83243e-09	2.70132e-07	NEMVEDRAFT_v1g198216	#N/A
74	NVE23501	455.715	-2.01416	0.223709	-9.00352	2.18599e-19	2.71545e-17	NEMVEDRAFT_v1g221430	#N/A
75	NVE23350	291.7	-2.01028	0.165122	-12.1745	4.2496e-34	1.77479e-31	#N/A	#N/A
76	NVE8661	453.585	-2.00592	0.233322	-8.59724	8.16547e-18	8.83001e-16	NEMVEDRAFT_v1g246240	#N/A
77	NVE23337	21.0672	-1.99421	0.501758	-3.97444	7.05441e-05	0.00173305	#N/A	#N/A
78	NVE4801	164.988	-1.98232	0.188193	-10.5334	6.05949e-26	1.32233e-23	#N/A	#N/A
79	NVE7374	459.242	-1.95654	0.150042	-13.04	7.24938e-39	4.18099e-36	NEMVEDRAFT_v1g213968	#N/A
80	NVE10706	21.2956	-1.93513	0.562278	-3.44158	0.000578324	0.0111802	NEMVEDRAFT_v1g11296	solute carrier organic anion transporter family member 4a1
81	NVE12679	267.716	-1.92682	0.220069	-8.75551	2.03184e-18	2.34368e-16	#N/A	#N/A
82	NVE898	389.896	-1.92566	0.123228	-15.6268	4.78401e-55	6.43794e-52	#N/A	#N/A
83	NVE5867	292.249	-1.9237	0.301577	-6.3788	1.78478e-10	1.01964e-08	NEMVEDRAFT_v1g248732	#N/A
84	NVE1041	86.379	-1.91589	0.222397	-8.61471	7.0119e-18	7.68549e-16	#N/A	#N/A
85	NVE7121	633.815	-1.91196	0.160143	-11.9391	7.40446e-33	2.89287e-30	#N/A	#N/A
86	NVE6419	358.746	-1.91107	0.166017	-11.5113	1.15771e-30	3.84152e-28	#N/A	vesicular glutamate transporter 3
87	NVE24395	193.472	-1.90798	0.234063	-8.15155	3.59303e-16	3.45373e-14	NEMVEDRAFT_v1g243220	#N/A
88	NVE11984	3360.36	-1.9019	0.169194	-11.2409	2.56684e-29	7.5825e-27	NEMVEDRAFT_v1g247194	#N/A
89	NVE9195	36.8597	-1.89696	0.611847	-3.10038	0.00193271	0.0316753	#N/A	#N/A
90	NVE10935	62.4966	-1.89631	0.242681	-7.81401	5.53976e-15	4.86194e-13	NEMVEDRAFT_v1g216157	fibrinogen c domain-containing protein 1-like
91	NVE1663	616.421	-1.88671	0.168393	-11.2042	3.88808e-29	1.1212e-26	NEMVEDRAFT_v1g112848	nuclear protein 1
92	NVE26013	464.466	-1.87346	0.195308	-9.59235	8.60988e-22	1.31998e-19	#N/A	arachidonate 5-lipoxygenase
93	NVE22148	1686	-1.86751	0.140694	-13.2735	3.29597e-40	2.15779e-37	#N/A	#N/A
94	NVE19744	1358.66	-1.86742	0.149983	-12.4509	1.38332e-35	6.57024e-33	#N/A	#N/A
95	NVE11985	4104.43	-1.86721	0.180268	-10.3579	3.85204e-25	7.97504e-23	#N/A	#N/A
96	NVE19066	164.563	-1.86481	0.157814	-11.8165	3.20761e-32	1.15967e-29	#N/A	#N/A
97	NVE7683	379.354	-1.86186	0.18128	-10.2706	9.55798e-25	1.92936e-22	#N/A	#N/A
98	NVE19041	2136.03	-1.85781	0.177022	-10.4948	9.131e-26	1.95735e-23	NEMVEDRAFT_v1g82364	glycerol-3-phosphate dehydrogenase mitochondrial-like
99	NVE6421	297.621	-1.85682	0.256223	-7.24691	4.26381e-13	3.16817e-11	NEMVEDRAFT_v1g796	#N/A
100	NVE12748	415.601	-1.85577	0.181116	-10.2463	1.22958e-24	2.44132e-22	NEMVEDRAFT_v1g174288	tnf receptor-associated factor 4
101	NVE16711	84.535	-1.84828	0.203967	-9.06165	1.28492e-19	1.63813e-17	#N/A	midgut cysteine
102	NVE1042	468.991	-1.84773	0.173533	-10.6477	1.78739e-26	4.12342e-24	NEMVEDRAFT_v1g209537	#N/A
103	NVE22146	501.298	-1.84359	0.116259	-15.8575	1.24682e-56	1.77657e-53	#N/A	#N/A
104	NVE7555	728.323	-1.83667	0.106023	-17.3233	3.13751e-67	1.08571e-63	#N/A	#N/A
105	NVE22147	440.49	-1.83569	0.136012	-13.4965	1.6389e-41	1.16762e-38	#N/A	#N/A
106	NVE7681	11004	-1.83085	0.201	-9.10869	8.33862e-20	1.0744e-17	NEMVEDRAFT_v1g122783	hemicentin 1
107	NVE12822	1423.29	-1.8206	0.148389	-12.2691	1.3278e-34	5.84785e-32	#N/A	#N/A
108	NVE19605	19.3283	-1.81089	0.516349	-3.5071	0.00045302	0.00905405	NEMVEDRAFT_v1g24	voltage-gated sodium channel alpha subunit
109	NVE10640	694.693	-1.80532	0.146452	-12.3271	6.47609e-35	2.90501e-32	NEMVEDRAFT_v1g13724	tartrate-resistant acid phosphatase type 5-like
110	NVE4416	187.75	-1.80225	0.178956	-10.0709	7.4285e-24	1.34284e-21	#N/A	#N/A
111	NVE5548	363.723	-1.80056	0.175668	-10.2498	1.18602e-24	2.37429e-22	NEMVEDRAFT_v1g212656	#N/A
112	NVE20928	2324.03	-1.79538	0.157198	-11.4212	3.27815e-30	1.03126e-27	NEMVEDRAFT_v1g82501	vesicular glutamate transporter 3
113	NVE23756	607.48	-1.78722	0.470902	-3.79531	0.000147458	0.00335387	NEMVEDRAFT_v1g248888	#N/A
114	NVE9418	330.637	-1.78678	0.170205	-10.4978	8.83929e-26	1.91173e-23	NEMVEDRAFT_v1g89764	#N/A
115	NVE3770	156.95	-1.78612	0.271117	-6.58801	4.45759e-11	2.71297e-09	#N/A	#N/A
116	NVE7102	257.847	-1.7855	0.208856	-8.54897	1.24193e-17	1.30797e-15	#N/A	#N/A
117	NVE14042	142.175	-1.7781	0.291693	-6.09579	1.08896e-09	5.61234e-08	NEMVEDRAFT_v1g223718	lancl1 protein
118	NVE13968	634.773	-1.7747	0.137402	-12.9162	3.64917e-38	1.96431e-35	#N/A	#N/A
119	NVE9417	515.468	-1.75354	0.172261	-10.1796	2.44623e-24	4.74039e-22	NEMVEDRAFT_v1g239933	#N/A
120	NVE23888	767.707	-1.75186	0.132854	-13.1863	1.05206e-39	6.70632e-37	#N/A	rhamnospondin 2
121	NVE8991	458.363	-1.73934	0.150065	-11.5906	4.59918e-31	1.59151e-28	NEMVEDRAFT_v1g147698	1 partial
122	NVE5728	6222.47	-1.73646	0.168731	-10.2913	7.7125e-25	1.58322e-22	NEMVEDRAFT_v1g245503	thrombospondin-related protein
123	NVE22341	73.6346	-1.72899	0.265421	-6.51412	7.31152e-11	4.33024e-09	#N/A	#N/A
124	NVE19423	172.378	-1.72344	0.294028	-5.86147	4.58787e-09	2.17906e-07	#N/A	cd209 antigen-like
125	NVE24426	2567.2	-1.71901	0.144943	-11.8599	1.91096e-32	7.1214e-30	NEMVEDRAFT_v1g106492,NEMVEDRAFT_v1g27325	collagen alpha-4 chain-like
126	NVE21555	311.19	-1.71877	0.232941	-7.37859	1.59978e-13	1.25409e-11	NEMVEDRAFT_v1g102076	#N/A
127	NVE4719	3399.06	-1.70804	0.156724	-10.8984	1.17312e-27	2.99121e-25	NEMVEDRAFT_v1g87270,NEMVEDRAFT_v1g63017	#N/A
128	NVE7526	4212.12	-1.70458	0.107311	-15.8845	8.11546e-57	1.22863e-53	#N/A	#N/A
129	NVE19080	74.4691	-1.69253	0.278394	-6.07963	1.20463e-09	6.15606e-08	NEMVEDRAFT_v1g197412	#N/A
130	NVE5095	248.193	-1.68486	0.203878	-8.26408	1.40772e-16	1.40326e-14	NEMVEDRAFT_v1g222353	protein isoform 2
131	NVE856	1291.53	-1.6784	0.137221	-12.2314	2.11221e-34	9.13646e-32	NEMVEDRAFT_v1g244014	#N/A
132	NVE22019	3727	-1.67658	0.133547	-12.5543	3.76575e-36	1.90037e-33	NEMVEDRAFT_v1g103135	carboxypeptidase d
133	NVE25937	239.149	-1.67582	0.259112	-6.46753	9.96186e-11	5.8146e-09	#N/A	#N/A
134	NVE7991	34.4397	-1.67474	0.444321	-3.76922	0.00016376	0.00368316	#N/A	#N/A
135	NVE16010	33.1928	-1.67382	0.380637	-4.39741	1.09549e-05	0.000317418	#N/A	#N/A
136	NVE17415	284.527	-1.67219	0.156946	-10.6546	1.65984e-26	3.866e-24	#N/A	#N/A
137	NVE20930	1315.87	-1.66831	0.109819	-15.1915	4.02315e-52	4.87264e-49	NEMVEDRAFT_v1g82577	h-orf protein
138	NVE6182	468.387	-1.66708	0.215776	-7.72598	1.10999e-14	9.53451e-13	NEMVEDRAFT_v1g34292	carboxypeptidase d
139	NVE14689	1283.02	-1.66527	0.182066	-9.14652	5.87997e-20	7.78309e-18	#N/A	#N/A
140	NVE24145	85.887	-1.66329	0.195085	-8.52598	1.51519e-17	1.58885e-15	NEMVEDRAFT_v1g207390	#N/A
141	NVE11590	98.0481	-1.66168	0.230477	-7.20972	5.60668e-13	4.10304e-11	NEMVEDRAFT_v1g129447	chymotrypsin-like isoform 2
142	NVE25408	89.965	-1.66082	0.231072	-7.18747	6.60032e-13	4.78681e-11	#N/A	#N/A
143	NVE18157	210.164	-1.65864	0.241026	-6.88156	5.92018e-12	4.00571e-10	NEMVEDRAFT_v1g8835	carboxypeptidase e
144	NVE16127	349.007	-1.65603	0.144893	-11.4294	2.98232e-30	9.50535e-28	#N/A	#N/A
145	NVE3006	558.946	-1.65262	0.111066	-14.8796	4.47412e-50	5.16079e-47	NEMVEDRAFT_v1g199125	#N/A
146	NVE1028	204.158	-1.65082	0.225644	-7.31602	2.55427e-13	1.94566e-11	#N/A	activating transcription factor 3
147	NVE12020	2093	-1.65047	0.163343	-10.1043	5.2884e-24	9.85391e-22	NEMVEDRAFT_v1g130363	neurogenic locus notch homolog protein 2-like
148	NVE17236	560.217	-1.64939	0.292325	-5.64232	1.67777e-08	7.27025e-07	NEMVEDRAFT_v1g138217	nematocyst outer wall antigen
149	NVE11556	346.062	-1.64905	0.15553	-10.6028	2.8927e-26	6.54858e-24	NEMVEDRAFT_v1g216602	notch homolog translocation-associated
150	NVE19034	69.4886	-1.64768	0.330104	-4.9914	5.99445e-07	2.12597e-05	NEMVEDRAFT_v1g197358	pi-plc x domain-containing protein at5g67130-like
151	NVE16317	1011.88	-1.64749	0.103217	-15.9614	2.37508e-57	3.83544e-54	NEMVEDRAFT_v1g196961	#N/A
152	NVE786	96.3858	-1.64611	0.303505	-5.42367	5.83861e-08	2.35714e-06	NEMVEDRAFT_v1g111349	#N/A
153	NVE10259	355.684	-1.64535	0.156153	-10.5368	5.84367e-26	1.28683e-23	#N/A	#N/A
154	NVE18451	430.316	-1.6444	0.219151	-7.5035	6.21346e-14	5.05063e-12	NEMVEDRAFT_v1g220123	#N/A
155	NVE548	787.033	-1.63908	0.153661	-10.6669	1.45449e-26	3.42058e-24	NEMVEDRAFT_v1g243898	#N/A
156	NVE8933	48.268	-1.63631	0.369085	-4.43342	9.27516e-06	0.00027635	NEMVEDRAFT_v1g200452	#N/A
157	NVE3589	151.282	-1.63624	0.156075	-10.4837	1.02642e-25	2.18096e-23	NEMVEDRAFT_v1g233126	#N/A
158	NVE17878	1586.14	-1.636	0.15977	-10.2397	1.31621e-24	2.59208e-22	#N/A	#N/A
159	NVE14093	277.39	-1.62861	0.228949	-7.11339	1.13224e-12	8.09034e-11	NEMVEDRAFT_v1g133962	arylsulfatase i-like
160	NVE23240	994.215	-1.62518	0.0998567	-16.2751	1.48209e-59	2.56434e-56	#N/A	#N/A
161	NVE7869	1224.69	-1.6228	0.119481	-13.5821	5.11431e-42	3.75406e-39	NEMVEDRAFT_v1g214340	#N/A
162	NVE1260	75.7291	-1.62092	0.277237	-5.84669	5.0145e-09	2.34491e-07	NEMVEDRAFT_v1g198658	#N/A
163	NVE24056	2438.55	-1.61298	0.16596	-9.7191	2.49972e-22	4.03671e-20	#N/A	#N/A
164	NVE10104	121.5	-1.61123	0.256463	-6.2825	3.33161e-10	1.83413e-08	NEMVEDRAFT_v1g126527	arylsulfatase b
165	NVE4084	937.253	-1.61062	0.138975	-11.5892	4.67405e-31	1.59464e-28	NEMVEDRAFT_v1g116940	#N/A
166	NVE10136	805.937	-1.60924	0.143176	-11.2395	2.60733e-29	7.60931e-27	NEMVEDRAFT_v1g127011	neurogenic locus notch homolog protein 1- partial
167	NVE23372	64.4867	-1.60085	0.240443	-6.65792	2.7773e-11	1.73388e-09	#N/A	#N/A
168	NVE735	17.1434	-1.60085	0.419541	-3.81571	0.00013579	0.00311185	#N/A	#N/A
169	NVE25918	227.199	-1.59487	0.218071	-7.31353	2.60212e-13	1.9759e-11	#N/A	#N/A
170	NVE21828	77.44	-1.59236	0.335104	-4.75185	2.01567e-06	6.58913e-05	NEMVEDRAFT_v1g221081	collagen alpha-1 chain
171	NVE12217	236.103	-1.58854	0.237704	-6.68287	2.3431e-11	1.49755e-09	#N/A	#N/A
172	NVE10241	4476.69	-1.58726	0.16274	-9.75331	1.78553e-22	2.92235e-20	NEMVEDRAFT_v1g246737	#N/A
173	NVE21615	65.7201	-1.58563	0.255053	-6.21687	5.07155e-10	2.71188e-08	#N/A	#N/A
174	NVE19036	2919.24	-1.58421	0.139067	-11.3917	4.59806e-30	1.40986e-27	#N/A	#N/A
175	NVE12607	1941.45	-1.58397	0.12131	-13.0572	5.77956e-39	3.41459e-36	#N/A	#N/A
176	NVE14687	1610.78	-1.57717	0.0947687	-16.6423	3.43962e-62	6.40907e-59	#N/A	#N/A
177	NVE22874	611.968	-1.5771	0.241507	-6.53023	6.56675e-11	3.90134e-09	#N/A	#N/A
178	NVE24294	15960.2	-1.57345	0.145174	-10.8384	2.2649e-27	5.65593e-25	NEMVEDRAFT_v1g243192	#N/A
179	NVE899	1243.55	-1.5699	0.120144	-13.0669	5.09285e-39	3.0841e-36	#N/A	#N/A
180	NVE14257	457.779	-1.56883	0.17685	-8.87098	7.25072e-19	8.69476e-17	NEMVEDRAFT_v1g240732	#N/A
181	NVE23085	992.008	-1.5672	0.154053	-10.1732	2.61297e-24	5.02333e-22	#N/A	#N/A
182	NVE2593	506.014	-1.56508	0.179709	-8.70898	3.06632e-18	3.40713e-16	NEMVEDRAFT_v1g210691	#N/A
183	NVE17241	8466.5	-1.56221	0.14641	-10.6701	1.40492e-26	3.33642e-24	#N/A	#N/A
184	NVE1473	267.341	-1.56151	0.227271	-6.87072	6.388e-12	4.29824e-10	#N/A	#N/A
185	NVE7002	532.336	-1.55779	0.107197	-14.532	7.5924e-48	7.99612e-45	#N/A	#N/A
186	NVE2639	259.516	-1.55555	0.154868	-10.0443	9.73005e-24	1.74586e-21	NEMVEDRAFT_v1g210732	#N/A
187	NVE24287	450.384	-1.55525	0.176774	-8.79799	1.39286e-18	1.62208e-16	NEMVEDRAFT_v1g207512	#N/A
188	NVE547	631.137	-1.55452	0.141294	-11.002	3.73611e-28	1.00555e-25	NEMVEDRAFT_v1g243898	#N/A
189	NVE17676	2436.33	-1.5525	0.125538	-12.3667	3.95625e-35	1.80816e-32	#N/A	#N/A
190	NVE14281	128.922	-1.54782	0.25096	-6.16761	6.93301e-10	3.65083e-08	NEMVEDRAFT_v1g93663	#N/A
191	NVE10072	85.1343	-1.54682	0.265907	-5.81715	5.98585e-09	2.76708e-07	NEMVEDRAFT_v1g215590	#N/A
192	NVE15610	226.979	-1.5463	0.169254	-9.13599	6.481e-20	8.53203e-18	NEMVEDRAFT_v1g231086	vesicular glutamate transporter 2-like
193	NVE22150	4445.46	-1.54439	0.14249	-10.8386	2.25907e-27	5.65593e-25	NEMVEDRAFT_v1g206329	PREDICTED: similar to predicted protein [Hydra magnipapillata]
194	NVE7476	35.9311	-1.54428	0.367251	-4.20496	2.61125e-05	0.000702023	NEMVEDRAFT_v1g200050	#N/A
195	NVE16791	325.789	-1.54397	0.172934	-8.92814	4.33251e-19	5.27368e-17	NEMVEDRAFT_v1g96020	counting factor associated protein d-like
196	NVE8583	250.393	-1.54339	0.185456	-8.32214	8.63883e-17	8.71909e-15	#N/A	#N/A
197	NVE19186	37.3485	-1.54214	0.364938	-4.22574	2.38152e-05	0.000643117	NEMVEDRAFT_v1g98527	#N/A
198	NVE17476	679.503	-1.54183	0.176422	-8.73943	2.3429e-18	2.65196e-16	NEMVEDRAFT_v1g248162	#N/A
199	NVE8502	166.703	-1.54085	0.295427	-5.21567	1.83158e-07	6.95397e-06	NEMVEDRAFT_v1g214505	plasma kallikrein-like
200	NVE12609	2597.61	-1.53978	0.151821	-10.1421	3.59277e-24	6.74632e-22	NEMVEDRAFT_v1g131215	#N/A
201	NVE6443	138.527	-1.53925	0.190152	-8.09482	5.73474e-16	5.42628e-14	#N/A	#N/A
202	NVE9965	7752.7	-1.53863	0.162714	-9.45599	3.19972e-21	4.75501e-19	NEMVEDRAFT_v1g240030	#N/A
203	NVE6691	187.404	-1.53573	0.154507	-9.93956	2.80062e-23	4.81131e-21	NEMVEDRAFT_v1g213493	#N/A
204	NVE24088	24.7569	-1.53504	0.502204	-3.05661	0.00223852	0.0359486	#N/A	#N/A
205	NVE24445	369.984	-1.52438	0.191354	-7.96628	1.63518e-15	1.48348e-13	#N/A	#N/A
206	NVE8428	574.35	-1.51925	0.141435	-10.7417	6.48498e-27	1.5553e-24	NEMVEDRAFT_v1g123507	#N/A
207	NVE22003	1372.78	-1.51732	0.173937	-8.72339	2.70006e-18	3.01399e-16	NEMVEDRAFT_v1g165983	#N/A
208	NVE12608	1722.53	-1.51513	0.170126	-8.9059	5.29538e-19	6.4135e-17	#N/A	#N/A
209	NVE16204	619.988	-1.51362	0.159299	-9.50178	2.06326e-21	3.10425e-19	NEMVEDRAFT_v1g219239	#N/A
210	NVE26200	527.402	-1.50918	0.204946	-7.36382	1.7872e-13	1.38311e-11	NEMVEDRAFT_v1g208976	protein disulfide-isomerase a3
211	NVE996	646.97	-1.50684	0.156734	-9.61403	6.97655e-22	1.08329e-19	#N/A	#N/A
212	NVE6692	186.7	-1.50604	0.142654	-10.5573	4.7003e-26	1.05422e-23	NEMVEDRAFT_v1g245803	#N/A
213	NVE3662	3538.49	-1.50356	0.153551	-9.79195	1.21922e-22	2.03678e-20	#N/A	#N/A
214	NVE8500	886.009	-1.50114	0.156255	-9.60696	7.47239e-22	1.15289e-19	NEMVEDRAFT_v1g233376	#N/A
215	NVE19827	222.273	-1.50063	0.220147	-6.81648	9.32995e-12	6.24308e-10	NEMVEDRAFT_v1g99578	#N/A
216	NVE24260	1897.28	-1.49949	0.153221	-9.7865	1.28671e-22	2.1348e-20	NEMVEDRAFT_v1g243173	#N/A
217	NVE531	10565.9	-1.49751	0.164123	-9.12431	7.21977e-20	9.35212e-18	NEMVEDRAFT_v1g110661	#N/A
218	NVE19030	87.2635	-1.49737	0.233991	-6.39927	1.56125e-10	9.00435e-09	#N/A	#N/A
219	NVE18534	76.1123	-1.49711	0.298774	-5.01085	5.41912e-07	1.92757e-05	#N/A	#N/A
220	NVE3513	617.673	-1.49639	0.137031	-10.9201	9.24214e-28	2.38162e-25	NEMVEDRAFT_v1g116167	x-prolyl aminopeptidase (aminopeptidase p) soluble
221	NVE8498	130.185	-1.49276	0.161384	-9.24974	2.25036e-20	3.09719e-18	NEMVEDRAFT_v1g123710	microneme protein 4
222	NVE2901	1769.21	-1.49203	0.118062	-12.6377	1.30793e-36	6.74084e-34	NEMVEDRAFT_v1g239209	#N/A
223	NVE6415	2123.34	-1.4913	0.164929	-9.04213	1.53652e-19	1.94865e-17	#N/A	#N/A
224	NVE9966	521.865	-1.48695	0.169175	-8.78942	1.50334e-18	1.74236e-16	NEMVEDRAFT_v1g240031	#N/A
225	NVE9060	324.672	-1.48614	0.359279	-4.13644	3.52729e-05	0.000920705	NEMVEDRAFT_v1g14580	matrix metalloproteinase 19 isoform rasi-1 prepro
226	NVE24446	1339.66	-1.48062	0.157852	-9.37977	6.61156e-21	9.47644e-19	#N/A	#N/A
227	NVE21750	41.7809	-1.4783	0.438126	-3.37415	0.000740441	0.0138929	NEMVEDRAFT_v1g102563	#N/A
228	NVE6069	2459.15	-1.47742	0.162372	-9.09901	9.11606e-20	1.16835e-17	#N/A	#N/A
229	NVE16311	195.696	-1.47737	0.227102	-6.50529	7.7545e-11	4.5814e-09	NEMVEDRAFT_v1g81701	vesicular glutamate transporter 1-like
230	NVE8379	135.389	-1.47537	0.314157	-4.6963	2.64922e-06	8.52219e-05	#N/A	#N/A
231	NVE17674	337.092	-1.45878	0.153998	-9.47268	2.72753e-21	4.07833e-19	NEMVEDRAFT_v1g203669	#N/A
232	NVE25820	1665.77	-1.45053	0.136735	-10.6084	2.72385e-26	6.22452e-24	NEMVEDRAFT_v1g243673	#N/A
233	NVE4441	246.538	-1.44849	0.144837	-10.0008	1.51122e-23	2.65262e-21	NEMVEDRAFT_v1g211989	cuticular protein cpg24
234	NVE8636	59.1417	-1.44513	0.246801	-5.85545	4.75716e-09	2.23753e-07	#N/A	#N/A
235	NVE23861	51.8307	-1.44446	0.339614	-4.25323	2.10705e-05	0.000575412	#N/A	#N/A
236	NVE25910	650.444	-1.44187	0.156249	-9.228	2.75738e-20	3.77355e-18	#N/A	#N/A
237	NVE3839	5212.35	-1.43827	0.154327	-9.31962	1.16757e-20	1.63479e-18	NEMVEDRAFT_v1g199302	#N/A
238	NVE313	198.066	-1.43809	0.171798	-8.37084	5.72112e-17	5.87215e-15	NEMVEDRAFT_v1g198469	sodium potassium calcium exchanger 3-like
239	NVE22151	558.196	-1.43776	0.159171	-9.03276	1.67401e-19	2.11196e-17	#N/A	#N/A
240	NVE25263	1808.08	-1.43758	0.179131	-8.02533	1.01253e-15	9.3971e-14	NEMVEDRAFT_v1g198303	#N/A
241	NVE22963	346.878	-1.43589	0.166885	-8.6041	7.69188e-18	8.35518e-16	#N/A	collagen alpha-4 chain-like
242	NVE22873	162.36	-1.43329	0.257901	-5.55753	2.73613e-08	1.15265e-06	NEMVEDRAFT_v1g166322	#N/A
243	NVE22139	1903.58	-1.43274	0.151958	-9.42849	4.16022e-21	6.10746e-19	#N/A	#N/A
244	NVE7302	579.082	-1.43126	0.184244	-7.76827	7.95627e-15	6.88302e-13	NEMVEDRAFT_v1g122152	#N/A
245	NVE8088	403.009	-1.43054	0.208026	-6.87677	6.12242e-12	4.13101e-10	#N/A	#N/A
246	NVE11707	1244.6	-1.43041	0.143308	-9.98136	1.83928e-23	3.20524e-21	NEMVEDRAFT_v1g240295	#N/A
247	NVE9289	104.303	-1.42467	0.402676	-3.53801	0.000403155	0.00815161	NEMVEDRAFT_v1g125098	t-box 15
248	NVE160	7180.62	-1.42182	0.201473	-7.05714	1.69968e-12	1.18649e-10	NEMVEDRAFT_v1g196263	#N/A
249	NVE24626	87.8677	-1.41904	0.273339	-5.1915	2.08603e-07	7.80989e-06	NEMVEDRAFT_v1g106963	#N/A
250	NVE4053	452.416	-1.4084	0.160915	-8.75243	2.08812e-18	2.38587e-16	NEMVEDRAFT_v1g116714	#N/A
251	NVE17675	1047.56	-1.40642	0.157024	-8.95667	3.34629e-19	4.0938e-17	NEMVEDRAFT_v1g241394	#N/A
252	NVE21920	75.136	-1.40155	0.439875	-3.18625	0.00144132	0.0247104	#N/A	#N/A
253	NVE23229	658.49	-1.39621	0.123655	-11.2911	1.45169e-29	4.34127e-27	#N/A	#N/A
254	NVE22047	3620.73	-1.39381	0.138249	-10.0818	6.64718e-24	1.21981e-21	NEMVEDRAFT_v1g102981	endothelin-converting enzyme 2 isoform 2
255	NVE22101	70.9037	-1.39281	0.360633	-3.86213	0.000112402	0.00262052	#N/A	#N/A
256	NVE2280	138.179	-1.38829	0.260409	-5.3312	9.75647e-08	3.84904e-06	NEMVEDRAFT_v1g113789,NEMVEDRAFT_v1g113816	neuronal pentraxin 1-like
257	NVE22462	7190.71	-1.3754	0.158909	-8.65524	4.91871e-18	5.44046e-16	NEMVEDRAFT_v1g238654	#N/A
258	NVE18953	1925.35	-1.3662	0.141594	-9.64867	4.97951e-22	7.98799e-20	#N/A	#N/A
259	NVE22154	3725.4	-1.35231	0.161851	-8.35528	6.52801e-17	6.67207e-15	#N/A	#N/A
260	NVE10637	1124.47	-1.35049	0.120833	-11.1765	5.31411e-29	1.49679e-26	NEMVEDRAFT_v1g246830	#N/A
261	NVE18531	4067.55	-1.34819	0.120915	-11.1499	7.16477e-29	1.99485e-26	#N/A	#N/A
262	NVE15472	49.4768	-1.3439	0.256164	-5.24627	1.55212e-07	5.95833e-06	NEMVEDRAFT_v1g202689	#N/A
263	NVE5324	29.1765	-1.34366	0.455153	-2.95211	0.00315611	0.0473964	NEMVEDRAFT_v1g233837	#N/A
264	NVE11158	622.496	-1.34327	0.171694	-7.82361	5.13288e-15	4.52123e-13	NEMVEDRAFT_v1g128941	serine threonine-protein kinase plk1
265	NVE21481	463.724	-1.34289	0.199149	-6.74311	1.55034e-11	1.02049e-09	#N/A	#N/A
266	NVE23228	315.277	-1.3417	0.209793	-6.39536	1.60171e-10	9.19392e-09	#N/A	#N/A
267	NVE17349	44.8719	-1.33989	0.285083	-4.69998	2.60184e-06	8.3809e-05	#N/A	#N/A
268	NVE21661	103.754	-1.33833	0.304344	-4.39741	1.09548e-05	0.000317418	#N/A	#N/A
269	NVE9386	95.5198	-1.33815	0.279378	-4.78975	1.66993e-06	5.56407e-05	#N/A	#N/A
270	NVE18572	368.036	-1.33687	0.110392	-12.1102	9.32479e-34	3.82838e-31	#N/A	#N/A
271	NVE25818	1722.72	-1.33081	0.136422	-9.75507	1.75474e-22	2.89151e-20	NEMVEDRAFT_v1g208635	#N/A
272	NVE8855	427.815	-1.3298	0.183839	-7.23347	4.7082e-13	3.46646e-11	NEMVEDRAFT_v1g161411	carboxypeptidase d
273	NVE2178	271.569	-1.32716	0.179902	-7.37712	1.61753e-13	1.26392e-11	NEMVEDRAFT_v1g198923	#N/A
274	NVE23646	59.0833	-1.32695	0.231741	-5.72601	1.02822e-08	4.62947e-07	#N/A	#N/A
275	NVE18358	15.5398	-1.3238	0.409251	-3.23468	0.00121781	0.0212989	NEMVEDRAFT_v1g139322	#N/A
276	NVE9189	197.126	-1.32205	0.328647	-4.0227	5.75339e-05	0.00144569	NEMVEDRAFT_v1g172519	astacin 3
277	NVE7433	196.467	-1.32085	0.178494	-7.39995	1.36235e-13	1.07144e-11	#N/A	#N/A
278	NVE15733	1358.58	-1.32028	0.148478	-8.89211	5.99593e-19	7.22585e-17	#N/A	protein disulfide-isomerase a3
279	NVE22034	82.2384	-1.32005	0.214108	-6.16538	7.0314e-10	3.68661e-08	NEMVEDRAFT_v1g242614	#N/A
280	NVE52	203.483	-1.31977	0.167781	-7.86601	3.66117e-15	3.24852e-13	#N/A	#N/A
281	NVE23149	117.805	-1.31676	0.194497	-6.77009	1.28703e-11	8.51797e-10	#N/A	#N/A
282	NVE10761	65.3449	-1.31511	0.237028	-5.54831	2.88444e-08	1.20882e-06	#N/A	#N/A
283	NVE5866	1619.17	-1.31235	0.15596	-8.41461	3.94213e-17	4.08077e-15	#N/A	#N/A
284	NVE3525	40.3039	-1.31143	0.344522	-3.80651	0.000140942	0.00322384	NEMVEDRAFT_v1g116214	#N/A
285	NVE10948	528.12	-1.31036	0.160426	-8.16796	3.13642e-16	3.03542e-14	#N/A	#N/A
286	NVE17659	677.011	-1.31025	0.169705	-7.72075	1.15645e-14	9.89845e-13	#N/A	#N/A
287	NVE7451	198.782	-1.30631	0.228241	-5.72336	1.04435e-08	4.68467e-07	#N/A	#N/A
288	NVE25772	5111.55	-1.30483	0.13801	-9.45463	3.24178e-21	4.78815e-19	NEMVEDRAFT_v1g243657	#N/A
289	NVE314	690.987	-1.30055	0.141871	-9.16716	4.85641e-20	6.53537e-18	NEMVEDRAFT_v1g85050	sodium potassium calcium exchanger 5-like
290	NVE5924	226.542	-1.29758	0.228517	-5.67827	1.36062e-08	5.94916e-07	#N/A	#N/A
291	NVE4966	6558.28	-1.29138	0.124419	-10.3793	3.08105e-25	6.43381e-23	NEMVEDRAFT_v1g245286	#N/A
292	NVE2362	1756.55	-1.29086	0.150638	-8.56931	1.04111e-17	1.10609e-15	#N/A	#N/A
293	NVE9973	112.133	-1.28787	0.236675	-5.44152	5.28292e-08	2.15073e-06	NEMVEDRAFT_v1g33439	neuroligin- x-linked isoform 2
294	NVE15069	1015.96	-1.28112	0.2172	-5.89832	3.67231e-09	1.77553e-07	#N/A	#N/A
295	NVE2168	136.231	-1.28045	0.191189	-6.6973	2.12304e-11	1.37504e-09	#N/A	gamma-aminobutyric acid a gamma 1
296	NVE14787	99.0562	-1.27902	0.359489	-3.55788	0.000373865	0.00761659	NEMVEDRAFT_v1g6001	cre-nas-15 protein
297	NVE17657	118.349	-1.27611	0.279856	-4.55988	5.11835e-06	0.000158342	#N/A	#N/A
298	NVE4054	267.474	-1.27273	0.180337	-7.05749	1.69542e-12	1.18649e-10	NEMVEDRAFT_v1g211665	#N/A
299	NVE12334	1219.4	-1.26834	0.153994	-8.23625	1.77691e-16	1.74967e-14	#N/A	#N/A
300	NVE22206	5473.53	-1.26788	0.131837	-9.61708	6.77242e-22	1.05838e-19	#N/A	#N/A
301	NVE19500	93.6286	-1.25817	0.209224	-6.01349	1.81571e-09	8.99428e-08	NEMVEDRAFT_v1g248347	zinc transporter 2
302	NVE159	2092.35	-1.25264	0.163011	-7.68441	1.53702e-14	1.29725e-12	#N/A	#N/A
303	NVE16876	1202.81	-1.25069	0.142883	-8.75322	2.07345e-18	2.38034e-16	NEMVEDRAFT_v1g95962	transcription factor ap-1
304	NVE18242	169.067	-1.24802	0.260375	-4.79318	1.64161e-06	5.47723e-05	NEMVEDRAFT_v1g152156	#N/A
305	NVE15744	375.381	-1.24572	0.13638	-9.13418	6.59021e-20	8.6289e-18	#N/A	zinc finger with ufm1-specific peptidase domain
306	NVE13282	381.941	-1.24481	0.113198	-10.9967	3.9631e-28	1.05492e-25	NEMVEDRAFT_v1g247433	#N/A
307	NVE25957	4249.51	-1.24338	0.140491	-8.85029	8.72935e-19	1.03652e-16	NEMVEDRAFT_v1g243708	#N/A
308	NVE15609	649.931	-1.24242	0.123832	-10.0331	1.09017e-23	1.94171e-21	NEMVEDRAFT_v1g194407	vesicular glutamate transporter 3
309	NVE10794	603.881	-1.24218	0.111879	-11.1029	1.2149e-28	3.34415e-26	NEMVEDRAFT_v1g161826	tnf receptor-associated factor 4
310	NVE23301	153.339	-1.24104	0.284312	-4.36507	1.27083e-05	0.000365165	NEMVEDRAFT_v1g242934	#N/A
311	NVE2693	2073.81	-1.23886	0.154143	-8.03705	9.20253e-16	8.57357e-14	#N/A	#N/A
312	NVE19037	6590.44	-1.23737	0.14751	-8.38841	4.92776e-17	5.07937e-15	#N/A	#N/A
313	NVE22859	174.735	-1.23682	0.276359	-4.4754	7.62696e-06	0.000230647	NEMVEDRAFT_v1g206649	n-acetyl-beta-glucosaminyl-glycoprotein 4-beta-n-acetylgalactosaminyltransferase 1-like
314	NVE24290	22394.8	-1.23661	0.125096	-9.88529	4.82179e-23	8.16771e-21	#N/A	#N/A
315	NVE2026	432.859	-1.23268	0.243683	-5.05855	4.22449e-07	1.52731e-05	NEMVEDRAFT_v1g210306	#N/A
316	NVE20886	73.3051	-1.23218	0.280006	-4.40054	1.07982e-05	0.000313817	#N/A	#N/A
317	NVE15526	225.773	-1.23157	0.199456	-6.17465	6.63113e-10	3.49948e-08	#N/A	digestive cysteine proteinase 2 precursor
318	NVE14406	74.5677	-1.22463	0.348173	-3.51731	0.000435941	0.00874879	#N/A	#N/A
319	NVE24699	736.513	-1.22442	0.154146	-7.94325	1.96956e-15	1.77355e-13	NEMVEDRAFT_v1g229557	#N/A
320	NVE1339	28.9809	-1.21406	0.40855	-2.97163	0.00296223	0.0449587	NEMVEDRAFT_v1g198740	disintegrin and metalloproteinase domain-containing protein 11
321	NVE20340	1431.6	-1.21328	0.155704	-7.7922	6.5854e-15	5.75877e-13	NEMVEDRAFT_v1g100342	#N/A
322	NVE9187	1017.05	-1.20734	0.180767	-6.67895	2.40655e-11	1.53002e-09	#N/A	#N/A
323	NVE25817	1964.59	-1.20238	0.160783	-7.4783	7.52907e-14	6.03896e-12	NEMVEDRAFT_v1g208634	#N/A
324	NVE5198	269.159	-1.20186	0.159119	-7.55321	4.24665e-14	3.52283e-12	NEMVEDRAFT_v1g212503	#N/A
325	NVE22153	262.778	-1.20181	0.206079	-5.83177	5.48419e-09	2.55468e-07	#N/A	#N/A
326	NVE10770	176.362	-1.19594	0.181772	-6.57936	4.72464e-11	2.85399e-09	#N/A	#N/A
327	NVE18646	224.667	-1.1953	0.325215	-3.67543	0.000237446	0.00511714	#N/A	#N/A
328	NVE1170	1171.31	-1.19488	0.176756	-6.76002	1.37976e-11	9.10681e-10	NEMVEDRAFT_v1g209669	#N/A
329	NVE3842	3782.36	-1.19167	0.256907	-4.63852	3.50919e-06	0.000110537	NEMVEDRAFT_v1g239381	#N/A
330	NVE10035	904.897	-1.18726	0.118443	-10.0239	1.19693e-23	2.11629e-21	NEMVEDRAFT_v1g126303	wu:fb63a08 protein
331	NVE21061	6312.67	-1.18663	0.145238	-8.17025	3.07759e-16	2.99391e-14	NEMVEDRAFT_v1g238573	#N/A
332	NVE7126	3041.47	-1.18541	0.115265	-10.2842	8.30567e-25	1.69066e-22	NEMVEDRAFT_v1g213743	#N/A
333	NVE10599	1040.68	-1.18445	0.125708	-9.42224	4.41563e-21	6.40478e-19	NEMVEDRAFT_v1g215950	adp-ribosyl cyclase precursor
334	NVE25660	246.45	-1.18249	0.22813	-5.18341	2.17864e-07	8.13145e-06	#N/A	#N/A
335	NVE3009	838.908	-1.18237	0.129043	-9.16263	5.06472e-20	6.77805e-18	NEMVEDRAFT_v1g231991	#N/A
336	NVE9739	381.233	-1.182	0.171057	-6.90997	4.84767e-12	3.29846e-10	#N/A	#N/A
337	NVE3778	194.388	-1.18167	0.179522	-6.58228	4.633e-11	2.80563e-09	#N/A	hypothetical protein BRAFLDRAFT_69425 [Branchiostoma floridae]
338	NVE19371	395.174	-1.17849	0.126203	-9.33802	9.81569e-21	1.38236e-18	#N/A	#N/A
339	NVE18595	66.2412	-1.17809	0.246378	-4.78164	1.73874e-06	5.73808e-05	NEMVEDRAFT_v1g139655	#N/A
340	NVE15155	189.318	-1.17477	0.150874	-7.78642	6.89364e-15	6.00665e-13	#N/A	#N/A
341	NVE20774	159.16	-1.17436	0.373751	-3.14209	0.00167745	0.0280419	#N/A	#N/A
342	NVE8356	234.355	-1.17206	0.155722	-7.52662	5.20688e-14	4.29001e-12	NEMVEDRAFT_v1g200267	#N/A
343	NVE10135	1819.27	-1.1716	0.166467	-7.03807	1.94927e-12	1.35293e-10	NEMVEDRAFT_v1g127011,NEMVEDRAFT_v1g16140	#N/A
344	NVE15583	344.563	-1.16859	0.146473	-7.9782	1.48482e-15	1.36238e-13	NEMVEDRAFT_v1g224010	#N/A
345	NVE4440	785.482	-1.16778	0.174	-6.71138	1.92788e-11	1.25873e-09	NEMVEDRAFT_v1g245150	#N/A
346	NVE19836	288.848	-1.16767	0.120106	-9.72202	2.4292e-22	3.94917e-20	NEMVEDRAFT_v1g241940	#N/A
347	NVE11004	1713.18	-1.16746	0.148891	-7.841	4.46961e-15	3.95137e-13	NEMVEDRAFT_v1g246912	#N/A
348	NVE2027	270.129	-1.1664	0.247632	-4.71024	2.47431e-06	7.98071e-05	NEMVEDRAFT_v1g244378	#N/A
349	NVE12703	258.969	-1.16568	0.216001	-5.39665	6.7898e-08	2.7185e-06	NEMVEDRAFT_v1g131488	proton-coupled folate transporter
350	NVE22935	75.1316	-1.16281	0.281385	-4.13244	3.58931e-05	0.000935886	#N/A	#N/A
351	NVE17177	36.546	-1.16244	0.354652	-3.2777	0.00104658	0.0187927	NEMVEDRAFT_v1g151519	adp-ribosylation factor-like protein 13b isoform 1
352	NVE14521	238.493	-1.15154	0.199853	-5.76197	8.3139e-09	3.79261e-07	#N/A	#N/A
353	NVE12495	242.169	-1.15106	0.256034	-4.49572	6.93334e-06	0.000210196	NEMVEDRAFT_v1g201552	beta- hex20b
354	NVE7098	232.467	-1.14339	0.204694	-5.58584	2.32576e-08	9.93597e-07	NEMVEDRAFT_v1g226089	levanase
355	NVE5184	71.986	-1.1428	0.208183	-5.48941	4.03282e-08	1.66417e-06	#N/A	#N/A
356	NVE7656	306.655	-1.1425	0.181699	-6.28788	3.21824e-10	1.77575e-08	#N/A	lysophospholipase l1 and related esterases
357	NVE11472	377.645	-1.14176	0.12926	-8.83302	1.01891e-18	1.20395e-16	#N/A	#N/A
358	NVE23343	726.571	-1.13527	0.163827	-6.9297	4.21729e-12	2.87762e-10	NEMVEDRAFT_v1g206995	#N/A
359	NVE13050	26.7373	-1.13176	0.38484	-2.94085	0.00327315	0.048761	#N/A	#N/A
360	NVE5911	117.958	-1.12908	0.255746	-4.41484	1.01086e-05	0.000297521	NEMVEDRAFT_v1g171063	profilin
361	NVE25912	25.8086	-1.1254	0.353271	-3.18565	0.00144427	0.0247416	NEMVEDRAFT_v1g144172	#N/A
362	NVE3873	674.591	-1.11954	0.156013	-7.17589	7.18359e-13	5.19427e-11	#N/A	#N/A
363	NVE1558	2551.05	-1.11187	0.147368	-7.54483	4.52863e-14	3.74392e-12	NEMVEDRAFT_v1g168742	kex2-like endoprotease
364	NVE1294	516.628	-1.11085	0.16952	-6.55288	5.64365e-11	3.38381e-09	NEMVEDRAFT_v1g36977	hyaluronoglucosaminidase 5
365	NVE3843	4756.78	-1.10939	0.11879	-9.3391	9.71607e-21	1.37633e-18	NEMVEDRAFT_v1g232013	protein isoform 2
366	NVE8207	813.312	-1.10793	0.144166	-7.68507	1.52911e-14	1.29509e-12	NEMVEDRAFT_v1g80250	endothelin-converting enzyme 1-like
367	NVE2303	37.6972	-1.10783	0.355956	-3.11228	0.00185651	0.0306546	#N/A	#N/A
368	NVE12189	33.8608	-1.10701	0.364376	-3.0381	0.00238072	0.0377657	NEMVEDRAFT_v1g201513	#N/A
369	NVE20501	5480.72	-1.09946	0.142456	-7.71788	1.18279e-14	1.00883e-12	NEMVEDRAFT_v1g100407	gamma-glutamyltransferase isoform cra_a
370	NVE11308	721.403	-1.0983	0.150306	-7.30714	2.72892e-13	2.05927e-11	NEMVEDRAFT_v1g240246	brain-specific angiogenesis inhibitor 3
371	NVE3769	3097.96	-1.09757	0.121683	-9.01986	1.88335e-19	2.35156e-17	#N/A	#N/A
372	NVE1600	73.1747	-1.09567	0.260851	-4.20036	2.66492e-05	0.000714867	#N/A	#N/A
373	NVE18231	173.756	-1.09486	0.180377	-6.06984	1.28039e-09	6.50207e-08	#N/A	#N/A
374	NVE900	22535.9	-1.0947	0.148943	-7.3498	1.9851e-13	1.52168e-11	#N/A	#N/A
375	NVE9376	4597.06	-1.09377	0.151484	-7.22036	5.18485e-13	3.80584e-11	NEMVEDRAFT_v1g125484,NEMVEDRAFT_v1g40426	#N/A
376	NVE3051	297.577	-1.09222	0.176629	-6.18369	6.26217e-10	3.31923e-08	#N/A	#N/A
377	NVE2177	825.597	-1.0921	0.14839	-7.35965	1.84388e-13	1.41792e-11	#N/A	#N/A
378	NVE22821	201.214	-1.09057	0.233381	-4.67291	2.96956e-06	9.46469e-05	NEMVEDRAFT_v1g225035	#N/A
379	NVE21590	83.5363	-1.08859	0.197884	-5.50114	3.77344e-08	1.56246e-06	NEMVEDRAFT_v1g221025	fibropellin ia
380	NVE16980	283.159	-1.08792	0.2213	-4.91605	8.83094e-07	3.05152e-05	#N/A	protein
381	NVE5369	769.418	-1.08733	0.133897	-8.12062	4.63799e-16	4.43842e-14	NEMVEDRAFT_v1g248720	probable atp-dependent rna helicase ddx41
382	NVE12190	2499.34	-1.08654	0.153939	-7.05824	1.6862e-12	1.18391e-10	NEMVEDRAFT_v1g240414	#N/A
383	NVE16015	2220.43	-1.0852	0.125935	-8.61718	6.8622e-18	7.55559e-16	NEMVEDRAFT_v1g247995	#N/A
384	NVE22806	212.82	-1.08354	0.168181	-6.44273	1.17344e-10	6.83276e-09	#N/A	#N/A
385	NVE7120	381.49	-1.08199	0.168876	-6.40698	1.48428e-10	8.60135e-09	NEMVEDRAFT_v1g13820	dusty protein kinase
386	NVE7556	808.577	-1.07811	0.0862885	-12.4943	8.0235e-36	3.96639e-33	#N/A	#N/A
387	NVE20329	2355.03	-1.07776	0.147652	-7.29931	2.89251e-13	2.17594e-11	NEMVEDRAFT_v1g4663	#N/A
388	NVE24622	375.945	-1.07298	0.132813	-8.07889	6.53587e-16	6.13637e-14	NEMVEDRAFT_v1g207789	#N/A
389	NVE2913	304.275	-1.06863	0.129048	-8.28089	1.22253e-16	1.2237e-14	NEMVEDRAFT_v1g86403	#N/A
390	NVE5549	558.013	-1.06781	0.169112	-6.31423	2.71516e-10	1.50847e-08	NEMVEDRAFT_v1g212657	#N/A
391	NVE3644	2803.26	-1.06715	0.14649	-7.2848	3.22159e-13	2.41599e-11	NEMVEDRAFT_v1g211464	#N/A
392	NVE23768	44.6199	-1.06507	0.256675	-4.14949	3.3322e-05	0.000876395	NEMVEDRAFT_v1g195613	protein wnt-8a
393	NVE16072	291.394	-1.06351	0.166247	-6.39713	1.58324e-10	9.10944e-09	#N/A	#N/A
394	NVE22211	192.406	-1.06126	0.169304	-6.26841	3.64754e-10	1.99446e-08	NEMVEDRAFT_v1g154031	#N/A
395	NVE1235	345.527	-1.06124	0.282934	-3.75085	0.000176234	0.00393448	NEMVEDRAFT_v1g85528,NEMVEDRAFT_v1g239025	tolloid-like protein 2-like
396	NVE25694	8501.77	-1.06091	0.118363	-8.96325	3.15259e-19	3.87641e-17	NEMVEDRAFT_v1g243632	#N/A
397	NVE4454	242.571	-1.0597	0.144493	-7.33395	2.2347e-13	1.70761e-11	#N/A	protein
398	NVE6265	448.73	-1.05683	0.159294	-6.63448	3.25642e-11	2.01225e-09	NEMVEDRAFT_v1g120436	natriuretic peptide receptor 1-like
399	NVE14593	419.848	-1.05146	0.188311	-5.58364	2.35537e-08	1.00448e-06	NEMVEDRAFT_v1g228788	gamma-glutamyl hydrolase-like
400	NVE1029	228.264	-1.05118	0.195225	-5.38444	7.26708e-08	2.90479e-06	#N/A	#N/A
401	NVE872	74.3057	-1.05011	0.267128	-3.9311	8.4557e-05	0.00202594	NEMVEDRAFT_v1g187681	#N/A
402	NVE16129	183.829	-1.04754	0.220894	-4.74226	2.11345e-06	6.87169e-05	NEMVEDRAFT_v1g203014	#N/A
403	NVE24625	536.805	-1.04745	0.173235	-6.04639	1.48126e-09	7.45956e-08	NEMVEDRAFT_v1g243289	#N/A
404	NVE12195	827.45	-1.04315	0.0917534	-11.3691	5.96271e-30	1.80543e-27	NEMVEDRAFT_v1g50245	maltase- intestinal
405	NVE22714	1499.29	-1.03848	0.118843	-8.73827	2.36711e-18	2.66691e-16	#N/A	#N/A
406	NVE901	9739.99	-1.03839	0.107845	-9.62854	6.05846e-22	9.52949e-20	#N/A	#N/A
407	NVE19867	330.214	-1.03797	0.209552	-4.95326	7.29806e-07	2.54727e-05	#N/A	#N/A
408	NVE3796	1091.28	-1.03753	0.115648	-8.97145	2.92644e-19	3.61669e-17	NEMVEDRAFT_v1g199266	#N/A
409	NVE25475	133.955	-1.03427	0.171655	-6.02526	1.68838e-09	8.41513e-08	NEMVEDRAFT_v1g208349	#N/A
410	NVE5709	132.481	-1.03265	0.259962	-3.97233	7.11736e-05	0.00174675	#N/A	#N/A
411	NVE7524	117.879	-1.03053	0.173676	-5.93362	2.96318e-09	1.43842e-07	#N/A	#N/A
412	NVE903	264.17	-1.02937	0.258636	-3.97998	6.89206e-05	0.0017018	#N/A	#N/A
413	NVE18190	314.335	-1.02672	0.169968	-6.04068	1.53465e-09	7.71243e-08	#N/A	#N/A
414	NVE11311	1976.52	-1.02422	0.141569	-7.23478	4.66295e-13	3.44362e-11	#N/A	#N/A
415	NVE26058	3175.73	-1.02362	0.160789	-6.36619	1.93782e-10	1.10187e-08	NEMVEDRAFT_v1g243754	#N/A
416	NVE17661	2026	-1.02259	0.144224	-7.0903	1.33824e-12	9.53415e-11	NEMVEDRAFT_v1g203655	#N/A
417	NVE13249	132.772	-1.02243	0.246694	-4.14454	3.40495e-05	0.000891655	NEMVEDRAFT_v1g131865	carboxypeptidase a2-like
418	NVE24090	159.923	-1.02156	0.153449	-6.65736	2.78793e-11	1.73604e-09	#N/A	#N/A
419	NVE6244	54.4404	-1.01991	0.316898	-3.21843	0.00128894	0.0223653	#N/A	#N/A
420	NVE17022	84.5743	-1.01806	0.205492	-4.95426	7.26059e-07	2.53785e-05	#N/A	uromodulin precursor
421	NVE9233	392.543	-1.01498	0.288392	-3.51943	0.000432475	0.00869364	#N/A	#N/A
422	NVE25939	54.2196	-1.01467	0.262994	-3.85814	0.000114254	0.00266112	NEMVEDRAFT_v1g109792	#N/A
423	NVE20426	82.3388	-1.01432	0.252285	-4.02053	5.80668e-05	0.00145606	NEMVEDRAFT_v1g100394	#N/A
424	NVE10598	2218.92	-1.00969	0.107135	-9.42447	4.32276e-21	6.30785e-19	NEMVEDRAFT_v1g215949	#N/A
425	NVE16735	110.372	-1.00795	0.252666	-3.98925	6.62838e-05	0.00164676	NEMVEDRAFT_v1g224166	transient receptor potential cation channel subfamily a member 1
426	NVE264	107.084	-1.00782	0.240983	-4.18211	2.8881e-05	0.000767088	#N/A	#N/A
427	NVE23588	767.253	-1.00753	0.138339	-7.28302	3.26418e-13	2.44038e-11	#N/A	transmembrane protease serine 2-like
428	NVE10898	3661.39	-1.00611	0.137619	-7.31084	2.65479e-13	2.00959e-11	NEMVEDRAFT_v1g236565,NEMVEDRAFT_v1g240186	#N/A
429	NVE4489	178.661	-1.00593	0.151708	-6.63072	3.34065e-11	2.05904e-09	#N/A	#N/A
430	NVE26224	47.1569	-1.00584	0.275497	-3.651	0.000261216	0.00557484	#N/A	n-acetylated alpha-linked acidic dipeptidase 2-like
431	NVE11746	634.59	-1.00538	0.149385	-6.73012	1.69521e-11	1.11282e-09	NEMVEDRAFT_v1g240316	btn1_yarli ame: full=protein btn1 flags: precursor
432	NVE142	1598.58	-1.0053	0.13406	-7.49886	6.43757e-14	5.19791e-12	NEMVEDRAFT_v1g79120	#N/A
433	NVE252	1632.4	-1.00422	0.160999	-6.23739	4.44918e-10	2.41102e-08	NEMVEDRAFT_v1g237832	#N/A
434	NVE21825	5652.09	-1.00166	0.0877324	-11.4172	3.43205e-30	1.06583e-27	NEMVEDRAFT_v1g248550	type alpha 1
435	NVE23413	7642.65	-1.00111	0.0743113	-13.4719	2.28996e-41	1.58485e-38	NEMVEDRAFT_v1g105193	lysine-specific histone demethylase 1a-like
436	NVE3876	782.7	-1.00018	0.126933	-7.87959	3.28468e-15	2.92517e-13	#N/A	vacuolar sorting protein
437	NVE10701	205.096	-0.999147	0.244321	-4.08949	4.32327e-05	0.00111053	#N/A	#N/A
438	NVE5329	1118.19	-0.996291	0.22498	-4.42836	9.49511e-06	0.000281755	NEMVEDRAFT_v1g245425	#N/A
439	NVE24166	36.8532	-0.996037	0.32904	-3.0271	0.00246912	0.0387619	NEMVEDRAFT_v1g207417	#N/A
440	NVE1557	482.332	-0.996022	0.175341	-5.68049	1.3431e-08	5.89383e-07	NEMVEDRAFT_v1g112587	neuroendocrine convertase 1
441	NVE13538	3177.56	-0.993936	0.141895	-7.00473	2.47457e-12	1.70774e-10	NEMVEDRAFT_v1g92831	zinc finger protein 333
442	NVE143	462.869	-0.986314	0.176296	-5.59463	2.21087e-08	9.47918e-07	NEMVEDRAFT_v1g79043	#N/A
443	NVE6368	733.085	-0.985867	0.169814	-5.80558	6.41455e-09	2.94838e-07	NEMVEDRAFT_v1g245671	#N/A
444	NVE6946	1600.43	-0.98281	0.228154	-4.30767	1.64982e-05	0.000463615	NEMVEDRAFT_v1g64340	neurogenic locus notch
445	NVE4205	799.781	-0.982117	0.210684	-4.66157	3.13803e-06	9.96233e-05	NEMVEDRAFT_v1g211784	#N/A
446	NVE19916	748.294	-0.980347	0.220369	-4.44865	8.64112e-06	0.000258732	NEMVEDRAFT_v1g204809	#N/A
447	NVE19039	11774.1	-0.979712	0.160265	-6.11308	9.77247e-10	5.05809e-08	#N/A	#N/A
448	NVE1713	48.9109	-0.979296	0.308063	-3.17889	0.00147843	0.025203	NEMVEDRAFT_v1g112980	#N/A
449	NVE7301	1323.14	-0.977533	0.175402	-5.57309	2.50262e-08	1.06352e-06	NEMVEDRAFT_v1g55558	#N/A
450	NVE13546	3264.99	-0.976706	0.148185	-6.59112	4.36512e-11	2.67011e-09	NEMVEDRAFT_v1g240562	endothelin-converting enzyme 1
451	NVE10838	41.5019	-0.976284	0.282537	-3.45542	0.00054943	0.0106556	#N/A	#N/A
452	NVE19448	686.082	-0.975776	0.154512	-6.31523	2.69768e-10	1.5022e-08	NEMVEDRAFT_v1g224590	#N/A
453	NVE21081	298.472	-0.975329	0.220574	-4.42179	9.7888e-06	0.000289164	#N/A	#N/A
454	NVE19767	1161.54	-0.974921	0.179902	-5.41917	5.98757e-08	2.40925e-06	#N/A	#N/A
455	NVE14948	881.493	-0.972764	0.20407	-4.76682	1.87161e-06	6.13478e-05	#N/A	#N/A
456	NVE15355	69.0552	-0.970928	0.293803	-3.30469	0.000950815	0.017278	NEMVEDRAFT_v1g218780	#N/A
457	NVE23587	1339.01	-0.969123	0.119506	-8.10941	5.08655e-16	4.83182e-14	NEMVEDRAFT_v1g105460	hypothetical protein BRAFLDRAFT_123741 [Branchiostoma floridae]
458	NVE7507	234.523	-0.968568	0.201229	-4.81326	1.48485e-06	4.98855e-05	NEMVEDRAFT_v1g200084	#N/A
459	NVE17691	98.3233	-0.968142	0.184282	-5.25358	1.49172e-07	5.77219e-06	NEMVEDRAFT_v1g241404	#N/A
460	NVE2447	1495.35	-0.967959	0.165268	-5.8569	4.71581e-09	2.23108e-07	#N/A	#N/A
461	NVE7714	439.409	-0.967049	0.155446	-6.22111	4.93664e-10	2.65145e-08	NEMVEDRAFT_v1g147236	mechanosensory abnormality family member (mec-2)
462	NVE4420	32.8541	-0.966157	0.324286	-2.97934	0.00288873	0.0440134	NEMVEDRAFT_v1g245133	#N/A
463	NVE6912	31136.3	-0.958893	0.151754	-6.31871	2.63749e-10	1.47498e-08	NEMVEDRAFT_v1g239698	#N/A
464	NVE9812	974.263	-0.956284	0.146126	-6.54424	5.97983e-11	3.57653e-09	NEMVEDRAFT_v1g148162	#N/A
465	NVE17663	2307.3	-0.956215	0.133381	-7.16902	7.55339e-13	5.44541e-11	NEMVEDRAFT_v1g241384	#N/A
466	NVE7335	1289.16	-0.9531	0.164126	-5.80711	6.35622e-09	2.92712e-07	#N/A	#N/A
467	NVE6913	12943.9	-0.952029	0.139754	-6.8122	9.61202e-12	6.41411e-10	NEMVEDRAFT_v1g239698	#N/A
468	NVE23051	2790.47	-0.951926	0.131026	-7.26517	3.72573e-13	2.77688e-11	NEMVEDRAFT_v1g242848	#N/A
469	NVE7870	977.461	-0.948751	0.119014	-7.97174	1.56456e-15	1.43012e-13	NEMVEDRAFT_v1g123159	#N/A
470	NVE20709	709.908	-0.948574	0.168323	-5.63545	1.74598e-08	7.5523e-07	#N/A	#N/A
471	NVE19040	12805.9	-0.94749	0.16163	-5.86209	4.57066e-09	2.17515e-07	NEMVEDRAFT_v1g238392	#N/A
472	NVE9188	5949.61	-0.947479	0.154936	-6.11529	9.63832e-10	4.99934e-08	#N/A	#N/A
473	NVE14258	64.8661	-0.94692	0.297192	-3.18622	0.00144143	0.0247104	NEMVEDRAFT_v1g202245	#N/A
474	NVE571	56.0776	-0.942021	0.296353	-3.17871	0.00147932	0.025203	#N/A	#N/A
475	NVE2658	434.431	-0.941116	0.173421	-5.42675	5.73885e-08	2.32462e-06	NEMVEDRAFT_v1g2463	udp-gal:beta c beta - polypeptide isoform cra_b
476	NVE7498	1822.46	-0.941039	0.14047	-6.69919	2.09576e-11	1.36101e-09	NEMVEDRAFT_v1g88877,NEMVEDRAFT_v1g58783	poly
477	NVE25179	18756.3	-0.940702	0.160633	-5.85622	4.73526e-09	2.23156e-07	NEMVEDRAFT_v1g248647	#N/A
478	NVE9378	401.402	-0.940609	0.17519	-5.36908	7.91383e-08	3.14773e-06	#N/A	notch homolog partial
479	NVE24425	288.512	-0.940601	0.238785	-3.93911	8.17858e-05	0.00196343	NEMVEDRAFT_v1g106478,NEMVEDRAFT_v1g106514	#N/A
480	NVE16113	61.7406	-0.937205	0.277103	-3.38215	0.00071921	0.0135512	NEMVEDRAFT_v1g95367	#N/A
481	NVE14311	5640.21	-0.936169	0.125333	-7.46944	8.05367e-14	6.43841e-12	#N/A	#N/A
482	NVE23803	94.0505	-0.934666	0.244551	-3.82196	0.000132396	0.0030514	NEMVEDRAFT_v1g207296	#N/A
483	NVE21165	758.585	-0.934003	0.0947241	-9.86025	6.18966e-23	1.0412e-20	NEMVEDRAFT_v1g205566	arachidonate 5-lipoxygenase
484	NVE2267	82.8932	-0.933506	0.229036	-4.0758	4.58569e-05	0.00117049	NEMVEDRAFT_v1g229919	cgmp-dependent protein kinase
485	NVE1216	2191.19	-0.930463	0.169115	-5.50194	3.75629e-08	1.56033e-06	NEMVEDRAFT_v1g35615,NEMVEDRAFT_v1g85345	serine proteases and ovochymase regions
486	NVE22454	162.189	-0.929682	0.265564	-3.50078	0.000463904	0.00924869	NEMVEDRAFT_v1g83339,NEMVEDRAFT_v1g45640	#N/A
487	NVE9672	170.49	-0.929546	0.192681	-4.82427	1.40519e-06	4.73406e-05	NEMVEDRAFT_v1g215302	#N/A
488	NVE21332	1759.91	-0.928138	0.0646564	-14.3549	9.92283e-47	9.61443e-44	NEMVEDRAFT_v1g220962	#N/A
489	NVE17660	3243.31	-0.927405	0.109373	-8.47928	2.26584e-17	2.3556e-15	NEMVEDRAFT_v1g241383	#N/A
490	NVE23363	376.993	-0.927387	0.301948	-3.07134	0.00213098	0.0344584	NEMVEDRAFT_v1g207016	#N/A
491	NVE20265	395.888	-0.925477	0.123225	-7.51045	5.89232e-14	4.82195e-12	NEMVEDRAFT_v1g220684	glycerophosphodiester phosphodiesterase domain-containing protein 1-like
492	NVE23231	304.327	-0.925386	0.179493	-5.15555	2.52888e-07	9.36653e-06	#N/A	#N/A
493	NVE7273	40.5116	-0.924929	0.307501	-3.00789	0.00263069	0.0408482	NEMVEDRAFT_v1g213892	somatostatin receptor
494	NVE20669	321.407	-0.924517	0.159685	-5.78964	7.05371e-09	3.22991e-07	NEMVEDRAFT_v1g31229	#N/A
495	NVE20668	318.158	-0.920074	0.166267	-5.53372	3.13511e-08	1.30934e-06	NEMVEDRAFT_v1g165305	#N/A
496	NVE2762	154.798	-0.918766	0.190307	-4.82782	1.38037e-06	4.65692e-05	NEMVEDRAFT_v1g244611	#N/A
497	NVE17701	968.909	-0.918393	0.146689	-6.26082	3.82964e-10	2.08461e-08	#N/A	#N/A
498	NVE11392	161.774	-0.915846	0.143253	-6.39322	1.62423e-10	9.30114e-09	#N/A	#N/A
499	NVE11657	324.616	-0.915618	0.24619	-3.71914	0.000199898	0.00439395	#N/A	#N/A
500	NVE18324	1206.87	-0.915364	0.275134	-3.32698	0.000877937	0.0161352	NEMVEDRAFT_v1g204045	#N/A
501	NVE7367	52.4835	-0.914597	0.310847	-2.94228	0.00325808	0.0486243	#N/A	#N/A
502	NVE9379	996.06	-0.914089	0.137376	-6.65391	2.85412e-11	1.7727e-09	NEMVEDRAFT_v1g125392,NEMVEDRAFT_v1g125383	#N/A
503	NVE20437	3881.78	-0.913787	0.114513	-7.97975	1.46625e-15	1.35045e-13	NEMVEDRAFT_v1g205168	cub and lccl domain containing 2
504	NVE144	1828	-0.913311	0.128022	-7.13402	9.74818e-13	6.9861e-11	NEMVEDRAFT_v1g157790	#N/A
505	NVE18759	329.752	-0.911757	0.288626	-3.15896	0.00158335	0.0267272	#N/A	#N/A
506	NVE7488	288.967	-0.911269	0.208226	-4.37635	1.20685e-05	0.000347191	#N/A	#N/A
507	NVE6557	9481.53	-0.911263	0.156863	-5.80931	6.2732e-09	2.89439e-07	#N/A	#N/A
508	NVE185	163.228	-0.910376	0.310659	-2.93047	0.0033845	0.0499771	NEMVEDRAFT_v1g60804	gamma-aminobutyric acid receptor subunit beta-1-like
509	NVE23603	963.31	-0.908962	0.177434	-5.12281	3.01018e-07	1.10814e-05	#N/A	anionic trypsin-2
510	NVE19313	1046.95	-0.907847	0.135776	-6.68637	2.28771e-11	1.46601e-09	#N/A	#N/A
511	NVE13087	1928.77	-0.906912	0.219889	-4.12442	3.71677e-05	0.00096808	NEMVEDRAFT_v1g64885,NEMVEDRAFT_v1g201704,NEMVEDRAFT_v1g92432,NEMVEDRAFT_v1g8692,NEMVEDRAFT_v1g66298,NEMVEDRAFT_v1g92409	cytochrome family subfamily polypeptide 5-like
512	NVE16114	212.665	-0.906881	0.201692	-4.49637	6.91222e-06	0.000209818	#N/A	transient receptor potential cation channel subfamily a member 1
513	NVE14786	346.351	-0.90544	0.177662	-5.09643	3.46123e-07	1.26267e-05	#N/A	#N/A
514	NVE17700	264.446	-0.900593	0.181443	-4.9635	6.92346e-07	2.43053e-05	#N/A	#N/A
515	NVE11307	305.576	-0.899872	0.161778	-5.5624	2.66093e-08	1.12488e-06	NEMVEDRAFT_v1g240246	#N/A
516	NVE8948	189.834	-0.899813	0.220183	-4.08666	4.37621e-05	0.00112293	NEMVEDRAFT_v1g239918	#N/A
517	NVE18975	1386.8	-0.89926	0.163936	-5.48544	4.12452e-08	1.69912e-06	NEMVEDRAFT_v1g81937,NEMVEDRAFT_v1g82053,NEMVEDRAFT_v1g81906	#N/A
518	NVE16011	1393.64	-0.898788	0.164952	-5.44878	5.07158e-08	2.07515e-06	NEMVEDRAFT_v1g247993	#N/A
519	NVE14540	68.4104	-0.898319	0.302598	-2.96868	0.00299078	0.0453352	NEMVEDRAFT_v1g31895	glutamate
520	NVE999	124.929	-0.898176	0.258345	-3.47665	0.00050772	0.0100232	#N/A	#N/A
521	NVE6097	114.284	-0.896426	0.185377	-4.8357	1.32679e-06	4.50756e-05	NEMVEDRAFT_v1g222522,NEMVEDRAFT_v1g146505,NEMVEDRAFT_v1g146514	multiple banded antigen
522	NVE3605	505.342	-0.895204	0.142323	-6.28993	3.17618e-10	1.75654e-08	#N/A	#N/A
523	NVE22046	423.182	-0.893277	0.126141	-7.08157	1.42534e-12	1.00659e-10	#N/A	#N/A
524	NVE1605	3340.76	-0.891273	0.108188	-8.23819	1.74837e-16	1.7286e-14	NEMVEDRAFT_v1g244207	#N/A
525	NVE12687	156.153	-0.890227	0.155701	-5.71752	1.08089e-08	4.83962e-07	NEMVEDRAFT_v1g131342	serine incorporator 1
526	NVE11214	162.502	-0.88921	0.174975	-5.08194	3.73606e-07	1.36088e-05	NEMVEDRAFT_v1g223319	#N/A
527	NVE5376	81.0547	-0.888225	0.294867	-3.01228	0.00259289	0.0403908	NEMVEDRAFT_v1g63016	#N/A
528	NVE3410	216.206	-0.887832	0.178506	-4.97369	6.56917e-07	2.31961e-05	NEMVEDRAFT_v1g211237	neuropilin 2
529	NVE13073	154.498	-0.887222	0.158074	-5.61271	1.99177e-08	8.5848e-07	#N/A	#N/A
530	NVE11557	143.221	-0.887132	0.190708	-4.65178	3.29076e-06	0.000103927	#N/A	#N/A
531	NVE1338	140.665	-0.886942	0.18725	-4.73666	2.17268e-06	7.04535e-05	#N/A	disintegrin and metalloproteinase domain-containing protein 8-like
532	NVE15649	1210.3	-0.883628	0.160047	-5.52106	3.36956e-08	1.40483e-06	NEMVEDRAFT_v1g136469	#N/A
533	NVE24289	24067.5	-0.881127	0.131697	-6.69056	2.22321e-11	1.43225e-09	NEMVEDRAFT_v1g243188	#N/A
534	NVE1680	160.055	-0.87937	0.145633	-6.03827	1.55771e-09	7.81209e-08	#N/A	#N/A
535	NVE17664	416.628	-0.876847	0.192563	-4.55356	5.27453e-06	0.000162758	NEMVEDRAFT_v1g241385	#N/A
536	NVE18576	190.013	-0.876617	0.19883	-4.40887	1.03911e-05	0.000304261	NEMVEDRAFT_v1g139608	#N/A
537	NVE11561	826.209	-0.874793	0.116613	-7.50167	6.30074e-14	5.10445e-12	#N/A	#N/A
538	NVE14248	46.598	-0.873728	0.296022	-2.95156	0.00316168	0.0474507	#N/A	#N/A
539	NVE6936	277.774	-0.872319	0.120473	-7.24076	4.46186e-13	3.30519e-11	NEMVEDRAFT_v1g88459	voltage-gated sodium channel
540	NVE5708	164.735	-0.869335	0.203978	-4.26191	2.02684e-05	0.000556016	NEMVEDRAFT_v1g119695	#N/A
541	NVE22822	637.952	-0.867954	0.165615	-5.24078	1.599e-07	6.11887e-06	NEMVEDRAFT_v1g225036	#N/A
542	NVE23667	108.794	-0.866812	0.218662	-3.96416	7.36558e-05	0.00179493	NEMVEDRAFT_v1g105643,NEMVEDRAFT_v1g105627	#N/A
543	NVE4226	2917.17	-0.865349	0.165066	-5.24244	1.58464e-07	6.07355e-06	#N/A	#N/A
544	NVE3867	314.097	-0.863089	0.146243	-5.90173	3.59706e-09	1.74263e-07	NEMVEDRAFT_v1g199334	#N/A
545	NVE3559	298.808	-0.863055	0.206109	-4.18738	2.82199e-05	0.00075283	NEMVEDRAFT_v1g211378	#N/A
546	NVE23196	484.994	-0.862614	0.174218	-4.95134	7.37052e-07	2.56887e-05	NEMVEDRAFT_v1g104856	serine incorporator 1
547	NVE9377	1818.7	-0.860642	0.116738	-7.37244	1.67528e-13	1.30484e-11	#N/A	tenascin c
548	NVE3460	1972.55	-0.86008	0.104688	-8.21567	2.10984e-16	2.0691e-14	NEMVEDRAFT_v1g116097	#N/A
549	NVE15836	1160.14	-0.858747	0.0927714	-9.25659	2.11066e-20	2.93831e-18	NEMVEDRAFT_v1g202855	#N/A
550	NVE17222	60.8129	-0.858216	0.270294	-3.17513	0.00149772	0.0254502	#N/A	#N/A
551	NVE16880	135.627	-0.857587	0.214296	-4.00189	6.28391e-05	0.001566	#N/A	#N/A
552	NVE24926	327.668	-0.856593	0.212512	-4.03079	5.55892e-05	0.00140118	NEMVEDRAFT_v1g225452	#N/A
553	NVE9166	1331.89	-0.856449	0.111115	-7.7078	1.28007e-14	1.08797e-12	NEMVEDRAFT_v1g246382	coagulation factor viii
554	NVE23050	3267.81	-0.855351	0.128303	-6.66664	2.61722e-11	1.64241e-09	NEMVEDRAFT_v1g206795	hemicentin 1
555	NVE6183	574.97	-0.854914	0.142885	-5.98324	2.18747e-09	1.07261e-07	NEMVEDRAFT_v1g33556	carboxypeptidase d
556	NVE2361	1099.55	-0.853087	0.145586	-5.85966	4.63811e-09	2.19861e-07	#N/A	#N/A
557	NVE13544	232.986	-0.853014	0.224032	-3.80755	0.000140348	0.00321327	NEMVEDRAFT_v1g201895	endothelin converting enzyme 1
558	NVE10949	3541.63	-0.85132	0.131399	-6.47891	9.23903e-11	5.40572e-09	NEMVEDRAFT_v1g173414	neurogenic locus notch homolog protein 2-like
559	NVE8749	1978.07	-0.850774	0.112065	-7.59182	3.1544e-14	2.64391e-12	#N/A	#N/A
560	NVE23873	122.391	-0.847617	0.23933	-3.54163	0.000397662	0.00804727	#N/A	#N/A
561	NVE26037	532.359	-0.847339	0.185606	-4.56525	4.98899e-06	0.000154735	#N/A	arf gtpase-activating protein
562	NVE8427	1087.93	-0.844935	0.124288	-6.79819	1.05944e-11	7.03093e-10	NEMVEDRAFT_v1g214437	matrix metalloproteinase-9-like
563	NVE23628	530.72	-0.843538	0.20521	-4.11062	3.94605e-05	0.00101903	NEMVEDRAFT_v1g143297	hatching enzyme
564	NVE12224	106.694	-0.843233	0.191815	-4.39607	1.10229e-05	0.000319007	NEMVEDRAFT_v1g247234	#N/A
565	NVE896	9116.35	-0.842723	0.148547	-5.6731	1.4024e-08	6.12077e-07	#N/A	#N/A
566	NVE3844	18862.8	-0.842289	0.118865	-7.08612	1.37921e-12	9.7686e-11	NEMVEDRAFT_v1g232014	protein isoform 2
567	NVE4063	107.157	-0.841597	0.22469	-3.74558	0.000179975	0.00400324	NEMVEDRAFT_v1g145423	glycine receptor alpha 3 subunit-like protein precursor
568	NVE18954	6509.63	-0.837194	0.142762	-5.86426	4.51128e-09	2.15112e-07	#N/A	#N/A
569	NVE22461	204.487	-0.836575	0.154324	-5.42092	5.92946e-08	2.38984e-06	NEMVEDRAFT_v1g238653	#N/A
570	NVE4081	60.9608	-0.835877	0.21479	-3.89161	9.95819e-05	0.00235334	#N/A	#N/A
571	NVE21502	84.5967	-0.83449	0.278639	-2.99488	0.0027455	0.0421982	#N/A	#N/A
572	NVE18958	869.323	-0.83426	0.155051	-5.38057	7.42522e-08	2.95824e-06	#N/A	#N/A
573	NVE13530	324.905	-0.833251	0.165707	-5.02845	4.94468e-07	1.77182e-05	NEMVEDRAFT_v1g201879	a disintegrin and metalloproteinase with thrombospondin motifs 6
574	NVE19314	1881.34	-0.833232	0.103081	-8.08329	6.30403e-16	5.94173e-14	NEMVEDRAFT_v1g2203	#N/A
575	NVE12554	617.94	-0.828764	0.149284	-5.55158	2.831e-08	1.18848e-06	NEMVEDRAFT_v1g201627	#N/A
576	NVE6937	265.324	-0.828083	0.138288	-5.9881	2.12311e-09	1.04529e-07	#N/A	sodium channel protein 60e-like
577	NVE24678	200.614	-0.827926	0.205016	-4.03835	5.38291e-05	0.00136249	NEMVEDRAFT_v1g438	angiotensin-converting enzyme
578	NVE718	568.577	-0.826712	0.157357	-5.25373	1.4905e-07	5.77219e-06	NEMVEDRAFT_v1g209267	#N/A
579	NVE16862	662.366	-0.824171	0.192103	-4.29025	1.7847e-05	0.000496336	NEMVEDRAFT_v1g232363	#N/A
580	NVE1185	5184.12	-0.822301	0.185059	-4.44345	8.85257e-06	0.000264736	#N/A	hemicentin 1
581	NVE3845	18480.9	-0.820247	0.122258	-6.70917	1.95736e-11	1.27455e-09	NEMVEDRAFT_v1g232015	#N/A
582	NVE3052	4212.58	-0.818036	0.108928	-7.50988	5.91809e-14	4.82673e-12	#N/A	low quality protein: collagen alpha-4 chain-like
583	NVE1277	274.222	-0.815559	0.183833	-4.43642	9.14678e-06	0.00027286	NEMVEDRAFT_v1g198676	isoform a
584	NVE902	135.833	-0.812944	0.219375	-3.70573	0.000210784	0.00459569	#N/A	#N/A
585	NVE13810	72.0834	-0.810566	0.228192	-3.55212	0.000382139	0.00775257	#N/A	#N/A
586	NVE17163	685.23	-0.807644	0.150836	-5.35445	8.58187e-08	3.40227e-06	NEMVEDRAFT_v1g3418	#N/A
587	NVE24874	327.858	-0.8049	0.200458	-4.0153	5.93695e-05	0.00148718	NEMVEDRAFT_v1g207979	#N/A
588	NVE16362	811.017	-0.803381	0.254714	-3.15405	0.00161021	0.0270861	#N/A	#N/A
589	NVE14654	151.108	-0.801263	0.187187	-4.28055	1.86435e-05	0.000516707	NEMVEDRAFT_v1g150332	#N/A
590	NVE3483	336.799	-0.800966	0.147938	-5.41419	6.15673e-08	2.46911e-06	NEMVEDRAFT_v1g211310	#N/A
591	NVE12901	475.602	-0.799778	0.161289	-4.95868	7.09754e-07	2.48445e-05	#N/A	brain-specific angiogenesis inhibitor 3
592	NVE12019	228.552	-0.795024	0.15144	-5.24976	1.52301e-07	5.85586e-06	NEMVEDRAFT_v1g223433	#N/A
593	NVE17213	2417.35	-0.793626	0.127489	-6.22507	4.81335e-10	2.59162e-08	#N/A	#N/A
594	NVE10218	6994.97	-0.79315	0.0906597	-8.74865	2.15914e-18	2.45544e-16	#N/A	partial
595	NVE15255	2210.03	-0.792028	0.0923144	-8.57967	9.51416e-18	1.01974e-15	NEMVEDRAFT_v1g218685	mechanosensory protein 2-like
596	NVE23225	239.648	-0.791204	0.156907	-5.04249	4.59513e-07	1.649e-05	NEMVEDRAFT_v1g221372	#N/A
597	NVE2657	281.569	-0.791064	0.132225	-5.98272	2.19444e-09	1.07386e-07	#N/A	#N/A
598	NVE24615	96.2521	-0.790231	0.234989	-3.36284	0.000771439	0.0143853	NEMVEDRAFT_v1g207781	hypothetical protein BRAFLDRAFT_70615 [Branchiostoma floridae]
599	NVE4675	305.132	-0.789389	0.2252	-3.50529	0.000456114	0.00910086	#N/A	#N/A
600	NVE1601	3349.95	-0.787716	0.233936	-3.36723	0.000759275	0.0141804	#N/A	#N/A
601	NVE6291	453.741	-0.787425	0.167737	-4.69441	2.67377e-06	8.57838e-05	NEMVEDRAFT_v1g120428	indian hedgehog protein
602	NVE11982	356.371	-0.786522	0.167869	-4.68532	2.79518e-06	8.9442e-05	#N/A	matrix metalloproteinase-9-like
603	NVE19229	155.03	-0.785315	0.190998	-4.11164	3.92861e-05	0.00101561	NEMVEDRAFT_v1g204405	#N/A
604	NVE5124	139.488	-0.782301	0.210053	-3.72431	0.00019585	0.00432066	#N/A	#N/A
605	NVE18960	13070.9	-0.78204	0.1329	-5.88443	3.99432e-09	1.91973e-07	#N/A	#N/A
606	NVE20960	132.453	-0.780911	0.184567	-4.23104	2.32611e-05	0.000628854	NEMVEDRAFT_v1g82580	#N/A
607	NVE20069	188.127	-0.779381	0.199995	-3.89701	9.73889e-05	0.00230601	#N/A	#N/A
608	NVE17864	375.76	-0.778833	0.130042	-5.98908	2.1103e-09	1.0411e-07	NEMVEDRAFT_v1g203764	#N/A
609	NVE4872	567.318	-0.778495	0.133323	-5.83916	5.24657e-09	2.4487e-07	NEMVEDRAFT_v1g157231	isoform a
610	NVE17665	3935.93	-0.778121	0.135532	-5.74122	9.39948e-09	4.25577e-07	NEMVEDRAFT_v1g241386	#N/A
611	NVE3484	149.331	-0.777972	0.181891	-4.27714	1.89306e-05	0.000522869	NEMVEDRAFT_v1g211311	oligoadenylate synthetase 1
612	NVE3167	179.148	-0.776039	0.237779	-3.2637	0.00109967	0.0195862	#N/A	collagen alpha-4 chain-like
613	NVE11310	112.586	-0.775447	0.166516	-4.6569	3.21011e-06	0.000101778	NEMVEDRAFT_v1g201172	#N/A
614	NVE25427	128.907	-0.774062	0.202331	-3.82572	0.00013039	0.00301666	NEMVEDRAFT_v1g221676	oligoadenylate synthetase 1
615	NVE13545	346.104	-0.77212	0.149751	-5.15601	2.52271e-07	9.35797e-06	NEMVEDRAFT_v1g201895	#N/A
616	NVE6266	206.68	-0.771626	0.190508	-4.05037	5.1137e-05	0.00129842	NEMVEDRAFT_v1g120467	natriuretic peptide receptor a guanylate cyclase a (atrionatriuretic peptide receptor a)
617	NVE9657	456.887	-0.769509	0.130828	-5.88185	4.05704e-09	1.94217e-07	NEMVEDRAFT_v1g223067	neurogenic locus notch
618	NVE21754	295.829	-0.765715	0.188766	-4.05643	4.98294e-05	0.00126654	NEMVEDRAFT_v1g102728	#N/A
619	NVE17862	1227.31	-0.764751	0.15224	-5.02332	5.07859e-07	1.81444e-05	NEMVEDRAFT_v1g25864	#N/A
620	NVE13813	1229.54	-0.764056	0.11449	-6.67356	2.49674e-11	1.57496e-09	NEMVEDRAFT_v1g217934	#N/A
621	NVE18961	15420.3	-0.763159	0.122685	-6.22048	4.95635e-10	2.65614e-08	NEMVEDRAFT_v1g238344	#N/A
622	NVE16126	132.331	-0.762777	0.22977	-3.31974	0.000900998	0.0164716	#N/A	#N/A
623	NVE21294	184.935	-0.762524	0.227296	-3.35476	0.000794344	0.014767	NEMVEDRAFT_v1g205658	#N/A
624	NVE8748	1251.83	-0.762273	0.212437	-3.58823	0.000332929	0.00687018	NEMVEDRAFT_v1g124247	#N/A
625	NVE1827	113.477	-0.762207	0.20092	-3.79359	0.000148484	0.00336456	#N/A	#N/A
626	NVE20455	98.5121	-0.760401	0.195106	-3.89737	9.72413e-05	0.00230477	#N/A	#N/A
627	NVE25498	228.026	-0.756542	0.208986	-3.62005	0.000294541	0.00621487	NEMVEDRAFT_v1g208381	#N/A
628	NVE17662	738.871	-0.75591	0.163312	-4.62863	3.68092e-06	0.000115646	NEMVEDRAFT_v1g203655	#N/A
629	NVE12131	93.2485	-0.75533	0.178201	-4.23864	2.24874e-05	0.000610663	NEMVEDRAFT_v1g201440	#N/A
630	NVE7434	224.389	-0.753163	0.17569	-4.28689	1.81193e-05	0.00050333	#N/A	type alpha 3
631	NVE24091	2463.88	-0.751737	0.148911	-5.04823	4.45911e-07	1.60495e-05	NEMVEDRAFT_v1g238806	#N/A
632	NVE19003	211.667	-0.751623	0.175773	-4.27611	1.90189e-05	0.000524092	NEMVEDRAFT_v1g238374	proton-coupled folate transporter
633	NVE26176	3554.02	-0.751489	0.157097	-4.78361	1.72173e-06	5.69296e-05	#N/A	low quality protein: hemicentin-1-like
634	NVE2018	984.069	-0.750991	0.125932	-5.96346	2.46957e-09	1.20363e-07	NEMVEDRAFT_v1g210296	#N/A
635	NVE13023	311.131	-0.749822	0.204621	-3.66444	0.000247877	0.00530883	NEMVEDRAFT_v1g80340	amiloride-sensitive cation channel neuronal
636	NVE7737	2141.77	-0.749362	0.130199	-5.7555	8.63835e-09	3.93321e-07	NEMVEDRAFT_v1g246058	#N/A
637	NVE4260	715.842	-0.748742	0.124446	-6.0166	1.78121e-09	8.84142e-08	NEMVEDRAFT_v1g211838	#N/A
638	NVE13385	98.3172	-0.747623	0.234593	-3.18689	0.00143813	0.0246887	NEMVEDRAFT_v1g217643	#N/A
639	NVE541	509.535	-0.74743	0.188803	-3.95878	7.53322e-05	0.00183026	NEMVEDRAFT_v1g110685	#N/A
640	NVE15705	156.033	-0.746537	0.171356	-4.35664	1.32071e-05	0.000379048	#N/A	oxt
641	NVE11108	82.1733	-0.745075	0.243367	-3.06152	0.00220213	0.0355378	NEMVEDRAFT_v1g148689	#N/A
642	NVE20468	342.894	-0.744165	0.187637	-3.96597	7.3097e-05	0.00178491	#N/A	b( +)-type amino acid transporter 1
643	NVE8351	2570.48	-0.741496	0.129708	-5.71667	1.08635e-08	4.8551e-07	NEMVEDRAFT_v1g200262	type alpha 1
644	NVE14551	960.894	-0.740139	0.172272	-4.29634	1.7364e-05	0.000484015	NEMVEDRAFT_v1g61733	matrix metalloproteinase 14
645	NVE8352	1132.07	-0.739928	0.121474	-6.09127	1.12018e-09	5.74874e-08	NEMVEDRAFT_v1g200262	#N/A
646	NVE19607	346.969	-0.739889	0.141562	-5.22662	1.72636e-07	6.56478e-06	#N/A	#N/A
647	NVE5395	114.5	-0.739558	0.210895	-3.50676	0.000453601	0.00905818	NEMVEDRAFT_v1g87495	#N/A
648	NVE6940	257.361	-0.739028	0.154457	-4.78469	1.71251e-06	5.68249e-05	NEMVEDRAFT_v1g199991,NEMVEDRAFT_v1g199992	resistance-nodulation-cell division superfamily
649	NVE19368	2613.09	-0.738256	0.14099	-5.23624	1.63877e-07	6.26121e-06	NEMVEDRAFT_v1g241768	#N/A
650	NVE15578	713.511	-0.737844	0.132073	-5.58664	2.31502e-08	9.90754e-07	NEMVEDRAFT_v1g47929	#N/A
651	NVE897	4069.2	-0.737582	0.111739	-6.60091	4.08642e-11	2.50596e-09	NEMVEDRAFT_v1g244037	#N/A
652	NVE24058	741.96	-0.734763	0.134953	-5.44456	5.19329e-08	2.12137e-06	#N/A	#N/A
653	NVE1337	379.305	-0.733358	0.138141	-5.30875	1.1038e-07	4.32641e-06	NEMVEDRAFT_v1g239078	partial
654	NVE11644	134.407	-0.732389	0.184062	-3.97903	6.91983e-05	0.00170518	NEMVEDRAFT_v1g129650	#N/A
655	NVE3008	412.516	-0.731943	0.146685	-4.98989	6.04137e-07	2.13948e-05	#N/A	#N/A
656	NVE19748	85.4596	-0.731163	0.207077	-3.53088	0.000414187	0.00835375	NEMVEDRAFT_v1g99425	photoreceptor-specific nuclear receptor
657	NVE6177	123.825	-0.730745	0.201376	-3.62877	0.000284775	0.00604037	NEMVEDRAFT_v1g87987	carboxypeptidase a2
658	NVE9070	6142.43	-0.730489	0.210218	-3.47491	0.000511028	0.0100803	NEMVEDRAFT_v1g124608	cre-nas-15 protein
659	NVE16128	592.371	-0.730458	0.172309	-4.23922	2.24294e-05	0.000609771	#N/A	leishmanolysin-like peptidase
660	NVE4154	59.4506	-0.729958	0.223247	-3.26974	0.00107647	0.0192722	NEMVEDRAFT_v1g117040	#N/A
661	NVE25066	360.413	-0.729746	0.235892	-3.09356	0.00197772	0.0323122	NEMVEDRAFT_v1g155668	von willebrand factor type egf and pentraxin domain-containing protein 1
662	NVE8197	4152.73	-0.72739	0.15116	-4.81207	1.49375e-06	5.01151e-05	NEMVEDRAFT_v1g79661	#N/A
663	NVE967	751.113	-0.723719	0.213122	-3.3958	0.000684277	0.0129798	#N/A	#N/A
664	NVE22451	888.173	-0.723163	0.196777	-3.67503	0.000237821	0.00512065	NEMVEDRAFT_v1g83192,NEMVEDRAFT_v1g83556	#N/A
665	NVE11038	580.437	-0.722505	0.135576	-5.32913	9.86824e-08	3.8868e-06	NEMVEDRAFT_v1g128741	#N/A
666	NVE22205	212.552	-0.722367	0.162777	-4.43777	9.08947e-06	0.000271485	NEMVEDRAFT_v1g9233	#N/A
667	NVE14238	2664.63	-0.721431	0.184101	-3.91866	8.90421e-05	0.00212081	NEMVEDRAFT_v1g202227,NEMVEDRAFT_v1g93430	transmembrane serine 9
668	NVE49	76.5404	-0.720016	0.183237	-3.92942	8.51505e-05	0.00203814	NEMVEDRAFT_v1g79314	#N/A
669	NVE11748	10372.2	-0.719427	0.0977447	-7.36027	1.83543e-13	1.41591e-11	NEMVEDRAFT_v1g91324	multiple c2 and transmembrane domain-containing protein 1-like
670	NVE2371	577.811	-0.719306	0.132309	-5.43654	5.43239e-08	2.20417e-06	#N/A	hypothetical protein BRAFLDRAFT_105134 [Branchiostoma floridae]
671	NVE14499	130.538	-0.718775	0.19793	-3.63145	0.00028183	0.00598314	#N/A	#N/A
672	NVE9071	59831.8	-0.718073	0.113614	-6.32026	2.61126e-10	1.46418e-08	NEMVEDRAFT_v1g124644	chymotrypsin-like protease ctrl-1-like
673	NVE15328	304.699	-0.716238	0.170126	-4.21005	2.55314e-05	0.000687164	NEMVEDRAFT_v1g218755	#N/A
674	NVE13812	5011.47	-0.715319	0.114306	-6.25793	3.90127e-10	2.11885e-08	NEMVEDRAFT_v1g217934,NEMVEDRAFT_v1g217932,NEMVEDRAFT_v1g247586	#N/A
675	NVE25954	132.968	-0.714423	0.154153	-4.6345	3.57793e-06	0.000112556	NEMVEDRAFT_v1g109747	neuromedin-k receptor
676	NVE25219	2884.42	-0.714295	0.184391	-3.8738	0.00010715	0.00251746	NEMVEDRAFT_v1g60642,NEMVEDRAFT_v1g84599,NEMVEDRAFT_v1g84247,NEMVEDRAFT_v1g84403,NEMVEDRAFT_v1g84151,NEMVEDRAFT_v1g84250,NEMVEDRAFT_v1g65613,NEMVEDRAFT_v1g84419,NEMVEDRAFT_v1g84578,NEMVEDRAFT_v1g84689,NEMVEDRAFT_v1g84532	#N/A
677	NVE17162	432.383	-0.714084	0.126175	-5.65947	1.51844e-08	6.5916e-07	#N/A	gamma-glutamyltranspeptidase 1-like
678	NVE18959	19885.1	-0.711559	0.190174	-3.74162	0.000182841	0.00405955	#N/A	#N/A
679	NVE23457	3479.75	-0.711445	0.0920069	-7.73252	1.05441e-14	9.08933e-13	#N/A	#N/A
680	NVE16203	765.235	-0.711411	0.176243	-4.03653	5.42485e-05	0.00137167	NEMVEDRAFT_v1g219238	#N/A
681	NVE12183	3275.71	-0.711106	0.155131	-4.58391	4.56358e-06	0.000142453	NEMVEDRAFT_v1g91871,NEMVEDRAFT_v1g91817,NEMVEDRAFT_v1g91752	#N/A
682	NVE4495	127.1	-0.710305	0.187541	-3.78747	0.00015219	0.00344533	NEMVEDRAFT_v1g117688	homeobox protein hox-b3
683	NVE7447	303.449	-0.709189	0.130138	-5.44951	5.05074e-08	2.07012e-06	#N/A	#N/A
684	NVE578	82.4842	-0.709061	0.186526	-3.8014	0.000143879	0.00328173	NEMVEDRAFT_v1g209152	amiloride-sensitive cation channel 3
685	NVE18574	133.766	-0.708185	0.217778	-3.25187	0.00114649	0.020271	#N/A	#N/A
686	NVE12361	327.057	-0.704166	0.214215	-3.2872	0.00101189	0.0182782	#N/A	#N/A
687	NVE12386	2742.51	-0.701766	0.110218	-6.36704	1.92705e-10	1.09833e-08	NEMVEDRAFT_v1g130991	glutathione synthetase
688	NVE17870	1069.29	-0.700978	0.110158	-6.3634	1.97331e-10	1.11943e-08	NEMVEDRAFT_v1g241440	#N/A
689	NVE20436	252.837	-0.700843	0.128741	-5.44383	5.21474e-08	2.12654e-06	NEMVEDRAFT_v1g165121	#N/A
690	NVE25825	495.34	-0.699683	0.147477	-4.74436	2.09169e-06	6.81924e-05	NEMVEDRAFT_v1g243675	#N/A
691	NVE11061	135.97	-0.698428	0.198627	-3.51629	0.000437629	0.0087754	NEMVEDRAFT_v1g55851	glutathione peroxidase 7 precursor
692	NVE6755	427.295	-0.698203	0.11029	-6.33062	2.44179e-10	1.37233e-08	NEMVEDRAFT_v1g245824	#N/A
693	NVE7082	5084.85	-0.698132	0.108983	-6.40589	1.49495e-10	8.64251e-09	NEMVEDRAFT_v1g245886	baculoviral iap repeat-containing protein 1f-like
694	NVE11749	473.186	-0.69745	0.157939	-4.41594	1.00574e-05	0.000296374	NEMVEDRAFT_v1g34098	#N/A
695	NVE23760	1865.92	-0.696869	0.182169	-3.8254	0.00013056	0.0030177	NEMVEDRAFT_v1g221476	astacin 2
696	NVE9165	1380.85	-0.695146	0.11435	-6.07911	1.20851e-09	6.16289e-08	#N/A	orf1ab polyprotein
697	NVE21752	183.694	-0.693604	0.139826	-4.96049	7.03174e-07	2.46497e-05	NEMVEDRAFT_v1g102557,NEMVEDRAFT_v1g102645	tpa_inf: von willebrand factor
698	NVE8272	74.6824	-0.692218	0.232844	-2.97288	0.00295018	0.0448038	NEMVEDRAFT_v1g200174	#N/A
699	NVE22155	477.702	-0.690293	0.141227	-4.88782	1.01958e-06	3.49819e-05	NEMVEDRAFT_v1g206332	#N/A
700	NVE7373	676.05	-0.689276	0.142222	-4.84649	1.25663e-06	4.29933e-05	NEMVEDRAFT_v1g13571	potassium subfamily member 1
701	NVE18323	644.851	-0.688945	0.112633	-6.11672	9.55231e-10	4.96536e-08	NEMVEDRAFT_v1g204044	diamine acetyltransferase 2
702	NVE23274	4407.26	-0.688878	0.116065	-5.93525	2.93396e-09	1.42709e-07	NEMVEDRAFT_v1g242913	#N/A
703	NVE24700	123.748	-0.688689	0.187005	-3.68274	0.000230741	0.00500381	NEMVEDRAFT_v1g207836	ammonium transporter homolog family member (amt-1)-like
704	NVE24562	133.111	-0.687074	0.192272	-3.57345	0.000352308	0.00720773	NEMVEDRAFT_v1g155259	parkinson disease (autosomal juvenile) parkin
705	NVE23604	91.1397	-0.686811	0.192195	-3.57352	0.000352221	0.00720773	NEMVEDRAFT_v1g207188	mam domain containing glycosylphosphatidylinositol anchor 1
706	NVE23150	491.644	-0.686703	0.108958	-6.30244	2.9299e-10	1.62405e-08	NEMVEDRAFT_v1g166451	#N/A
707	NVE5496	330.684	-0.683983	0.141287	-4.84111	1.29118e-06	4.40512e-05	NEMVEDRAFT_v1g87664	potassium voltage-gated channel subfamily h member 7
708	NVE24293	1711.76	-0.683233	0.130101	-5.25154	1.50834e-07	5.81792e-06	#N/A	#N/A
709	NVE5814	95.7269	-0.682586	0.220105	-3.10118	0.00192751	0.0316114	NEMVEDRAFT_v1g146328,NEMVEDRAFT_v1g146334	thrombospondin 1
710	NVE23222	2203	-0.680695	0.152593	-4.46085	8.16345e-06	0.000245644	NEMVEDRAFT_v1g6868	fucolectin-4 precursor
711	NVE4677	2355.41	-0.679447	0.118659	-5.72606	1.02789e-08	4.62947e-07	NEMVEDRAFT_v1g199457	sulfhydryl oxidase 1-like
712	NVE18808	207.603	-0.677361	0.170109	-3.98193	6.83578e-05	0.00169135	#N/A	synaptotagmin xi
713	NVE16115	199.792	-0.677313	0.229748	-2.94807	0.00319765	0.0478423	#N/A	transient receptor potential cation channel subfamily a member 1
714	NVE6208	279.637	-0.677303	0.188745	-3.58846	0.000332637	0.00687018	#N/A	#N/A
715	NVE22167	2809.57	-0.677098	0.0973451	-6.95565	3.50948e-12	2.41506e-10	#N/A	#N/A
716	NVE3804	128.647	-0.676422	0.227055	-2.97911	0.00289086	0.0440134	NEMVEDRAFT_v1g160521	#N/A
717	NVE25662	349.336	-0.676074	0.153843	-4.39457	1.1099e-05	0.000320826	NEMVEDRAFT_v1g108942	elastase pancreatic
718	NVE1791	1091.54	-0.675577	0.084225	-8.0211	1.04804e-15	9.6896e-14	NEMVEDRAFT_v1g113215	gelsolin precursor
719	NVE21628	593.524	-0.675399	0.128595	-5.25214	1.50344e-07	5.80828e-06	NEMVEDRAFT_v1g10690,NEMVEDRAFT_v1g102384	#N/A
720	NVE47	15570.1	-0.674569	0.119119	-5.663	1.48749e-08	6.46886e-07	NEMVEDRAFT_v1g237717	#N/A
721	NVE4556	280.735	-0.673278	0.176231	-3.82043	0.000133218	0.00306452	#N/A	protein
722	NVE1393	171.141	-0.67321	0.147609	-4.56077	5.09663e-06	0.000157872	NEMVEDRAFT_v1g229831	hydroxyacid oxidase 1
723	NVE1789	483.716	-0.672692	0.120974	-5.56064	2.68794e-08	1.13432e-06	#N/A	#N/A
724	NVE6110	3775.18	-0.672595	0.146895	-4.57876	4.6775e-06	0.000145821	NEMVEDRAFT_v1g199717	#N/A
725	NVE10252	1407.48	-0.672424	0.131481	-5.11424	3.15007e-07	1.15788e-05	NEMVEDRAFT_v1g127428	#N/A
726	NVE12326	392.49	-0.670315	0.20457	-3.2767	0.00105028	0.0188451	#N/A	#N/A
727	NVE11415	586.953	-0.669347	0.121662	-5.50168	3.76184e-08	1.56033e-06	NEMVEDRAFT_v1g246995	#N/A
728	NVE9864	206.591	-0.669227	0.14919	-4.48574	7.26614e-06	0.00022001	#N/A	#N/A
729	NVE11979	425.222	-0.668179	0.111383	-5.99893	1.98622e-09	9.81882e-08	NEMVEDRAFT_v1g130221	matrix metallopeptidase 2
730	NVE15642	87.0769	-0.667116	0.211462	-3.15479	0.00160615	0.0270367	NEMVEDRAFT_v1g136400	degenerin deg-1-like
731	NVE3449	124.67	-0.663487	0.193412	-3.43043	0.000602623	0.0115577	NEMVEDRAFT_v1g211276	5-hydroxytryptamine receptor 1a
732	NVE2514	485.364	-0.662903	0.0893416	-7.41987	1.17235e-13	9.25012e-12	NEMVEDRAFT_v1g114289	#N/A
733	NVE5397	210.198	-0.661558	0.176096	-3.75681	0.000172092	0.00385266	#N/A	#N/A
734	NVE10079	89.1212	-0.661161	0.179598	-3.68135	0.000232004	0.00501771	#N/A	#N/A
735	NVE24959	87.3378	-0.659335	0.201699	-3.2689	0.00107965	0.0192995	#N/A	#N/A
736	NVE14282	452.535	-0.658582	0.128812	-5.11274	3.17517e-07	1.16497e-05	NEMVEDRAFT_v1g93709	natriuretic peptide receptor 1-like
737	NVE4838	78.6793	-0.657964	0.175813	-3.74241	0.000182261	0.00405038	#N/A	#N/A
738	NVE16645	3305.44	-0.656801	0.0661459	-9.92958	3.09548e-23	5.28041e-21	NEMVEDRAFT_v1g95571	glutamate-cysteine modifier subunit
739	NVE23161	171.069	-0.655615	0.219992	-2.98018	0.0028808	0.043943	#N/A	#N/A
740	NVE719	1435.88	-0.655545	0.126226	-5.19341	2.06475e-07	7.74218e-06	NEMVEDRAFT_v1g209268	#N/A
741	NVE13853	198.104	-0.650777	0.214393	-3.03544	0.00240184	0.0380131	NEMVEDRAFT_v1g64855	#N/A
742	NVE16695	214.648	-0.64879	0.18586	-3.49074	0.000481689	0.00956389	NEMVEDRAFT_v1g224148	natriuretic peptide receptor 1-like
743	NVE25239	1579.06	-0.648733	0.145169	-4.46881	7.86557e-06	0.00023727	NEMVEDRAFT_v1g238863	cartilage matrix protein
744	NVE16289	7731.52	-0.648097	0.188491	-3.43834	0.000585287	0.0112904	NEMVEDRAFT_v1g227960,NEMVEDRAFT_v1g238138	transmembrane protease serine 9-like
745	NVE15124	3497.81	-0.647664	0.116253	-5.57116	2.53042e-08	1.07346e-06	NEMVEDRAFT_v1g218648	#N/A
746	NVE15123	1978.26	-0.64752	0.146728	-4.41308	1.01912e-05	0.000299588	NEMVEDRAFT_v1g218643	---NA---
747	NVE10323	434.239	-0.646392	0.181784	-3.55583	0.000376794	0.00765695	#N/A	#N/A
748	NVE2433	707.138	-0.645934	0.117494	-5.49758	3.85037e-08	1.59159e-06	#N/A	#N/A
749	NVE9826	422.009	-0.644849	0.131623	-4.89919	9.62307e-07	3.31108e-05	#N/A	c007-h6 g-protein coupled receptor
750	NVE12047	167.467	-0.643715	0.177406	-3.62847	0.000285101	0.00604165	NEMVEDRAFT_v1g216955	#N/A
751	NVE21167	5547.89	-0.643489	0.0999468	-6.43831	1.20807e-10	7.01755e-09	NEMVEDRAFT_v1g242283	#N/A
752	NVE6908	437.213	-0.643336	0.121755	-5.28386	1.26489e-07	4.92597e-06	NEMVEDRAFT_v1g36427,NEMVEDRAFT_v1g39330	shaker cognate isoform b
753	NVE7504	7595.11	-0.642293	0.132978	-4.83005	1.36496e-06	4.61135e-05	NEMVEDRAFT_v1g88668	matrix metalloproteinase 14
754	NVE11884	850.089	-0.642155	0.147479	-4.35422	1.33542e-05	0.000382369	NEMVEDRAFT_v1g129931	#N/A
755	NVE1854	179.831	-0.640151	0.152454	-4.19897	2.68136e-05	0.000718479	#N/A	#N/A
756	NVE22587	169.209	-0.639715	0.172603	-3.70628	0.000210327	0.00458986	NEMVEDRAFT_v1g206474	#N/A
757	NVE25856	5077.06	-0.639149	0.123786	-5.16335	2.42575e-07	9.01211e-06	#N/A	#N/A
758	NVE629	372.076	-0.637396	0.195567	-3.25922	0.00111719	0.0198544	NEMVEDRAFT_v1g110843,NEMVEDRAFT_v1g110891	uromodulin precursor
759	NVE11574	236.931	-0.636516	0.136068	-4.67794	2.89771e-06	9.26007e-05	NEMVEDRAFT_v1g247056	#N/A
760	NVE21438	379.574	-0.634947	0.16733	-3.79458	0.000147893	0.00335791	NEMVEDRAFT_v1g101859	gamma-aminobutyric acid receptor subunit beta-1 isoform 1
761	NVE6444	373.778	-0.634429	0.104704	-6.05929	1.36728e-09	6.91431e-08	NEMVEDRAFT_v1g43151	#N/A
762	NVE9658	254.192	-0.632769	0.184042	-3.43818	0.000585642	0.0112904	NEMVEDRAFT_v1g223067	#N/A
763	NVE4603	688.627	-0.632587	0.147045	-4.30201	1.69256e-05	0.000474525	#N/A	#N/A
764	NVE18119	823.762	-0.631434	0.0920819	-6.85731	7.01689e-12	4.70831e-10	NEMVEDRAFT_v1g241522	#N/A
765	NVE20929	494.631	-0.628569	0.174983	-3.59216	0.000327949	0.00680346	#N/A	#N/A
766	NVE1486	242.862	-0.626658	0.155735	-4.02387	5.72504e-05	0.00144006	#N/A	#N/A
767	NVE19315	22552.9	-0.62647	0.124833	-5.01848	5.20811e-07	1.85524e-05	#N/A	#N/A
768	NVE12486	1924.4	-0.622344	0.164706	-3.77851	0.000157771	0.00356167	NEMVEDRAFT_v1g60648	neurogenic locus notch homolog protein 2-like
769	NVE15125	9243.67	-0.621731	0.117949	-5.27121	1.35527e-07	5.26945e-06	#N/A	#N/A
770	NVE15121	3776.36	-0.618933	0.129073	-4.79522	1.62494e-06	5.42909e-05	NEMVEDRAFT_v1g247835	#N/A
771	NVE3837	653.612	-0.618088	0.140197	-4.40871	1.03986e-05	0.000304261	NEMVEDRAFT_v1g199300	#N/A
772	NVE2633	1175.47	-0.617276	0.140277	-4.40041	1.08048e-05	0.000313817	NEMVEDRAFT_v1g210724	#N/A
773	NVE22043	1576.73	-0.616228	0.0981854	-6.27617	3.47008e-10	1.90603e-08	NEMVEDRAFT_v1g242618	#N/A
774	NVE11254	142.284	-0.616178	0.172244	-3.57735	0.000347097	0.00712519	#N/A	#N/A
775	NVE1209	330.567	-0.615593	0.119926	-5.1331	2.85009e-07	1.0508e-05	#N/A	#N/A
776	NVE10950	3736.15	-0.61535	0.143047	-4.30174	1.6946e-05	0.000474546	NEMVEDRAFT_v1g128497,NEMVEDRAFT_v1g173414,NEMVEDRAFT_v1g128484	#N/A
777	NVE9486	832.566	-0.612249	0.126647	-4.83428	1.33631e-06	4.53354e-05	NEMVEDRAFT_v1g89864	isoform q
778	NVE22097	1068.22	-0.612158	0.107732	-5.68221	1.32968e-08	5.84551e-07	#N/A	#N/A
779	NVE1559	2612.53	-0.6117	0.118765	-5.15049	2.59802e-07	9.60793e-06	NEMVEDRAFT_v1g112522	proprotein convertase subtilisin kexin type 1
780	NVE24695	185.897	-0.611205	0.16542	-3.69486	0.000220005	0.00478383	NEMVEDRAFT_v1g25797	astacin 3
781	NVE7600	155.984	-0.609767	0.15907	-3.83332	0.000126424	0.00293329	NEMVEDRAFT_v1g122621	carbohydrate sulfotransferase 1-like
782	NVE25288	186.627	-0.607782	0.13811	-4.40072	1.07894e-05	0.000313817	#N/A	#N/A
783	NVE26126	639.863	-0.607538	0.161459	-3.76279	0.000168025	0.00376859	NEMVEDRAFT_v1g248659	#N/A
784	NVE4225	5758.45	-0.605473	0.153099	-3.95478	7.66059e-05	0.00185748	NEMVEDRAFT_v1g211803	#N/A
785	NVE19564	86.0183	-0.603675	0.19482	-3.09863	0.00194418	0.0318417	#N/A	#N/A
786	NVE3148	1124.18	-0.603139	0.181897	-3.31582	0.00091374	0.0166794	NEMVEDRAFT_v1g210990	#N/A
787	NVE24309	689.471	-0.601995	0.0895344	-6.72362	1.77266e-11	1.16052e-09	NEMVEDRAFT_v1g167052	lysosomal acid lipase cholesteryl ester hydrolase precursor
788	NVE24876	116.948	-0.599609	0.189927	-3.15705	0.00159374	0.0268464	NEMVEDRAFT_v1g243374	collagen alpha-1 chain
789	NVE17658	1677.92	-0.59935	0.148236	-4.04322	5.27231e-05	0.00133729	#N/A	#N/A
790	NVE23133	548.529	-0.597966	0.10154	-5.88898	3.88583e-09	1.8713e-07	#N/A	#N/A
791	NVE21333	174.025	-0.594786	0.183087	-3.24865	0.00115953	0.0204718	#N/A	#N/A
792	NVE13998	149.634	-0.594282	0.16061	-3.70016	0.000215463	0.00469349	#N/A	#N/A
793	NVE13106	6143.6	-0.592254	0.117302	-5.04898	4.44169e-07	1.60106e-05	NEMVEDRAFT_v1g234428	carboxypeptidase a2
794	NVE350	1602.9	-0.589147	0.118519	-4.97092	6.6636e-07	2.34611e-05	NEMVEDRAFT_v1g238967	gamma-glutamyl hydrolase-like
795	NVE8627	210.487	-0.588828	0.195305	-3.01491	0.00257052	0.0400938	NEMVEDRAFT_v1g214620	#N/A
796	NVE10584	509.471	-0.588434	0.173726	-3.38714	0.000706242	0.0133442	#N/A	#N/A
797	NVE15608	5600.38	-0.588225	0.112523	-5.22762	1.71709e-07	6.53978e-06	NEMVEDRAFT_v1g236044	suppressor of tumorigenicity protein 14
798	NVE15527	212.405	-0.587191	0.193769	-3.03037	0.00244256	0.0384445	NEMVEDRAFT_v1g61624	counting factor associated protein d-like
799	NVE1893	878.105	-0.584131	0.143317	-4.07581	4.5855e-05	0.00117049	NEMVEDRAFT_v1g9859	#N/A
800	NVE16580	6595.06	-0.583402	0.112869	-5.16885	2.35543e-07	8.76429e-06	#N/A	zinc -like
801	NVE2162	267.026	-0.581734	0.173445	-3.354	0.000796538	0.0147964	#N/A	#N/A
802	NVE13077	334.9	-0.581665	0.113994	-5.1026	3.35019e-07	1.22586e-05	NEMVEDRAFT_v1g92648	short transient receptor potential channel 4 isoform 1
803	NVE7477	302.606	-0.580034	0.146436	-3.96101	7.46328e-05	0.00181509	NEMVEDRAFT_v1g60667	transmembrane protein 181
804	NVE17057	294.029	-0.579956	0.123503	-4.69587	2.65474e-06	8.52862e-05	NEMVEDRAFT_v1g96136	#N/A
805	NVE11693	4945.84	-0.577661	0.161218	-3.58311	0.000339531	0.00698473	#N/A	astacin family metalloendopeptidase farm-1
806	NVE19483	1420.3	-0.576335	0.0830648	-6.93838	3.96631e-12	2.71401e-10	#N/A	#N/A
807	NVE249	1242.59	-0.576175	0.145955	-3.94763	7.8927e-05	0.00190091	NEMVEDRAFT_v1g237831	#N/A
808	NVE3878	1067.34	-0.576171	0.15906	-3.62235	0.000291943	0.00616542	NEMVEDRAFT_v1g239399	dihydroxy-acid dehydratase
809	NVE576	2389.93	-0.575535	0.173009	-3.32662	0.000879077	0.016144	NEMVEDRAFT_v1g110593,NEMVEDRAFT_v1g168256,NEMVEDRAFT_v1g110590	neuropilin-1a precursor
810	NVE6187	592.448	-0.575211	0.128965	-4.46021	8.18803e-06	0.000246078	NEMVEDRAFT_v1g88003	#N/A
811	NVE4765	1041.05	-0.574941	0.120767	-4.76075	1.92877e-06	6.31358e-05	NEMVEDRAFT_v1g117981	dual specificity protein phosphatase 10-like
812	NVE25496	3833.57	-0.571467	0.132038	-4.32806	1.50426e-05	0.000424681	NEMVEDRAFT_v1g21107,NEMVEDRAFT_v1g108594	#N/A
813	NVE15760	4360.56	-0.569036	0.152834	-3.72322	0.000196697	0.00432752	#N/A	#N/A
814	NVE25202	144.596	-0.568224	0.158027	-3.59574	0.000323466	0.00673137	#N/A	#N/A
815	NVE5730	402.6	-0.566536	0.172323	-3.28765	0.00101028	0.0182628	NEMVEDRAFT_v1g119602,NEMVEDRAFT_v1g212837	#N/A
816	NVE1782	430.316	-0.564913	0.169388	-3.33502	0.000852932	0.0157115	NEMVEDRAFT_v1g244269	#N/A
817	NVE19335	652.874	-0.564695	0.14591	-3.87016	0.000108765	0.0025457	NEMVEDRAFT_v1g204423	#N/A
818	NVE19042	262.893	-0.561868	0.160812	-3.49394	0.000475948	0.00947321	NEMVEDRAFT_v1g158857	gamma-aminobutyric acid type b receptor subunit 2
819	NVE24677	193.541	-0.559001	0.180433	-3.0981	0.00194764	0.0318768	NEMVEDRAFT_v1g438	angiotensin i converting enzyme 1-like
820	NVE19156	1481.53	-0.557425	0.11938	-4.66933	3.0218e-06	9.61855e-05	NEMVEDRAFT_v1g98677,NEMVEDRAFT_v1g98737	cre-nas-13 protein
821	NVE16412	1789.89	-0.557149	0.116608	-4.77795	1.77088e-06	5.8362e-05	NEMVEDRAFT_v1g238222	glutathione peroxidase 1
822	NVE16548	3866.23	-0.555345	0.133631	-4.15582	3.24122e-05	0.000854321	NEMVEDRAFT_v1g25219	chymotrypsinogen 1
823	NVE19745	166.228	-0.550304	0.146595	-3.75392	0.000174093	0.00389387	NEMVEDRAFT_v1g99622	mmp37-like mitochondrial-like
824	NVE10159	1030.86	-0.5465	0.150823	-3.62346	0.000290692	0.00614435	#N/A	#N/A
825	NVE22639	1233.37	-0.545135	0.156307	-3.4876	0.000487381	0.00965317	NEMVEDRAFT_v1g142790	tyrosine-protein kinase abl1 isoform 1
826	NVE19764	226.727	-0.543953	0.165778	-3.28121	0.00103363	0.0185738	NEMVEDRAFT_v1g164768	acyl- dehydrogenase family member 11
827	NVE23392	716.5	-0.541844	0.124933	-4.33707	1.44395e-05	0.000409085	NEMVEDRAFT_v1g143195	serine proteinase
828	NVE15448	119.377	-0.540897	0.174158	-3.10578	0.00189779	0.0311874	#N/A	#N/A
829	NVE25826	431.426	-0.540553	0.124355	-4.34685	1.38109e-05	0.000393115	NEMVEDRAFT_v1g109376	#N/A
830	NVE10279	874.316	-0.540311	0.161194	-3.35193	0.000802493	0.0148956	NEMVEDRAFT_v1g127465,NEMVEDRAFT_v1g127469,NEMVEDRAFT_v1g11121,NEMVEDRAFT_v1g127472	angiotensin-converting enzyme-like
831	NVE14451	283.209	-0.536008	0.12158	-4.40868	1.04004e-05	0.000304261	NEMVEDRAFT_v1g134376	ligand-gated chloride channel homolog 3
832	NVE25884	397.241	-0.535932	0.126181	-4.24733	2.16335e-05	0.000590123	NEMVEDRAFT_v1g208678	#N/A
833	NVE21562	2710.21	-0.535176	0.134617	-3.97555	7.02155e-05	0.00172768	#N/A	#N/A
834	NVE26114	226.697	-0.534824	0.161396	-3.31373	0.000920603	0.0167794	#N/A	kinesin family member 17
835	NVE5138	1123.86	-0.532927	0.123256	-4.32373	1.53414e-05	0.000432613	NEMVEDRAFT_v1g118813	potassium voltage-gated channel protein eag-like
836	NVE19004	404.43	-0.532534	0.152671	-3.48812	0.000486434	0.0096423	NEMVEDRAFT_v1g238375	procollagen-proline dioxygenase
837	NVE13223	267.669	-0.530952	0.133901	-3.96525	7.33185e-05	0.00178851	NEMVEDRAFT_v1g6779,NEMVEDRAFT_v1g149509	potassium voltage-gated channel protein shaw-like
838	NVE16625	783.772	-0.529056	0.128446	-4.1189	3.80692e-05	0.000988371	NEMVEDRAFT_v1g234572	glycosaminoglycan xylosylkinase-like
839	NVE19321	889.788	-0.525993	0.13896	-3.78522	0.000153572	0.00347335	NEMVEDRAFT_v1g140260	indian hedgehog homolog a
840	NVE13292	438.351	-0.524853	0.131058	-4.00472	6.20901e-05	0.00154893	#N/A	#N/A
841	NVE6159	1778.96	-0.524529	0.176976	-2.96384	0.00303828	0.0459689	NEMVEDRAFT_v1g87913,NEMVEDRAFT_v1g88142	neurofascin isoform 2
842	NVE12184	1239.4	-0.522152	0.134197	-3.89092	9.98634e-05	0.00235769	#N/A	#N/A
843	NVE2418	1130.58	-0.519271	0.0891227	-5.82647	5.66114e-09	2.62701e-07	#N/A	latrophilin isoform cra_h
844	NVE3821	160.426	-0.519081	0.176581	-2.93961	0.00328622	0.0488656	#N/A	#N/A
845	NVE7904	156.583	-0.518563	0.174291	-2.97527	0.00292734	0.0445129	#N/A	#N/A
846	NVE24437	1481.97	-0.518453	0.165858	-3.12588	0.00177272	0.0294518	NEMVEDRAFT_v1g143475	#N/A
847	NVE193	1026.56	-0.514554	0.140672	-3.65783	0.000254361	0.00543812	NEMVEDRAFT_v1g196312	#N/A
848	NVE8588	1037.43	-0.51425	0.116413	-4.41745	9.98736e-06	0.00029467	NEMVEDRAFT_v1g191355	#N/A
849	NVE5841	4277.69	-0.513517	0.121327	-4.23252	2.31086e-05	0.000626129	#N/A	#N/A
850	NVE2150	174.13	-0.513464	0.1352	-3.79781	0.000145982	0.00332655	NEMVEDRAFT_v1g198894	glutamate metabotropic 3
851	NVE1406	258.863	-0.512062	0.143398	-3.57092	0.000355727	0.00727154	NEMVEDRAFT_v1g112287	#N/A
852	NVE3815	1088.44	-0.511738	0.132381	-3.86564	0.000110798	0.00258562	NEMVEDRAFT_v1g86806	transcriptional enhancer factor tef-3
853	NVE7440	177.533	-0.510647	0.165823	-3.07947	0.00207367	0.033644	NEMVEDRAFT_v1g200012	#N/A
854	NVE18687	606.611	-0.506844	0.170214	-2.97768	0.00290439	0.0441915	NEMVEDRAFT_v1g98336	carboxypeptidase a2
855	NVE22365	654.345	-0.50543	0.0947414	-5.33484	9.56287e-08	3.77882e-06	NEMVEDRAFT_v1g197727	#N/A
856	NVE5674	215.669	-0.503497	0.159143	-3.16381	0.00155721	0.0263593	NEMVEDRAFT_v1g212771,NEMVEDRAFT_v1g212772,NEMVEDRAFT_v1g22137	#N/A
857	NVE14391	188.365	-0.503215	0.160009	-3.14492	0.00166134	0.0277919	NEMVEDRAFT_v1g218179,NEMVEDRAFT_v1g218182,NEMVEDRAFT_v1g134283	acetylcholinesterase precursor
858	NVE2659	1223.41	-0.503063	0.117628	-4.27672	1.8967e-05	0.000523278	NEMVEDRAFT_v1g222026	dynein heavy chain axonemal
859	NVE7616	1354.06	-0.502119	0.125131	-4.01274	6.0017e-05	0.00150185	NEMVEDRAFT_v1g214068,NEMVEDRAFT_v1g122516	ca- isoform b
860	NVE22179	120.377	-0.501865	0.165478	-3.03282	0.00242278	0.0382325	NEMVEDRAFT_v1g221163	#N/A
861	NVE13806	1351.03	-0.50079	0.086881	-5.76409	8.21013e-09	3.75234e-07	NEMVEDRAFT_v1g133495	#N/A
862	NVE8586	506.463	-0.498928	0.147693	-3.37815	0.00072975	0.0137135	#N/A	oxt
863	NVE19278	318.526	-0.498775	0.156427	-3.18854	0.00142991	0.0245651	#N/A	#N/A
864	NVE16045	191.688	-0.497608	0.13537	-3.67591	0.000237006	0.00511675	#N/A	#N/A
865	NVE20741	431.019	-0.495522	0.137285	-3.60945	0.000306843	0.00642407	NEMVEDRAFT_v1g205377	xaa-pro aminopeptidase 1
866	NVE2234	6906.33	-0.49547	0.0815108	-6.07857	1.21255e-09	6.17052e-08	NEMVEDRAFT_v1g160244	neuroendocrine convertase 1
867	NVE10322	337.528	-0.494974	0.137301	-3.60504	0.00031211	0.00652307	#N/A	#N/A
868	NVE7310	397.13	-0.494286	0.111006	-4.4528	8.47562e-06	0.000254405	NEMVEDRAFT_v1g213925	ankyrin repeat domain-containing protein 43-like
869	NVE2906	870.668	-0.493826	0.125913	-3.92196	8.78331e-05	0.00209614	#N/A	#N/A
870	NVE13098	170.886	-0.492791	0.16528	-2.98155	0.00286795	0.0438023	#N/A	#N/A
871	NVE6181	208.733	-0.492041	0.158372	-3.10688	0.00189075	0.0311194	NEMVEDRAFT_v1g239621	#N/A
872	NVE4905	378.52	-0.491271	0.123239	-3.98633	6.71043e-05	0.00166373	NEMVEDRAFT_v1g212268,NEMVEDRAFT_v1g118227	#N/A
873	NVE20904	2880.63	-0.491245	0.103556	-4.74374	2.09809e-06	6.83092e-05	NEMVEDRAFT_v1g197501	#N/A
874	NVE20102	1031.61	-0.490362	0.154465	-3.17458	0.00150054	0.0254714	NEMVEDRAFT_v1g241999	#N/A
875	NVE2648	282.221	-0.489866	0.107448	-4.5591	5.13722e-06	0.000158723	NEMVEDRAFT_v1g210741	gcn5-related n-acetyltransferase
876	NVE23810	19953.5	-0.487789	0.140988	-3.4598	0.000540574	0.0105505	NEMVEDRAFT_v1g105779	hypothetical protein BRAFLDRAFT_71416 [Branchiostoma floridae]
877	NVE19367	264.965	-0.487394	0.151098	-3.22568	0.00125675	0.0218695	NEMVEDRAFT_v1g241767	#N/A
878	NVE23788	2626.35	-0.480605	0.100778	-4.76893	1.85208e-06	6.07899e-05	NEMVEDRAFT_v1g243076	#N/A
879	NVE11416	1393.25	-0.480237	0.110955	-4.32821	1.50324e-05	0.000424681	NEMVEDRAFT_v1g12286	cg5976
880	NVE5658	477.216	-0.480157	0.119829	-4.00702	6.14909e-05	0.00153556	#N/A	#N/A
881	NVE9452	5029.31	-0.476475	0.0555831	-8.57231	1.01426e-17	1.08231e-15	NEMVEDRAFT_v1g180776	glutamate-cysteine catalytic subunit
882	NVE22505	224.505	-0.473985	0.156226	-3.03396	0.00241366	0.0381383	NEMVEDRAFT_v1g238674	#N/A
883	NVE3005	222.327	-0.472854	0.13525	-3.49615	0.000472028	0.0094029	NEMVEDRAFT_v1g31174	solute carrier family 2 (facilitated glucose transporter) member 10
884	NVE8550	213.673	-0.470967	0.138546	-3.39935	0.000675455	0.0128427	NEMVEDRAFT_v1g123739	#N/A
885	NVE25815	1674.71	-0.469371	0.122626	-3.82766	0.000129369	0.0029959	#N/A	#N/A
886	NVE11823	345.198	-0.469365	0.13229	-3.54801	0.000388158	0.0078615	NEMVEDRAFT_v1g91483	#N/A
887	NVE10435	620.574	-0.467787	0.154644	-3.02492	0.002487	0.0389531	NEMVEDRAFT_v1g200922	#N/A
888	NVE17903	469.597	-0.466199	0.140676	-3.31399	0.000919739	0.0167762	NEMVEDRAFT_v1g164013	phospholipase d2
889	NVE19332	155.928	-0.465023	0.152805	-3.04325	0.00234036	0.0372475	#N/A	#N/A
890	NVE8008	427.158	-0.464402	0.150599	-3.08371	0.00204436	0.0332038	NEMVEDRAFT_v1g236282	#N/A
891	NVE251	929.434	-0.463029	0.143308	-3.231	0.00123357	0.021497	NEMVEDRAFT_v1g237832	#N/A
892	NVE15932	111.509	-0.463022	0.15314	-3.02351	0.00249857	0.0390722	NEMVEDRAFT_v1g219049	gem-associated protein 6-like
893	NVE9191	307.451	-0.46066	0.125621	-3.66705	0.000245367	0.00525975	#N/A	#N/A
894	NVE19502	566.248	-0.46061	0.155494	-2.96224	0.0030541	0.0461507	NEMVEDRAFT_v1g140371	aquaporin 4 m23a isoform
895	NVE19418	238.035	-0.458513	0.125133	-3.66422	0.000248095	0.00530883	NEMVEDRAFT_v1g98778	galactosylgalactosylxylosylprotein 3-beta-glucuronosyltransferase 3-like
896	NVE21427	475.301	-0.457943	0.105419	-4.34403	1.39889e-05	0.00039725	NEMVEDRAFT_v1g242375	#N/A
897	NVE14312	2265.41	-0.454801	0.145113	-3.13412	0.00172369	0.0287357	NEMVEDRAFT_v1g240765	#N/A
898	NVE3836	723.591	-0.453758	0.0958144	-4.7358	2.18194e-06	7.06592e-05	NEMVEDRAFT_v1g199299	maguk p55 subfamily member 7
899	NVE20743	516.267	-0.453398	0.12226	-3.70848	0.000208509	0.00456252	NEMVEDRAFT_v1g25059,NEMVEDRAFT_v1g205377	#N/A
900	NVE13598	1526.94	-0.451961	0.113689	-3.97542	7.02542e-05	0.00172768	#N/A	#N/A
901	NVE23434	1457.91	-0.451217	0.0793259	-5.68815	1.28424e-08	5.67668e-07	NEMVEDRAFT_v1g105297	#N/A
902	NVE33	3338.63	-0.449064	0.148336	-3.02734	0.00246717	0.0387563	#N/A	#N/A
903	NVE5426	616.346	-0.448706	0.145826	-3.07699	0.00209103	0.0338803	NEMVEDRAFT_v1g87698	guanylate cyclase soluble subunit beta-1
904	NVE5857	11266.1	-0.448224	0.108898	-4.11602	3.85469e-05	0.000998632	NEMVEDRAFT_v1g233260	#N/A
905	NVE5133	687.851	-0.447734	0.150949	-2.96613	0.00301575	0.0456851	NEMVEDRAFT_v1g233229	#N/A
906	NVE1889	540.626	-0.44736	0.108881	-4.10869	3.97907e-05	0.00102537	NEMVEDRAFT_v1g49920	gamma-glutamyltranspeptidase 1 precursor (gamma-glutamyltransferase 1) (ggt 1) (cd224 antigen)
907	NVE1144	4216.93	-0.446543	0.122772	-3.63717	0.00027565	0.00585709	NEMVEDRAFT_v1g112072	#N/A
908	NVE3922	739.035	-0.445068	0.0876094	-5.08014	3.7716e-07	1.36971e-05	NEMVEDRAFT_v1g160653	lysophosphatidylcholine acyltransferase 2
909	NVE19482	773.531	-0.444767	0.0955749	-4.6536	3.26194e-06	0.000103151	#N/A	#N/A
910	NVE13075	280.042	-0.440658	0.148826	-2.9609	0.00306745	0.0462051	NEMVEDRAFT_v1g92483	#N/A
911	NVE25813	1347.97	-0.439562	0.118562	-3.70744	0.000209362	0.00457704	#N/A	glutaminyl-peptide cyclotransferase
912	NVE1602	1301.45	-0.437282	0.148319	-2.94824	0.00319584	0.0478423	NEMVEDRAFT_v1g112664	#N/A
913	NVE21445	754.176	-0.435261	0.105686	-4.11843	3.81459e-05	0.000989302	NEMVEDRAFT_v1g184843	retinal homeobox protein rx-like
914	NVE2985	389.546	-0.434858	0.119015	-3.65382	0.000258366	0.00551887	NEMVEDRAFT_v1g239271	#N/A
915	NVE16327	520.571	-0.431824	0.13218	-3.26694	0.00108716	0.0193919	NEMVEDRAFT_v1g226179	protein tex261
916	NVE23272	928.317	-0.431511	0.146587	-2.94371	0.003243	0.048461	NEMVEDRAFT_v1g185753	aquaporin
917	NVE1565	270.905	-0.431098	0.143339	-3.00754	0.0026337	0.0408482	#N/A	#N/A
918	NVE23448	254.598	-0.430628	0.125271	-3.43757	0.00058696	0.011302	NEMVEDRAFT_v1g105379	iodotyrosine deiodinase
919	NVE14561	1484.74	-0.42844	0.0688253	-6.22503	4.81456e-10	2.59162e-08	#N/A	#N/A
920	NVE18816	696.635	-0.421544	0.104445	-4.03603	5.43635e-05	0.00137315	NEMVEDRAFT_v1g220271	achain crystal structure of gcamp2-
921	NVE9661	3464.27	-0.421252	0.143639	-2.93272	0.00336009	0.0497502	#N/A	#N/A
922	NVE9995	659.72	-0.419902	0.122903	-3.41654	0.000634215	0.0121156	NEMVEDRAFT_v1g240046	#N/A
923	NVE24845	3489.77	-0.419692	0.142202	-2.95137	0.00316367	0.0474512	#N/A	#N/A
924	NVE7554	1015.64	-0.418849	0.106761	-3.92325	8.73639e-05	0.002087	NEMVEDRAFT_v1g88709	#N/A
925	NVE7303	700.217	-0.418705	0.136915	-3.05814	0.00222715	0.0358222	NEMVEDRAFT_v1g245957	#N/A
926	NVE7945	15234.6	-0.417596	0.118862	-3.51328	0.000442611	0.00886063	NEMVEDRAFT_v1g246133	a disintegrin and metalloproteinase with thrombospondin motifs 6
927	NVE17231	365.512	-0.412713	0.131023	-3.14993	0.00163311	0.0274143	#N/A	#N/A
928	NVE4770	2635.04	-0.411879	0.12541	-3.28426	0.00102249	0.0184285	NEMVEDRAFT_v1g245220	oncoprotein induced transcript 3
929	NVE15577	654.769	-0.411404	0.130725	-3.14708	0.00164908	0.0276249	#N/A	#N/A
930	NVE1765	258.605	-0.410731	0.122675	-3.34812	0.000813611	0.0150443	NEMVEDRAFT_v1g210047	#N/A
931	NVE10105	478.71	-0.410079	0.11038	-3.71514	0.000203091	0.00446008	NEMVEDRAFT_v1g148251	ras-related protein rab-27a
932	NVE24405	172.468	-0.409901	0.134352	-3.05095	0.0022812	0.0364737	#N/A	#N/A
933	NVE21826	1365.82	-0.408779	0.116413	-3.51146	0.000445649	0.00891408	NEMVEDRAFT_v1g221080	collagen alpha-3 chain
934	NVE23477	475.942	-0.407598	0.0993359	-4.10323	4.07416e-05	0.00104876	NEMVEDRAFT_v1g242991	e3 ubiquitin-protein ligase parkin
935	NVE10073	2053.22	-0.404063	0.116397	-3.47143	0.000517701	0.0101871	NEMVEDRAFT_v1g126479	#N/A
936	NVE3404	1920.24	-0.403262	0.116193	-3.47061	0.000519268	0.0102096	NEMVEDRAFT_v1g230058	#N/A
937	NVE11391	821.219	-0.402404	0.0836811	-4.80878	1.51855e-06	5.08064e-05	NEMVEDRAFT_v1g173611	ankyrin repeat family a protein 2-like
938	NVE11820	5908.94	-0.401714	0.0706896	-5.68278	1.32522e-08	5.83649e-07	NEMVEDRAFT_v1g201379	#N/A
939	NVE10021	5087.4	-0.400556	0.077036	-5.19959	1.99725e-07	7.50069e-06	NEMVEDRAFT_v1g126293	hemicentin 1
940	NVE21074	440.034	-0.400462	0.120348	-3.32754	0.000876159	0.0161148	NEMVEDRAFT_v1g82974	#N/A
941	NVE4817	545.333	-0.39856	0.100394	-3.96998	7.18797e-05	0.00176051	NEMVEDRAFT_v1g9703	indian hedgehog protein
942	NVE11221	3625.48	-0.396762	0.0659411	-6.01691	1.77774e-09	8.84142e-08	NEMVEDRAFT_v1g91032	#N/A
943	NVE666	664.202	-0.396072	0.095497	-4.14749	3.36147e-05	0.000883133	#N/A	#N/A
944	NVE17979	310.17	-0.395302	0.109256	-3.61813	0.000296744	0.00625045	NEMVEDRAFT_v1g248206	#N/A
945	NVE22515	233.885	-0.394793	0.127492	-3.09662	0.00195743	0.0320153	NEMVEDRAFT_v1g197883	#N/A
946	NVE26194	830.945	-0.394687	0.117423	-3.36123	0.000775951	0.0144472	#N/A	bcl-2-like 4
947	NVE22433	352.581	-0.392499	0.133942	-2.93036	0.00338572	0.0499771	NEMVEDRAFT_v1g238639	#N/A
948	NVE12488	715.371	-0.392379	0.100442	-3.90652	9.36353e-05	0.00222365	NEMVEDRAFT_v1g60721	#N/A
949	NVE9257	414.54	-0.39141	0.133231	-2.93782	0.00330526	0.0490884	#N/A	#N/A
950	NVE21417	227.468	-0.390963	0.118668	-3.29458	0.000985677	0.0178454	NEMVEDRAFT_v1g32720	#N/A
951	NVE1384	1673.24	-0.388499	0.111952	-3.47023	0.000520014	0.010216	#N/A	#N/A
952	NVE716	1562.86	-0.388462	0.0745138	-5.21329	1.85522e-07	7.03269e-06	NEMVEDRAFT_v1g187589	#N/A
953	NVE23447	735.492	-0.38764	0.0860092	-4.50697	6.5761e-06	0.000200621	NEMVEDRAFT_v1g207068,NEMVEDRAFT_v1g105217,NEMVEDRAFT_v1g45593	#N/A
954	NVE18391	411.292	-0.387434	0.110908	-3.4933	0.00047709	0.00948813	NEMVEDRAFT_v1g139410	#N/A
955	NVE11941	1014.96	-0.385148	0.0919992	-4.18643	2.83382e-05	0.000755156	NEMVEDRAFT_v1g130123	n-acetylated-alpha-linked acidic dipeptidase 2
956	NVE15162	992.108	-0.384777	0.0876677	-4.38904	1.1385e-05	0.000328308	NEMVEDRAFT_v1g202534	#N/A
957	NVE13452	383.264	-0.37701	0.121297	-3.10815	0.00188261	0.0310432	NEMVEDRAFT_v1g132323	#N/A
958	NVE25946	2764.96	-0.376522	0.0989465	-3.80531	0.000141625	0.0032364	#N/A	#N/A
959	NVE3506	461.94	-0.374759	0.122532	-3.05846	0.00222475	0.0358074	#N/A	#N/A
960	NVE21117	769.46	-0.374034	0.0946376	-3.95228	7.74104e-05	0.00186993	NEMVEDRAFT_v1g101427,NEMVEDRAFT_v1g101342,NEMVEDRAFT_v1g101383	#N/A
961	NVE14683	1305.87	-0.371716	0.0915853	-4.05869	4.93497e-05	0.00125567	#N/A	#N/A
962	NVE20740	563.418	-0.366009	0.114364	-3.2004	0.00137237	0.0237148	NEMVEDRAFT_v1g70299	#N/A
963	NVE23860	664.91	-0.362346	0.123603	-2.93153	0.00337295	0.0498797	NEMVEDRAFT_v1g207364	#N/A
964	NVE24807	311.473	-0.362183	0.109324	-3.31292	0.000923273	0.0168154	NEMVEDRAFT_v1g207930	soluble guanylate cyclase 88e
965	NVE4479	4418.27	-0.359709	0.0539717	-6.66478	2.65071e-11	1.65912e-09	NEMVEDRAFT_v1g189660	aminopeptidase -like
966	NVE23443	291.798	-0.358598	0.110418	-3.24763	0.00116372	0.0205194	#N/A	ankyrin repeat protein
967	NVE9607	5633.69	-0.35783	0.10345	-3.45898	0.000542224	0.0105581	#N/A	#N/A
968	NVE15176	1164.19	-0.356459	0.0726309	-4.90782	9.20954e-07	3.1733e-05	NEMVEDRAFT_v1g182282	ornithine mitochondrial precursor
969	NVE24951	1997.97	-0.35641	0.119205	-2.9899	0.00279072	0.0428116	NEMVEDRAFT_v1g21744	disrupted in renal carcinoma protein 2 homolog
970	NVE21230	703.467	-0.356103	0.104412	-3.41055	0.000648327	0.0123754	NEMVEDRAFT_v1g205582	post-gpi attachment to proteins
971	NVE3900	2316.55	-0.355345	0.0886515	-4.00834	6.11478e-05	0.00152857	NEMVEDRAFT_v1g86728	5-oxoprolinase
972	NVE3824	471.351	-0.35507	0.0949616	-3.73909	0.000184685	0.00409297	#N/A	#N/A
973	NVE6411	8756.79	-0.353347	0.0990187	-3.56849	0.000359046	0.0073332	NEMVEDRAFT_v1g190506	major vault protein
974	NVE4525	4081.48	-0.351872	0.0838968	-4.19411	2.73947e-05	0.000731624	NEMVEDRAFT_v1g237252	#N/A
975	NVE2501	2914.49	-0.351448	0.0889242	-3.95222	7.74281e-05	0.00186993	NEMVEDRAFT_v1g114299	phospholipase eta 2
976	NVE10233	910.4	-0.348303	0.102252	-3.4063	0.000658487	0.0125397	NEMVEDRAFT_v1g173148	probable xaa-pro aminopeptidase 3
977	NVE9593	1936.97	-0.347679	0.0781278	-4.45013	8.58189e-06	0.000257276	NEMVEDRAFT_v1g44719	major vault protein
978	NVE4056	406.992	-0.347143	0.106136	-3.27075	0.00107263	0.0192178	NEMVEDRAFT_v1g211668	catenin alpha-2
979	NVE13811	1685.2	-0.346435	0.117295	-2.95354	0.00314156	0.0472073	NEMVEDRAFT_v1g217931	#N/A
980	NVE12502	886.817	-0.34357	0.116018	-2.96135	0.00306298	0.0461984	NEMVEDRAFT_v1g36088	probable g-protein coupled receptor 133
981	NVE23925	959.77	-0.342548	0.110318	-3.1051	0.00190216	0.031238	NEMVEDRAFT_v1g83852	low-density lipoprotein receptor-related protein 4
982	NVE10026	1057.88	-0.341106	0.09934	-3.43372	0.000595366	0.0114457	NEMVEDRAFT_v1g235787	imidazole glycerol phosphate synthase subunit hish
983	NVE1443	1643.66	-0.339693	0.085026	-3.99516	6.46499e-05	0.00160782	#N/A	opioid growth factor receptor
984	NVE9232	1751.33	-0.337085	0.0938696	-3.591	0.000329417	0.00682589	NEMVEDRAFT_v1g125012	cathepsin o
985	NVE13424	653.612	-0.336777	0.111682	-3.01549	0.00256562	0.0400431	NEMVEDRAFT_v1g5059	ankyrin repeat-containing protein
986	NVE18163	4255.29	-0.336027	0.103285	-3.25339	0.00114037	0.0202071	NEMVEDRAFT_v1g233752	#N/A
987	NVE2628	576.796	-0.334756	0.0926419	-3.61344	0.000302161	0.006348	NEMVEDRAFT_v1g229971	aldose 1-epimerase
988	NVE4696	648.709	-0.332236	0.0853366	-3.89325	9.89117e-05	0.00233978	NEMVEDRAFT_v1g199483	#N/A
989	NVE1916	497.462	-0.330768	0.112782	-2.93282	0.00335897	0.0497502	NEMVEDRAFT_v1g113440	#N/A
990	NVE18911	520.62	-0.328579	0.110129	-2.98359	0.00284891	0.0435389	NEMVEDRAFT_v1g197226	#N/A
991	NVE13866	1168.64	-0.327618	0.0938435	-3.49111	0.000481012	0.00955828	NEMVEDRAFT_v1g93004	radial spoke head 1 homolog
992	NVE6686	1303.53	-0.327264	0.0821241	-3.985	6.74806e-05	0.00167135	NEMVEDRAFT_v1g190688,NEMVEDRAFT_v1g121164	class v aminotransferase
993	NVE4769	2582.2	-0.326343	0.105832	-3.08359	0.00204517	0.0332038	NEMVEDRAFT_v1g245219	#N/A
994	NVE13277	3593.2	-0.3255	0.0906649	-3.59014	0.000330503	0.0068367	NEMVEDRAFT_v1g10122	potassium channel subfamily t member 1
995	NVE32	866.427	-0.325112	0.104109	-3.12281	0.00179132	0.0297199	NEMVEDRAFT_v1g227824	ras-related protein rab-27a
996	NVE21499	2171.26	-0.324722	0.105604	-3.07492	0.00210561	0.0340938	NEMVEDRAFT_v1g165649	isochorismatase domain containing 1
997	NVE13731	2501.87	-0.323203	0.086586	-3.73274	0.000189406	0.00418993	NEMVEDRAFT_v1g223667	major vault protein
998	NVE14684	737.482	-0.319251	0.0981559	-3.25249	0.00114398	0.0202414	#N/A	#N/A
999	NVE12323	618.119	-0.318203	0.08953	-3.55416	0.000379194	0.00769926	NEMVEDRAFT_v1g130783	#N/A
1000	NVE7478	477.982	-0.313533	0.080982	-3.87164	0.000108107	0.00253747	NEMVEDRAFT_v1g60667	#N/A
1001	NVE10600	1033.93	-0.310438	0.0900812	-3.44621	0.000568516	0.0110081	NEMVEDRAFT_v1g127934	glycine alpha 1
1002	NVE21028	989.901	-0.310133	0.0869278	-3.5677	0.000360124	0.00734901	NEMVEDRAFT_v1g82804	vesicular glutamate transporter 1
1003	NVE8254	837.115	-0.310132	0.102304	-3.03148	0.00243361	0.0383535	NEMVEDRAFT_v1g38812	cadherin egf lag seven-pass g-type receptor 1
1004	NVE292	1020.45	-0.309882	0.0962638	-3.21909	0.001286	0.0223303	NEMVEDRAFT_v1g238937	#N/A
1005	NVE11856	1491.83	-0.301946	0.0790836	-3.81806	0.000134504	0.00308825	NEMVEDRAFT_v1g129991	protein tyrosine phosphatase domain-containing protein 1
1006	NVE23258	859.928	-0.29866	0.0920892	-3.24317	0.00118209	0.0208095	NEMVEDRAFT_v1g68074	pyruvate mitochondrial
1007	NVE1790	431.742	-0.295314	0.0998772	-2.95677	0.00310882	0.0467732	NEMVEDRAFT_v1g113111	#N/A
1008	NVE2488	605.249	-0.295203	0.0913531	-3.23145	0.00123165	0.021479	NEMVEDRAFT_v1g72008	ste ste11 ask protein kinase
1009	NVE4378	1838.84	-0.289224	0.0633396	-4.56625	4.96536e-06	0.0001542	NEMVEDRAFT_v1g245129	#N/A
1010	NVE19562	6254.44	-0.288883	0.0944155	-3.0597	0.00221555	0.0356831	NEMVEDRAFT_v1g99196	glutamate carboxypeptidase 2-like isoform 1
1011	NVE10239	1808.94	-0.285923	0.0899373	-3.17914	0.00147712	0.025203	NEMVEDRAFT_v1g233459	tolloid-like protein 1 precursor
1012	NVE21720	2153.04	-0.285427	0.0722661	-3.94967	7.82582e-05	0.0018881	NEMVEDRAFT_v1g242476,NEMVEDRAFT_v1g242477	#N/A
1013	NVE23442	547.931	-0.283267	0.0849908	-3.33292	0.000859406	0.0158187	NEMVEDRAFT_v1g105388	#N/A
1014	NVE21768	884.982	-0.280876	0.0781874	-3.59234	0.000327725	0.00680346	NEMVEDRAFT_v1g20640	solute carrier organic anion transporter family member 4a1-like
1015	NVE19250	456.974	-0.280365	0.0932701	-3.00595	0.00264751	0.0410304	NEMVEDRAFT_v1g140049	alpha- -mannosyl-glycoprotein 4-beta-n-acetylglucosaminyltransferase b-like
1016	NVE3911	2790.02	-0.279091	0.0878566	-3.17667	0.00148977	0.0253418	NEMVEDRAFT_v1g160631	myosin-2 essential light chain
1017	NVE23368	1447.71	-0.278704	0.0902226	-3.08907	0.00200786	0.0326857	NEMVEDRAFT_v1g143160	#N/A
1018	NVE1271	4718.97	-0.278586	0.0914071	-3.04776	0.00230558	0.0367911	NEMVEDRAFT_v1g239043	#N/A
1019	NVE23004	982.778	-0.278195	0.0882899	-3.15093	0.00162753	0.0273585	NEMVEDRAFT_v1g104560	synaptic vesicle 2-related protein
1020	NVE6447	2862.72	-0.273213	0.08382	-3.25952	0.001116	0.0198544	NEMVEDRAFT_v1g12420	#N/A
1021	NVE3402	3194.12	-0.272355	0.0586204	-4.64607	3.3831e-06	0.000106704	NEMVEDRAFT_v1g115865	protein phosphatase 1 regulatory subunit 3b-like
1022	NVE11733	580.642	-0.271578	0.0895426	-3.03294	0.0024218	0.0382325	NEMVEDRAFT_v1g240306	#N/A
1023	NVE6124	865.548	-0.270261	0.0820367	-3.2944	0.000986325	0.0178454	NEMVEDRAFT_v1g39429	1 protein
1024	NVE19214	4878.98	-0.268054	0.0617721	-4.33941	1.42865e-05	0.000405225	NEMVEDRAFT_v1g183701	cndp dipeptidase 2 (metallopeptidase m20 family)
1025	NVE16813	4313.33	-0.26559	0.0509611	-5.21162	1.87199e-07	7.08518e-06	NEMVEDRAFT_v1g163524	oxysterol-binding protein 2-like
1026	NVE14051	1592.82	-0.265197	0.0788711	-3.36241	0.000772647	0.0143968	NEMVEDRAFT_v1g218023	#N/A
1027	NVE19175	1118.99	-0.264616	0.088968	-2.97428	0.00293677	0.0446282	NEMVEDRAFT_v1g98626	#N/A
1028	NVE9727	836.392	-0.264168	0.0850283	-3.10683	0.00189108	0.0311194	#N/A	5-hydroxytryptamine receptor 6
1029	NVE23400	612.848	-0.26198	0.0871087	-3.0075	0.00263406	0.0408482	#N/A	attractin-like 1
1030	NVE5889	875.911	-0.260202	0.0852065	-3.05378	0.0022598	0.0362032	NEMVEDRAFT_v1g119959	cholinesterase precursor
1031	NVE2645	7594.79	-0.258209	0.0742157	-3.47918	0.000502956	0.00993728	NEMVEDRAFT_v1g114476,NEMVEDRAFT_v1g114446	deleted in malignant brain tumors 1
1032	NVE6910	2042.46	-0.257089	0.0718026	-3.5805	0.000342935	0.00704573	NEMVEDRAFT_v1g88469	#N/A
1033	NVE4855	4708.63	-0.253572	0.0746059	-3.39882	0.000676774	0.0128576	NEMVEDRAFT_v1g170611	#N/A
1034	NVE17915	551.123	-0.253518	0.0801751	-3.16206	0.00156658	0.0264705	NEMVEDRAFT_v1g2636	#N/A
1035	NVE24813	1631.59	-0.252148	0.0701012	-3.59692	0.000322003	0.00670668	NEMVEDRAFT_v1g243354	gamma-butyrobetaine dioxygenase
1036	NVE6253	1282.23	-0.24992	0.0817659	-3.05654	0.00223911	0.0359486	NEMVEDRAFT_v1g199864	er degradation mannosidase alpha-like 1
1037	NVE7474	1774.79	-0.249239	0.071998	-3.46175	0.000536676	0.0105007	NEMVEDRAFT_v1g88882	golgi-associated pdz and coiled-coil motif-containing protein isoform a
1038	NVE4646	1434.77	-0.248598	0.0736723	-3.37437	0.000739847	0.0138925	NEMVEDRAFT_v1g199422,NEMVEDRAFT_v1g239440	serine threonine-protein kinase mitochondrial
1039	NVE19800	1893.4	-0.246173	0.0668634	-3.68173	0.000231653	0.0050146	NEMVEDRAFT_v1g99507,NEMVEDRAFT_v1g99543	zinc transporter zip10
1040	NVE2834	2496.45	-0.242044	0.0763701	-3.16936	0.00152776	0.0258789	NEMVEDRAFT_v1g169580	calcium-dependent cysteine
1041	NVE18562	2321.17	-0.23482	0.0675862	-3.47438	0.000512028	0.0100918	NEMVEDRAFT_v1g175881	protein o-mannosyltransferase 1-like
1042	NVE15830	4588.27	-0.230501	0.0621061	-3.7114	0.000206113	0.00451827	NEMVEDRAFT_v1g163275	#N/A
1043	NVE22445	21207.9	-0.229073	0.0561	-4.08329	4.44023e-05	0.00113816	NEMVEDRAFT_v1g178585	pyruvate mitochondrial-like
1044	NVE15130	2086.04	-0.226867	0.063303	-3.58382	0.000338601	0.00697444	NEMVEDRAFT_v1g78078	pyruvate mitochondrial
1045	NVE21458	2111.29	-0.224517	0.0701897	-3.19872	0.00138042	0.0238331	NEMVEDRAFT_v1g205781	solute carrier organic anion transporter family member 4a1
1046	NVE3823	1528.31	-0.222371	0.0698973	-3.1814	0.00146564	0.0250369	NEMVEDRAFT_v1g232009,NEMVEDRAFT_v1g63580	transient receptor potential cation channel subfamily a member 1
1047	NVE14303	5849.2	-0.216491	0.0720953	-3.00284	0.00267473	0.0413202	NEMVEDRAFT_v1g202288	transient receptor potential cation channel subfamily m member 7-like
1048	NVE4960	4957.05	-0.20908	0.05096	-4.10282	4.0814e-05	0.00104951	NEMVEDRAFT_v1g245281	#N/A
1049	NVE23590	1241.31	-0.207332	0.0645313	-3.21289	0.00131408	0.0227689	NEMVEDRAFT_v1g11152	#N/A
1050	NVE10	2707.23	-0.206708	0.0611188	-3.38206	0.000719432	0.0135512	NEMVEDRAFT_v1g176889	tbc1 domain family member 9
1051	NVE18517	2164.89	-0.206264	0.0679506	-3.0355	0.00240137	0.0380131	NEMVEDRAFT_v1g98066,NEMVEDRAFT_v1g183513	#N/A
1052	NVE23844	2598.91	-0.203181	0.0624377	-3.25415	0.00113734	0.0201682	NEMVEDRAFT_v1g105778,NEMVEDRAFT_v1g207343	ras and ef-hand domain-containing
1053	NVE16461	7206.87	-0.201336	0.0679872	-2.96138	0.00306268	0.0461984	#N/A	otoancorin
1054	NVE15550	1247.58	-0.19969	0.0634671	-3.14636	0.00165319	0.0276746	NEMVEDRAFT_v1g136185	synaptotagmin i
1055	NVE24812	1414.41	-0.199387	0.0679757	-2.93321	0.00335478	0.0497324	NEMVEDRAFT_v1g167335	gamma-butyrobetaine dioxygenase
1056	NVE12650	5355.84	-0.195795	0.0667059	-2.93519	0.00333339	0.049476	NEMVEDRAFT_v1g193399	protein disulfide-isomerase a4 precursor
1057	NVE12547	7262.39	-0.194372	0.0659066	-2.9492	0.00318599	0.0477268	NEMVEDRAFT_v1g92068,NEMVEDRAFT_v1g92160	cre-nas-13 protein
1058	NVE26084	4871.95	-0.188723	0.0589694	-3.20036	0.00137258	0.0237148	NEMVEDRAFT_v1g50978	catenin delta-2
1059	NVE19293	2857	-0.18718	0.0615478	-3.04122	0.00235625	0.0374757	NEMVEDRAFT_v1g152547	pyruvate mitochondrial
1060	NVE2675	11717.5	-0.165177	0.0517127	-3.19412	0.00140256	0.0241465	#N/A	#N/A
1061	NVE9542	3363.16	-0.15331	0.05107	-3.00195	0.00268254	0.0413879	#N/A	golgin subfamily a member 2-like

## Sheet: Polyp_upreg_S
#	GeneId	baseMean	log2FoldChange	lfcSE	stat	pvalue	padj	ENSEMBL_ID	Annotation
1	NVE25933	660.03	8.90393	0.644214	12.2691	1.32728e-34	6.8903e-32	NEMVEDRAFT_v1g208719	thrombospondin 2
2	NVE2188	42.9604	6.81735	0.956449	6.08223	1.1852e-09	9.38887e-08	#N/A	#N/A
3	NVE1883	2391.13	6.08589	0.156609	32.4752	2.38847e-231	2.91381e-227	NEMVEDRAFT_v1g210164	#N/A
4	NVE24164	3400.18	5.46418	0.215904	20.6767	5.61895e-95	2.28495e-91	NEMVEDRAFT_v1g207416	hemicentin 1
5	NVE1122	23.4133	4.91143	0.72339	5.40709	6.40583e-08	4.31795e-06	NEMVEDRAFT_v1g144549	collagen triple helix repeat-containing protein 1-like
6	NVE24165	68.3332	4.57124	0.462495	7.7217	1.14787e-14	1.34648e-12	NEMVEDRAFT_v1g207415	collagen triple helix repeat containing 1
7	NVE21953	231.798	4.42199	0.292065	11.7165	1.04867e-31	4.06135e-29	#N/A	#N/A
8	NVE22240	16.3781	4.36587	0.739669	4.55052	5.35142e-06	0.00028887	#N/A	c17orf97 protein
9	NVE14143	168.942	4.33	0.312358	10.6609	1.55152e-26	3.90263e-24	NEMVEDRAFT_v1g223756	hepatic lectin-like
10	NVE16303	5548.51	4.25833	0.0845054	38.5577	0	0	NEMVEDRAFT_v1g81344	novel krab box and zinc c2h2 type domain containing protein
11	NVE5289	18.1465	3.91986	0.649406	4.49621	6.91763e-06	0.000370139	#N/A	#N/A
12	NVE2189	141.585	3.86144	0.819064	3.49355	0.000476639	0.0203669	#N/A	#N/A
13	NVE11522	21.8408	3.76822	0.660691	4.18988	2.79096e-05	0.00137848	#N/A	#N/A
14	NVE23594	2307.92	3.76047	0.320769	8.60579	7.57931e-18	1.12761e-15	NEMVEDRAFT_v1g105476	#N/A
15	NVE25452	23.6697	3.75715	0.543468	5.07324	3.91092e-07	2.47209e-05	#N/A	#N/A
16	NVE15929	72.5651	3.74564	0.340088	8.07331	6.84173e-16	8.69434e-14	NEMVEDRAFT_v1g247951	#N/A
17	NVE23595	515.426	3.6903	0.249054	10.802	3.36611e-27	9.02524e-25	#N/A	#N/A
18	NVE2688	41.6463	3.48659	0.478137	5.20058	1.98669e-07	1.28236e-05	#N/A	#N/A
19	NVE6194	24.0876	3.46206	0.561294	4.3864	1.1524e-05	0.000590702	NEMVEDRAFT_v1g87968	nattectin precursor
20	NVE22573	500.37	3.44192	0.383891	6.36096	2.00493e-10	1.67528e-08	NEMVEDRAFT_v1g197953	#N/A
21	NVE1687	149.262	3.42688	0.264121	9.18852	3.98271e-20	6.79539e-18	#N/A	protein
22	NVE20226	206.813	3.42612	0.243611	9.95901	2.30342e-23	4.76382e-21	#N/A	protein
23	NVE3432	65.3453	3.26724	0.308964	7.33821	2.16473e-13	2.26683e-11	NEMVEDRAFT_v1g145166,NEMVEDRAFT_v1g145164	#N/A
24	NVE25478	15.7456	3.23284	0.578797	3.85772	0.000114448	0.00528867	#N/A	#N/A
25	NVE9655	29.1651	3.17483	0.531254	4.09377	4.24412e-05	0.00203443	#N/A	#N/A
26	NVE8489	70.448	3.11521	0.262055	8.07163	6.93644e-16	8.76902e-14	#N/A	#N/A
27	NVE22571	287.49	3.103	0.261456	8.0434	8.73818e-16	1.08777e-13	NEMVEDRAFT_v1g197952	#N/A
28	NVE14517	279.179	3.09806	0.221256	9.4825	2.48262e-21	4.45393e-19	#N/A	#N/A
29	NVE12592	396.603	3.09106	0.239622	8.72646	2.62769e-18	4.08364e-16	#N/A	#N/A
30	NVE14556	72.1645	3.07463	0.309439	6.70448	2.02124e-11	1.80645e-09	#N/A	fucolectin-4 precursor
31	NVE7180	28.3679	3.06578	0.445396	4.63808	3.51668e-06	0.000192817	NEMVEDRAFT_v1g5244	homeobox protein vent1-like
32	NVE19884	369.234	3.05075	0.2282	8.98663	2.54929e-19	4.17451e-17	NEMVEDRAFT_v1g248381	#N/A
33	NVE18435	895.53	3.02667	0.182306	11.1168	1.03883e-28	3.20841e-26	#N/A	#N/A
34	NVE4906	320.213	3.02503	0.201395	10.055	8.73026e-24	1.86851e-21	#N/A	#N/A
35	NVE20024	169.881	2.99912	0.607136	3.2927	0.000992305	0.0408284	NEMVEDRAFT_v1g140821	#N/A
36	NVE24434	79.9838	2.99592	0.270456	7.37986	1.5846e-13	1.67371e-11	#N/A	#N/A
37	NVE281	145.285	2.98057	0.353943	5.59574	2.19681e-08	1.55814e-06	NEMVEDRAFT_v1g36094	#N/A
38	NVE2110	47.7415	2.98034	0.36415	5.43826	5.38046e-08	3.65676e-06	NEMVEDRAFT_v1g85918	protein glass-like
39	NVE20964	1106.86	2.97538	0.176345	11.2018	3.99636e-29	1.28299e-26	NEMVEDRAFT_v1g82891	cellular myelocytomatosis oncogene
40	NVE18868	102.549	2.9604	0.413418	4.74194	2.11677e-06	0.00012039	NEMVEDRAFT_v1g220308	#N/A
41	NVE11794	877.627	2.94409	0.229546	8.4693	2.4687e-17	3.48173e-15	NEMVEDRAFT_v1g240344	#N/A
42	NVE2814	1046.78	2.93412	0.189918	10.184	2.33716e-24	5.2316e-22	NEMVEDRAFT_v1g210881	resistin like beta
43	NVE8777	62.8154	2.89708	0.370284	5.1233	3.00235e-07	1.91264e-05	#N/A	---NA---
44	NVE9155	216.09	2.87953	0.317117	5.92691	3.08688e-09	2.37592e-07	NEMVEDRAFT_v1g124848	#N/A
45	NVE15398	21.0106	2.87788	0.501312	3.74593	0.00017973	0.00810577	#N/A	#N/A
46	NVE17090	891.911	2.87557	0.388574	4.82679	1.3875e-06	8.1772e-05	#N/A	#N/A
47	NVE17707	420.244	2.86168	0.22631	8.22624	1.93181e-16	2.5341e-14	#N/A	#N/A
48	NVE6970	169.962	2.84108	0.25619	7.18638	6.65339e-13	6.82085e-11	#N/A	#N/A
49	NVE24979	76.4111	2.8334	0.38914	4.71141	2.46011e-06	0.000138328	NEMVEDRAFT_v1g243405	#N/A
50	NVE6556	106.026	2.8018	0.282126	6.38651	1.69715e-10	1.43283e-08	NEMVEDRAFT_v1g1285	#N/A
51	NVE15640	123.123	2.78609	0.210615	8.48035	2.24521e-17	3.20356e-15	NEMVEDRAFT_v1g218899	#N/A
52	NVE15639	177.033	2.7689	0.213127	8.29975	1.04335e-16	1.39872e-14	NEMVEDRAFT_v1g58114	#N/A
53	NVE9705	34.116	2.76029	0.404163	4.35539	1.32829e-05	0.000675189	#N/A	#N/A
54	NVE6971	903.693	2.74575	0.211327	8.26089	1.44589e-16	1.90693e-14	#N/A	#N/A
55	NVE19143	220.712	2.74205	0.192068	9.07	1.19017e-19	1.98896e-17	NEMVEDRAFT_v1g39308	class a basic helix-loop-helix protein 15
56	NVE18436	683.078	2.73121	0.202553	8.54694	1.26399e-17	1.83572e-15	#N/A	#N/A
57	NVE13894	2385.47	2.70863	0.140753	12.1392	6.54406e-34	3.32643e-31	#N/A	#N/A
58	NVE9193	7249.06	2.70743	0.308018	5.54327	2.96871e-08	2.07546e-06	#N/A	#N/A
59	NVE15819	134.8	2.70283	0.282216	6.0338	1.60145e-09	1.26044e-07	NEMVEDRAFT_v1g62279	#N/A
60	NVE21846	570.47	2.6865	0.356283	4.73359	2.20586e-06	0.000124874	NEMVEDRAFT_v1g102786	#N/A
61	NVE16724	35.346	2.68102	0.432426	3.88741	0.000101318	0.00469975	NEMVEDRAFT_v1g224158	partial
62	NVE20704	215.402	2.6577	0.190126	8.71898	2.80717e-18	4.30769e-16	#N/A	#N/A
63	NVE23674	1742.81	2.64518	0.126682	12.9867	1.45544e-38	9.59766e-36	NEMVEDRAFT_v1g207223	#N/A
64	NVE11697	119.502	2.63026	0.30937	5.26962	1.36704e-07	8.94217e-06	NEMVEDRAFT_v1g91623	acetylserotonin o-methyltransferase-like
65	NVE7482	267.032	2.61627	0.203278	7.95105	1.84936e-15	2.27891e-13	NEMVEDRAFT_v1g200058	#N/A
66	NVE7197	34.1491	2.61592	0.472766	3.418	0.00063082	0.0266748	#N/A	#N/A
67	NVE25562	22.4081	2.61114	0.451806	3.56599	0.000362486	0.0157055	NEMVEDRAFT_v1g208419	#N/A
68	NVE5422	52.3974	2.59385	0.387099	4.11743	3.83129e-05	0.00185108	NEMVEDRAFT_v1g87444	#N/A
69	NVE21135	1175.51	2.58246	0.117594	13.457	2.80142e-41	2.13599e-38	NEMVEDRAFT_v1g165424	coup transcription factor 2
70	NVE4901	2733.89	2.55619	0.346996	4.48475	7.29993e-06	0.000388889	NEMVEDRAFT_v1g118229	#N/A
71	NVE1391	8605.26	2.55241	0.159887	9.70942	2.74888e-22	5.32302e-20	#N/A	#N/A
72	NVE20705	46.2061	2.52869	0.363111	4.20999	2.55381e-05	0.0012639	NEMVEDRAFT_v1g141543	#N/A
73	NVE15794	68.9601	2.52527	0.358171	4.25849	2.0581e-05	0.00103112	#N/A	#N/A
74	NVE11952	341.484	2.48013	0.165276	8.95551	3.38184e-19	5.5009e-17	NEMVEDRAFT_v1g216856	#N/A
75	NVE24384	74.96	2.43914	0.281913	5.10489	3.3098e-07	2.09755e-05	#N/A	#N/A
76	NVE1390	4161.8	2.43048	0.16528	8.65491	4.93289e-18	7.47563e-16	#N/A	#N/A
77	NVE19700	57.035	2.42018	0.39816	3.56686	0.000361291	0.0156853	NEMVEDRAFT_v1g220488	#N/A
78	NVE14923	142.658	2.41737	0.254501	5.5692	2.55913e-08	1.79943e-06	#N/A	integrin alpha 4
79	NVE8282	47.5747	2.41375	0.317348	4.45489	8.39347e-06	0.000443273	#N/A	#N/A
80	NVE23534	143.057	2.40885	0.214354	6.57254	4.94633e-11	4.29486e-09	NEMVEDRAFT_v1g242996	#N/A
81	NVE8775	84.4987	2.40828	0.330132	4.2658	1.99185e-05	0.00100205	NEMVEDRAFT_v1g214758	interferon regulatory factor 4
82	NVE13051	219.1	2.40183	0.32395	4.32731	1.50944e-05	0.000762501	#N/A	#N/A
83	NVE332	153.93	2.39226	0.251521	5.53537	3.10572e-08	2.16504e-06	NEMVEDRAFT_v1g198494	#N/A
84	NVE7179	94.8503	2.38123	0.254418	5.429	5.66707e-08	3.84086e-06	NEMVEDRAFT_v1g222682	---NA---
85	NVE4897	156.859	2.36579	0.314841	4.33805	1.43751e-05	0.000727673	NEMVEDRAFT_v1g118268	#N/A
86	NVE21770	201.353	2.34043	0.205795	6.51341	7.34649e-11	6.28937e-09	#N/A	#N/A
87	NVE25207	940.402	2.33991	0.115232	11.6279	2.97254e-31	1.08249e-28	#N/A	#N/A
88	NVE240	469.165	2.30659	0.153763	8.49743	1.93839e-17	2.78205e-15	NEMVEDRAFT_v1g237825	uncharacterized protein kiaa1958 homolog
89	NVE13986	2081.57	2.30552	0.0843987	15.4684	5.66638e-54	6.58353e-51	#N/A	zinc finger protein
90	NVE13132	191.638	2.28584	0.224076	5.7384	9.55744e-09	7.02385e-07	#N/A	#N/A
91	NVE2516	285.064	2.24305	0.199077	6.24407	4.26339e-10	3.46742e-08	NEMVEDRAFT_v1g188563	amidase
92	NVE2430	186.05	2.2387	0.315707	3.92356	8.72484e-05	0.00408594	#N/A	#N/A
93	NVE7852	2014.42	2.21694	0.196947	6.17903	6.44984e-10	5.17664e-08	NEMVEDRAFT_v1g123220	fibrinogen c domain-containing protein 1
94	NVE5918	4019.28	2.18954	0.165444	7.18998	6.48024e-13	6.67137e-11	#N/A	#N/A
95	NVE7679	553.428	2.1849	0.102876	11.5178	1.07356e-30	3.68927e-28	NEMVEDRAFT_v1g122819	n -(beta-n-acetylglucosaminyl)-l-asparaginase isoform 2
96	NVE7066	16423.7	2.17421	0.189439	6.19834	5.70603e-10	4.6253e-08	NEMVEDRAFT_v1g121670	#N/A
97	NVE7453	370.006	2.16859	0.164654	7.09725	1.27266e-12	1.26849e-10	NEMVEDRAFT_v1g239725	#N/A
98	NVE5622	132.533	2.16765	0.169887	6.87312	6.28127e-12	5.91725e-10	#N/A	#N/A
99	NVE8776	307.674	2.16462	0.203866	5.7127	1.11199e-08	8.09891e-07	NEMVEDRAFT_v1g214758	interferon regulatory factor 4
100	NVE25279	518.416	2.14587	0.161614	7.09017	1.33951e-12	1.32319e-10	NEMVEDRAFT_v1g238886	#N/A
101	NVE2140	1339.99	2.14528	0.112506	10.1797	2.44378e-24	5.42052e-22	NEMVEDRAFT_v1g228271	fez family zinc finger protein 2
102	NVE7065	54095.1	2.14527	0.167314	6.84504	7.64537e-12	7.17459e-10	#N/A	#N/A
103	NVE23831	112.859	2.14446	0.278509	4.10924	3.96971e-05	0.00191039	NEMVEDRAFT_v1g207332	#N/A
104	NVE14924	136.97	2.13699	0.346937	3.27722	0.00104834	0.0429167	#N/A	#N/A
105	NVE24941	147.691	2.0917	0.223606	4.88225	1.04884e-06	6.28762e-05	#N/A	astacin family metalloendopeptidase farm-1
106	NVE19551	1248.11	2.08646	0.110183	9.86051	6.17328e-23	1.25518e-20	NEMVEDRAFT_v1g99140	alr-1
107	NVE12080	88.3126	2.07708	0.259626	4.14859	3.34534e-05	0.0016292	#N/A	#N/A
108	NVE4899	297.051	2.05781	0.221993	4.76507	1.88785e-06	0.00010838	NEMVEDRAFT_v1g118263	#N/A
109	NVE22988	56.7251	2.04446	0.266281	3.92241	8.76679e-05	0.00409772	NEMVEDRAFT_v1g242811	erythrocyte protein band -like 2
110	NVE10038	433.928	2.03786	0.157627	6.58427	4.57138e-11	4.01213e-09	NEMVEDRAFT_v1g148195	#N/A
111	NVE19635	253.468	2.0194	0.177997	5.72703	1.02205e-08	7.48856e-07	NEMVEDRAFT_v1g2877	#N/A
112	NVE23675	2108.31	2.00738	0.126738	7.94857	1.8868e-15	2.31337e-13	NEMVEDRAFT_v1g243050	#N/A
113	NVE6863	8043.17	1.99916	0.0977253	10.2242	1.54478e-24	3.48992e-22	NEMVEDRAFT_v1g239676	#N/A
114	NVE6143	61.5141	1.99832	0.265287	3.76318	0.000167766	0.00759428	NEMVEDRAFT_v1g199744	deleted in malignant brain tumors 1
115	NVE5211	591.282	1.98765	0.133713	7.38635	1.50917e-13	1.60097e-11	NEMVEDRAFT_v1g212518	#N/A
116	NVE8947	201.74	1.98346	0.266932	3.68432	0.00022931	0.0102284	NEMVEDRAFT_v1g200471	#N/A
117	NVE3793	818.44	1.98282	0.139216	7.05968	1.66881e-12	1.62869e-10	NEMVEDRAFT_v1g86975	transmembrane prolyl 4-hydroxylase
118	NVE6129	287.799	1.96952	0.194663	4.98051	6.34156e-07	3.90727e-05	NEMVEDRAFT_v1g239599	#N/A
119	NVE17519	243.769	1.93518	0.247553	3.77769	0.000158291	0.00717868	NEMVEDRAFT_v1g138616	srcr membrane form 2
120	NVE22585	68.7258	1.92382	0.247918	3.7263	0.00019431	0.008715	#N/A	#N/A
121	NVE13963	3076.7	1.9182	0.0709121	12.9484	2.39964e-38	1.54076e-35	NEMVEDRAFT_v1g181917	cnnos1
122	NVE25276	1269.41	1.91554	0.113576	8.06107	7.56324e-16	9.46336e-14	NEMVEDRAFT_v1g84143	#N/A
123	NVE24732	215.892	1.90889	0.202627	4.48554	7.273e-06	0.000388302	NEMVEDRAFT_v1g107265	chitinase 1
124	NVE1389	10512.1	1.89863	0.151191	5.94371	2.78641e-09	2.15828e-07	NEMVEDRAFT_v1g112324	hemicentin 1
125	NVE24278	256.003	1.89166	0.233419	3.82001	0.000133447	0.00610875	NEMVEDRAFT_v1g243181	#N/A
126	NVE20706	239.833	1.88682	0.212966	4.16412	3.12557e-05	0.00153134	#N/A	#N/A
127	NVE2102	1064.22	1.88656	0.0907898	9.76498	1.59143e-22	3.18273e-20	NEMVEDRAFT_v1g239130	transcription factor sox-21
128	NVE10705	82.7111	1.86673	0.217915	3.97738	6.968e-05	0.00329481	NEMVEDRAFT_v1g216045	#N/A
129	NVE9565	100.186	1.84486	0.22953	3.68082	0.000232485	0.0103511	#N/A	#N/A
130	NVE22053	248.344	1.81881	0.152233	5.37863	7.50534e-08	4.98972e-06	NEMVEDRAFT_v1g103179	caveolin 1
131	NVE4231	758.035	1.81248	0.0901836	9.00921	2.07546e-19	3.42156e-17	NEMVEDRAFT_v1g21743	polypeptide n-acetylgalactosaminyltransferase 1
132	NVE15638	316.764	1.80143	0.156524	5.12014	3.05305e-07	1.93988e-05	NEMVEDRAFT_v1g136382	notch homolog translocation-associated
133	NVE23019	2023.93	1.77615	0.0965114	8.04206	8.83431e-16	1.09415e-13	NEMVEDRAFT_v1g242829	#N/A
134	NVE11651	406.078	1.77189	0.233754	3.30214	0.000959499	0.0395453	#N/A	chitinase 2
135	NVE3745	139.82	1.76452	0.183777	4.16002	3.18222e-05	0.00155597	NEMVEDRAFT_v1g116597	#N/A
136	NVE7206	3996.36	1.76357	0.0981653	7.77839	7.34526e-15	8.74229e-13	NEMVEDRAFT_v1g121965	insulinoma-associated 1
137	NVE656	153.254	1.7495	0.195927	3.82542	0.000130552	0.00598746	NEMVEDRAFT_v1g50930	#N/A
138	NVE21470	2375.75	1.7421	0.142566	5.2053	1.93689e-07	1.25686e-05	NEMVEDRAFT_v1g220991	#N/A
139	NVE7535	3130.03	1.73481	0.086275	8.51711	1.6359e-17	2.36179e-15	NEMVEDRAFT_v1g66221	low quality protein: pr domain zinc finger protein 13-like
140	NVE10061	80.5555	1.73013	0.223928	3.26058	0.00111184	0.0453642	NEMVEDRAFT_v1g215585	#N/A
141	NVE7271	249.373	1.72586	0.203575	3.56559	0.000363045	0.0157055	NEMVEDRAFT_v1g213890	carcinoembryonic antigen-related cell adhesion molecule 5
142	NVE9502	842.967	1.72294	0.161524	4.47577	7.61364e-06	0.000404717	NEMVEDRAFT_v1g89609	zinc finger protein 214
143	NVE17753	680.762	1.70552	0.110076	6.40935	1.46142e-10	1.24241e-08	#N/A	---NA---
144	NVE10499	1120.01	1.70058	0.140988	4.96905	6.7282e-07	4.11432e-05	#N/A	#N/A
145	NVE10497	1119.86	1.70034	0.141617	4.94528	7.60354e-07	4.6264e-05	#N/A	#N/A
146	NVE15727	1191.16	1.65209	0.0879337	7.4157	1.20985e-13	1.3004e-11	NEMVEDRAFT_v1g136571	#N/A
147	NVE13825	366.289	1.63868	0.187673	3.40318	0.00066607	0.0280681	NEMVEDRAFT_v1g247589	#N/A
148	NVE16779	251.677	1.62187	0.131604	4.72532	2.29752e-06	0.000129762	NEMVEDRAFT_v1g248059	#N/A
149	NVE4372	1255.35	1.62132	0.183565	3.38473	0.000712477	0.0299719	NEMVEDRAFT_v1g48849	#N/A
150	NVE6130	240.923	1.59889	0.128519	4.65991	3.16341e-06	0.000174625	#N/A	hemicentin 1
151	NVE18870	2011	1.5919	0.117707	5.02862	4.94032e-07	3.07497e-05	NEMVEDRAFT_v1g220309	#N/A
152	NVE23511	501.501	1.58006	0.143075	4.05423	5.02993e-05	0.00238765	NEMVEDRAFT_v1g225207	beta- -galactosyltransferase 6-like
153	NVE12762	4079.16	1.54889	0.0705981	7.77487	7.55238e-15	8.94517e-13	NEMVEDRAFT_v1g131609	transcription factor sox-4
154	NVE19094	376.173	1.54409	0.128701	4.22752	2.36284e-05	0.00117415	NEMVEDRAFT_v1g236363	snail zinc finger protein
155	NVE13105	1522.31	1.53341	0.13557	3.93461	8.33324e-05	0.00391005	NEMVEDRAFT_v1g240477	#N/A
156	NVE19866	891.849	1.51975	0.110318	4.71137	2.46053e-06	0.000138328	NEMVEDRAFT_v1g195205	prolyl 4-hydroxylase subunit alpha-2-like
157	NVE25278	1060.32	1.49367	0.147687	3.34269	0.000829717	0.0345465	NEMVEDRAFT_v1g238885	transmembrane prolyl 4-hydroxylase
158	NVE6059	260.063	1.49253	0.136587	3.606	0.000310949	0.0136209	#N/A	#N/A
159	NVE4208	1072.7	1.47314	0.0875676	5.40318	6.54697e-08	4.40054e-06	NEMVEDRAFT_v1g117166	f-box only protein 11
160	NVE2100	4021.99	1.47104	0.107294	4.39018	1.13257e-05	0.000581757	NEMVEDRAFT_v1g85822	#N/A
161	NVE11718	1751.14	1.47064	0.105213	4.47318	7.70637e-06	0.000408756	NEMVEDRAFT_v1g91593	trox-2 homeobox transcription factor
162	NVE20954	785.18	1.45679	0.0836899	5.45815	4.81119e-08	3.30671e-06	NEMVEDRAFT_v1g238501	#N/A
163	NVE10464	1335.55	1.45527	0.0967054	4.7078	2.50405e-06	0.000140451	NEMVEDRAFT_v1g233471	#N/A
164	NVE23971	1393.67	1.45117	0.119983	3.76031	0.0001697	0.00766761	NEMVEDRAFT_v1g238751	#N/A
165	NVE2396	1148.7	1.43217	0.0919934	4.69782	2.62948e-06	0.000146158	NEMVEDRAFT_v1g188457	proto-oncogene serine threonine-protein kinase mos-like
166	NVE3792	592.071	1.40965	0.122137	3.354	0.000796524	0.0332781	NEMVEDRAFT_v1g86743	#N/A
167	NVE11839	5788.23	1.3326	0.0733422	4.53497	5.76105e-06	0.000309612	NEMVEDRAFT_v1g129837	#N/A

## Sheet: Polyp_upreg_NonS
#	GeneId	baseMean	log2FoldChange	lfcSE	stat	pvalue	padj	ENSEMBL_ID	Annotation
1	NVE25933	660.03	8.90393	0.644214	13.8214	1.89421e-43	2.76747e-41	NEMVEDRAFT_v1g208719	thrombospondin 2
2	NVE2188	42.9604	6.81735	0.956449	7.12777	1.02011e-12	2.43062e-11	#N/A	#N/A
3	NVE1883	2391.13	6.08589	0.156609	38.8605	0	0	NEMVEDRAFT_v1g210164	#N/A
4	NVE24164	3400.18	5.46418	0.215904	25.3083	2.58507e-141	6.30732e-138	NEMVEDRAFT_v1g207416	hemicentin 1
5	NVE1122	23.4133	4.91143	0.72339	6.78947	1.12549e-11	2.41308e-10	NEMVEDRAFT_v1g144549	collagen triple helix repeat-containing protein 1-like
6	NVE24165	68.3332	4.57124	0.462495	9.88389	4.88972e-23	2.63947e-21	NEMVEDRAFT_v1g207415	collagen triple helix repeat containing 1
7	NVE21953	231.798	4.42199	0.292065	15.1404	8.76234e-52	1.82772e-49	#N/A	#N/A
8	NVE22240	16.3781	4.36587	0.739669	5.90247	3.58091e-09	5.85986e-08	#N/A	c17orf97 protein
9	NVE14143	168.942	4.33	0.312358	13.8623	1.07153e-43	1.59416e-41	NEMVEDRAFT_v1g223756	hepatic lectin-like
10	NVE2187	91.7505	4.27856	1.11203	3.84752	0.000119321	0.000827785	#N/A	#N/A
11	NVE16303	5548.51	4.25833	0.0845054	50.3913	0	0	NEMVEDRAFT_v1g81344	novel krab box and zinc c2h2 type domain containing protein
12	NVE5289	18.1465	3.91986	0.649406	6.03608	1.57908e-09	2.71706e-08	#N/A	#N/A
13	NVE2189	141.585	3.86144	0.819064	4.71446	2.42355e-06	2.43042e-05	#N/A	#N/A
14	NVE11522	21.8408	3.76822	0.660691	5.70345	1.17405e-08	1.76607e-07	#N/A	#N/A
15	NVE23594	2307.92	3.76047	0.320769	11.7233	9.68275e-32	8.17472e-30	NEMVEDRAFT_v1g105476	#N/A
16	NVE25452	23.6697	3.75715	0.543468	6.91328	4.73586e-12	1.05429e-10	#N/A	#N/A
17	NVE15929	72.5651	3.74564	0.340088	11.0137	3.28154e-28	2.39004e-26	NEMVEDRAFT_v1g247951	#N/A
18	NVE23595	515.426	3.6903	0.249054	14.8172	1.13355e-49	2.03364e-47	#N/A	#N/A
19	NVE2688	41.6463	3.48659	0.478137	7.29203	3.05323e-13	7.61715e-12	#N/A	#N/A
20	NVE6194	24.0876	3.46206	0.561294	6.168	6.91584e-10	1.23619e-08	NEMVEDRAFT_v1g87968	nattectin precursor
21	NVE22573	500.37	3.44192	0.383891	8.96587	3.07848e-19	1.29503e-17	NEMVEDRAFT_v1g197953	#N/A
22	NVE1687	149.262	3.42688	0.264121	12.9747	1.70329e-38	1.97898e-36	#N/A	protein
23	NVE20226	206.813	3.42612	0.243611	14.0639	6.32799e-45	9.96108e-43	#N/A	protein
24	NVE3432	65.3453	3.26724	0.308964	10.5748	3.89866e-26	2.49668e-24	NEMVEDRAFT_v1g145166,NEMVEDRAFT_v1g145164	#N/A
25	NVE25478	15.7456	3.23284	0.578797	5.58545	2.33102e-08	3.33185e-07	#N/A	#N/A
26	NVE9655	29.1651	3.17483	0.531254	5.97611	2.28529e-09	3.84278e-08	#N/A	#N/A
27	NVE8489	70.448	3.11521	0.262055	11.8876	1.37255e-32	1.20032e-30	#N/A	#N/A
28	NVE22571	287.49	3.103	0.261456	11.8681	1.73302e-32	1.51014e-30	NEMVEDRAFT_v1g197952	#N/A
29	NVE14517	279.179	3.09806	0.221256	14.0021	1.51241e-44	2.35041e-42	#N/A	#N/A
30	NVE12592	396.603	3.09106	0.239622	12.8997	4.519e-38	5.1523e-36	#N/A	#N/A
31	NVE14556	72.1645	3.07463	0.309439	9.93613	2.89859e-23	1.59285e-21	#N/A	fucolectin-4 precursor
32	NVE7180	28.3679	3.06578	0.445396	6.88327	5.84945e-12	1.29159e-10	NEMVEDRAFT_v1g5244	homeobox protein vent1-like
33	NVE19884	369.234	3.05075	0.2282	13.3688	9.20684e-41	1.16999e-38	NEMVEDRAFT_v1g248381	#N/A
34	NVE18435	895.53	3.02667	0.182306	16.6021	6.72702e-62	1.8237e-59	#N/A	#N/A
35	NVE4906	320.213	3.02503	0.201395	15.0204	5.39898e-51	1.06234e-48	#N/A	#N/A
36	NVE20024	169.881	2.99912	0.607136	4.93978	7.82126e-07	8.69785e-06	NEMVEDRAFT_v1g140821	#N/A
37	NVE24434	79.9838	2.99592	0.270456	11.0773	1.61637e-28	1.19508e-26	#N/A	#N/A
38	NVE281	145.285	2.98057	0.353943	8.42105	3.73113e-17	1.31365e-15	NEMVEDRAFT_v1g36094	#N/A
39	NVE2110	47.7415	2.98034	0.36415	8.18438	2.73711e-16	9.13579e-15	NEMVEDRAFT_v1g85918	protein glass-like
40	NVE20964	1106.86	2.97538	0.176345	16.8725	7.1727e-64	2.18758e-61	NEMVEDRAFT_v1g82891	cellular myelocytomatosis oncogene
41	NVE18868	102.549	2.9604	0.413418	7.16081	8.02043e-13	1.9223e-11	NEMVEDRAFT_v1g220308	#N/A
42	NVE11794	877.627	2.94409	0.229546	12.8257	1.17681e-37	1.31711e-35	NEMVEDRAFT_v1g240344	#N/A
43	NVE2814	1046.78	2.93412	0.189918	15.4495	7.60837e-54	1.70309e-51	NEMVEDRAFT_v1g210881	resistin like beta
44	NVE6196	16.2734	2.93049	0.644018	4.55032	5.3565e-06	5.04024e-05	NEMVEDRAFT_v1g88150	#N/A
45	NVE8777	62.8154	2.89708	0.370284	7.82393	5.11997e-15	1.51605e-13	#N/A	---NA---
46	NVE10537	10.5276	2.88219	0.700308	4.1156	3.86176e-05	0.000302773	NEMVEDRAFT_v1g246793	#N/A
47	NVE9155	216.09	2.87953	0.317117	9.08032	1.08259e-19	4.70002e-18	NEMVEDRAFT_v1g124848	#N/A
48	NVE15398	21.0106	2.87788	0.501312	5.74069	9.42898e-09	1.44417e-07	#N/A	#N/A
49	NVE17090	891.911	2.87557	0.388574	7.4003	1.35875e-13	3.49337e-12	#N/A	#N/A
50	NVE17707	420.244	2.86168	0.22631	12.645	1.19283e-36	1.2491e-34	#N/A	#N/A
51	NVE22925	16.5518	2.84555	0.673666	4.22397	2.40034e-05	0.000197324	NEMVEDRAFT_v1g225075	collagen triple helix repeat containing 1
52	NVE6970	169.962	2.84108	0.25619	11.0897	1.40706e-28	1.04349e-26	#N/A	#N/A
53	NVE24979	76.4111	2.8334	0.38914	7.28117	3.30926e-13	8.23066e-12	NEMVEDRAFT_v1g243405	#N/A
54	NVE6556	106.026	2.8018	0.282126	9.93102	3.05111e-23	1.66541e-21	NEMVEDRAFT_v1g1285	#N/A
55	NVE15640	123.123	2.78609	0.210615	13.2283	6.01993e-40	7.27131e-38	NEMVEDRAFT_v1g218899	#N/A
56	NVE15639	177.033	2.7689	0.213127	12.9918	1.36204e-38	1.59771e-36	NEMVEDRAFT_v1g58114	#N/A
57	NVE9705	34.116	2.76029	0.404163	6.82964	8.51281e-12	1.84462e-10	#N/A	#N/A
58	NVE6971	903.693	2.74575	0.211327	12.9929	1.34233e-38	1.5822e-36	#N/A	#N/A
59	NVE19143	220.712	2.74205	0.192068	14.2765	3.06636e-46	4.98774e-44	NEMVEDRAFT_v1g39308	class a basic helix-loop-helix protein 15
60	NVE18436	683.078	2.73121	0.202553	13.4839	1.94516e-41	2.51111e-39	#N/A	#N/A
61	NVE13894	2385.47	2.70863	0.140753	19.2439	1.58871e-82	8.80975e-80	#N/A	#N/A
62	NVE9193	7249.06	2.70743	0.308018	8.78984	1.49772e-18	5.90355e-17	#N/A	#N/A
63	NVE15819	134.8	2.70283	0.282216	9.57719	9.97177e-22	5.06877e-20	NEMVEDRAFT_v1g62279	#N/A
64	NVE21846	570.47	2.6865	0.356283	7.54034	4.68742e-14	1.25818e-12	NEMVEDRAFT_v1g102786	#N/A
65	NVE16724	35.346	2.68102	0.432426	6.19995	5.64813e-10	1.01683e-08	NEMVEDRAFT_v1g224158	partial
66	NVE20704	215.402	2.6577	0.190126	13.9787	2.10437e-44	3.24966e-42	#N/A	#N/A
67	NVE23674	1742.81	2.64518	0.126682	20.8805	8.05543e-97	7.01945e-94	NEMVEDRAFT_v1g207223	#N/A
68	NVE11697	119.502	2.63026	0.30937	8.502	1.86349e-17	6.77605e-16	NEMVEDRAFT_v1g91623	acetylserotonin o-methyltransferase-like
69	NVE7482	267.032	2.61627	0.203278	12.8704	6.60412e-38	7.4599e-36	NEMVEDRAFT_v1g200058	#N/A
70	NVE7197	34.1491	2.61592	0.472766	5.53322	3.14409e-08	4.38609e-07	#N/A	#N/A
71	NVE25562	22.4081	2.61114	0.451806	5.77933	7.50001e-09	1.16705e-07	NEMVEDRAFT_v1g208419	#N/A
72	NVE5422	52.3974	2.59385	0.387099	6.70075	2.07357e-11	4.31314e-10	NEMVEDRAFT_v1g87444	#N/A
73	NVE21135	1175.51	2.58246	0.117594	21.9608	6.82691e-107	8.76683e-104	NEMVEDRAFT_v1g165424	coup transcription factor 2
74	NVE6225	26.295	2.56776	0.529068	4.85337	1.21381e-06	1.30179e-05	NEMVEDRAFT_v1g239644	#N/A
75	NVE4901	2733.89	2.55619	0.346996	7.36663	1.74994e-13	4.44322e-12	NEMVEDRAFT_v1g118229	#N/A
76	NVE1391	8605.26	2.55241	0.159887	15.9638	2.28283e-57	5.56342e-55	#N/A	#N/A
77	NVE11627	35.1684	2.55146	0.566501	4.5039	6.6719e-06	6.15222e-05	NEMVEDRAFT_v1g216666	collagen triple helix repeat-containing protein 1-like
78	NVE20705	46.2061	2.52869	0.363111	6.96397	3.30814e-12	7.47364e-11	NEMVEDRAFT_v1g141543	#N/A
79	NVE11672	38.0034	2.52813	0.595817	4.24314	2.20418e-05	0.000182676	#N/A	#N/A
80	NVE15794	68.9601	2.52527	0.358171	7.05046	1.78329e-12	4.12812e-11	#N/A	#N/A
81	NVE18269	180.357	2.50364	0.874748	2.86213	0.00420801	0.0179999	NEMVEDRAFT_v1g29089	#N/A
82	NVE13638	30.4289	2.48221	0.613044	4.04899	5.14401e-05	0.00039197	NEMVEDRAFT_v1g247512	#N/A
83	NVE11952	341.484	2.48013	0.165276	15.006	6.70966e-51	1.30967e-48	NEMVEDRAFT_v1g216856	#N/A
84	NVE7760	24.9676	2.44593	0.573303	4.26639	1.98664e-05	0.000166228	#N/A	#N/A
85	NVE24384	74.96	2.43914	0.281913	8.65209	5.0565e-18	1.90686e-16	#N/A	#N/A
86	NVE1390	4161.8	2.43048	0.16528	14.7053	5.96453e-49	1.04697e-46	#N/A	#N/A
87	NVE19700	57.035	2.42018	0.39816	6.07841	1.21381e-09	2.11843e-08	NEMVEDRAFT_v1g220488	#N/A
88	NVE14923	142.658	2.41737	0.254501	9.49846	2.13021e-21	1.05213e-19	#N/A	integrin alpha 4
89	NVE8282	47.5747	2.41375	0.317348	7.60601	2.82687e-14	7.7672e-13	#N/A	#N/A
90	NVE1688	16.6115	2.41087	0.523065	4.60913	4.04361e-06	3.89994e-05	#N/A	protein
91	NVE23534	143.057	2.40885	0.214354	11.2377	2.66153e-29	2.0421e-27	NEMVEDRAFT_v1g242996	#N/A
92	NVE8775	84.4987	2.40828	0.330132	7.29489	2.98892e-13	7.46435e-12	NEMVEDRAFT_v1g214758	interferon regulatory factor 4
93	NVE13051	219.1	2.40183	0.32395	7.4142	1.22359e-13	3.16254e-12	#N/A	#N/A
94	NVE332	153.93	2.39226	0.251521	9.51118	1.88516e-21	9.36782e-20	NEMVEDRAFT_v1g198494	#N/A
95	NVE7179	94.8503	2.38123	0.254418	9.35954	8.0081e-21	3.75749e-19	NEMVEDRAFT_v1g222682	---NA---
96	NVE1472	12.3901	2.3667	0.568402	4.16378	3.13021e-05	0.000250896	NEMVEDRAFT_v1g209768	chymotrypsinogen b-like
97	NVE4897	156.859	2.36579	0.314841	7.51426	5.72323e-14	1.5129e-12	NEMVEDRAFT_v1g118268	#N/A
98	NVE14435	1888.48	2.36511	0.49533	4.77482	1.79868e-06	1.85565e-05	#N/A	#N/A
99	NVE21770	201.353	2.34043	0.205795	11.3726	5.72544e-30	4.5652e-28	#N/A	#N/A
100	NVE25207	940.402	2.33991	0.115232	20.306	1.13701e-91	7.92629e-89	#N/A	#N/A
101	NVE14663	15.9221	2.33709	0.511564	4.56852	4.91183e-06	4.65052e-05	NEMVEDRAFT_v1g134595	#N/A
102	NVE5631	13.6643	2.32056	0.637603	3.6395	0.000273166	0.00171254	#N/A	#N/A
103	NVE240	469.165	2.30659	0.153763	15.0009	7.23826e-51	1.40164e-48	NEMVEDRAFT_v1g237825	uncharacterized protein kiaa1958 homolog
104	NVE13986	2081.57	2.30552	0.0843987	27.317	2.66729e-164	1.30158e-160	#N/A	zinc finger protein
105	NVE13132	191.638	2.28584	0.224076	10.2012	1.95882e-24	1.15165e-22	#N/A	#N/A
106	NVE12007	9.44722	2.27237	0.631942	3.59586	0.000323326	0.00198461	#N/A	#N/A
107	NVE4486	64.9391	2.24599	0.393875	5.70228	1.18216e-08	1.77717e-07	#N/A	#N/A
108	NVE2516	285.064	2.24305	0.199077	11.2673	1.90408e-29	1.47954e-27	NEMVEDRAFT_v1g188563	amidase
109	NVE2430	186.05	2.2387	0.315707	7.09106	1.33089e-12	3.11752e-11	#N/A	#N/A
110	NVE7084	10.7845	2.22182	0.6285	3.53512	0.000407596	0.00243755	#N/A	#N/A
111	NVE17046	24.8417	2.22055	0.401235	5.53429	3.12486e-08	4.36175e-07	NEMVEDRAFT_v1g203294	#N/A
112	NVE7852	2014.42	2.21694	0.196947	11.2565	2.15081e-29	1.66068e-27	NEMVEDRAFT_v1g123220	fibrinogen c domain-containing protein 1
113	NVE20887	9.78933	2.20267	0.637494	3.45521	0.000549873	0.00315828	#N/A	#N/A
114	NVE12005	14.8966	2.19032	0.582838	3.75803	0.00017126	0.0011395	#N/A	#N/A
115	NVE5918	4019.28	2.18954	0.165444	13.2343	5.55866e-40	6.80123e-38	#N/A	#N/A
116	NVE7679	553.428	2.1849	0.102876	21.2382	4.23739e-100	4.30783e-97	NEMVEDRAFT_v1g122819	n -(beta-n-acetylglucosaminyl)-l-asparaginase isoform 2
117	NVE7066	16423.7	2.17421	0.189439	11.4771	1.71958e-30	1.38927e-28	NEMVEDRAFT_v1g121670	#N/A
118	NVE7453	370.006	2.16859	0.164654	13.1706	1.29576e-39	1.54977e-37	NEMVEDRAFT_v1g239725	#N/A
119	NVE5622	132.533	2.16765	0.169887	12.7594	2.76339e-37	3.03712e-35	#N/A	#N/A
120	NVE8776	307.674	2.16462	0.203866	10.6179	2.4607e-26	1.58414e-24	NEMVEDRAFT_v1g214758	interferon regulatory factor 4
121	NVE25279	518.416	2.14587	0.161614	13.2778	3.11614e-40	3.85943e-38	NEMVEDRAFT_v1g238886	#N/A
122	NVE2140	1339.99	2.14528	0.112506	19.0681	4.65198e-81	2.36466e-78	NEMVEDRAFT_v1g228271	fez family zinc finger protein 2
123	NVE7065	54095.1	2.14527	0.167314	12.8218	1.23758e-37	1.3788e-35	#N/A	#N/A
124	NVE23831	112.859	2.14446	0.278509	7.69978	1.36295e-14	3.83561e-13	NEMVEDRAFT_v1g207332	#N/A
125	NVE14924	136.97	2.13699	0.346937	6.15959	7.29347e-10	1.30083e-08	#N/A	#N/A
126	NVE3583	12.0969	2.12458	0.562937	3.7741	0.000160586	0.00107582	NEMVEDRAFT_v1g58683	homeobox protein engrailed-2b-like
127	NVE17097	30.7719	2.11639	0.473977	4.46517	8.0007e-06	7.25684e-05	NEMVEDRAFT_v1g203350	#N/A
128	NVE23365	15.9532	2.10777	0.660732	3.19005	0.00142248	0.00717682	#N/A	#N/A
129	NVE7525	9.33435	2.10718	0.639405	3.29553	0.000982366	0.00521287	NEMVEDRAFT_v1g200110	neurocan core protein precursor
130	NVE24941	147.691	2.0917	0.223606	9.3544	8.40767e-21	3.9374e-19	#N/A	astacin family metalloendopeptidase farm-1
131	NVE19551	1248.11	2.08646	0.110183	18.9363	5.72303e-80	2.79273e-77	NEMVEDRAFT_v1g99140	alr-1
132	NVE12080	88.3126	2.07708	0.259626	8.00028	1.24132e-15	3.8484e-14	#N/A	#N/A
133	NVE4899	297.051	2.05781	0.221993	9.26972	1.86638e-20	8.64093e-19	NEMVEDRAFT_v1g118263	#N/A
134	NVE22988	56.7251	2.04446	0.266281	7.67784	1.618e-14	4.52205e-13	NEMVEDRAFT_v1g242811	erythrocyte protein band -like 2
135	NVE10038	433.928	2.03786	0.157627	12.9283	3.11466e-38	3.58465e-36	NEMVEDRAFT_v1g148195	#N/A
136	NVE19635	253.468	2.0194	0.177997	11.3451	7.84466e-30	6.19424e-28	NEMVEDRAFT_v1g2877	#N/A
137	NVE23675	2108.31	2.00738	0.126738	15.8389	1.67816e-56	3.97529e-54	NEMVEDRAFT_v1g243050	#N/A
138	NVE6863	8043.17	1.99916	0.0977253	20.457	5.20704e-93	3.97021e-90	NEMVEDRAFT_v1g239676	#N/A
139	NVE6143	61.5141	1.99832	0.265287	7.53268	4.97075e-14	1.32838e-12	NEMVEDRAFT_v1g199744	deleted in malignant brain tumors 1
140	NVE5211	591.282	1.98765	0.133713	14.8651	5.55712e-50	1.00968e-47	NEMVEDRAFT_v1g212518	#N/A
141	NVE8947	201.74	1.98346	0.266932	7.4306	1.08108e-13	2.80609e-12	NEMVEDRAFT_v1g200471	#N/A
142	NVE3793	818.44	1.98282	0.139216	14.2428	4.97126e-46	8.0327e-44	NEMVEDRAFT_v1g86975	transmembrane prolyl 4-hydroxylase
143	NVE1929	47.219	1.98241	0.345904	5.7311	9.97828e-09	1.51973e-07	NEMVEDRAFT_v1g113476	angiopoietin-like 7
144	NVE16525	44.5928	1.97862	0.309521	6.39251	1.63186e-10	3.11304e-09	NEMVEDRAFT_v1g197179	#N/A
145	NVE14622	29.6663	1.97055	0.449229	4.38652	1.15179e-05	0.000100871	NEMVEDRAFT_v1g202412	#N/A
146	NVE6129	287.799	1.96952	0.194663	10.1176	4.61565e-24	2.65607e-22	NEMVEDRAFT_v1g239599	#N/A
147	NVE22182	1071.97	1.96249	0.485452	4.0426	5.28607e-05	0.000401166	#N/A	#N/A
148	NVE20016	77.2459	1.96089	0.324579	6.04133	1.52851e-09	2.6375e-08	#N/A	#N/A
149	NVE16804	13.9854	1.95633	0.567307	3.44845	0.000563811	0.00322467	#N/A	#N/A
150	NVE18600	21.5178	1.95548	0.459735	4.2535	2.10457e-05	0.000175075	NEMVEDRAFT_v1g139700	#N/A
151	NVE9724	121.726	1.93817	0.31709	6.11239	9.81522e-10	1.73412e-08	#N/A	#N/A
152	NVE18677	57.7424	1.93723	0.46162	4.1966	2.70951e-05	0.000220375	NEMVEDRAFT_v1g98290	chitotriosidase-1 isoform 6
153	NVE17519	243.769	1.93518	0.247553	7.81723	5.39977e-15	1.5931e-13	NEMVEDRAFT_v1g138616	srcr membrane form 2
154	NVE22585	68.7258	1.92382	0.247918	7.75989	8.50007e-15	2.45726e-13	#N/A	#N/A
155	NVE26011	8247.66	1.92135	0.427048	4.49913	6.82326e-06	6.27519e-05	#N/A	#N/A
156	NVE13963	3076.7	1.9182	0.0709121	27.0504	3.78307e-161	1.53839e-157	NEMVEDRAFT_v1g181917	cnnos1
157	NVE25276	1269.41	1.91554	0.113576	16.8658	8.03638e-64	2.42074e-61	NEMVEDRAFT_v1g84143	#N/A
158	NVE19822	14.3767	1.91411	0.538833	3.55233	0.000381834	0.00230204	NEMVEDRAFT_v1g204782	pheromone biosynthesis-activating neuropeptide receptor isoform-c
159	NVE26012	10820.8	1.91311	0.429836	4.45079	8.55543e-06	7.69988e-05	#N/A	#N/A
160	NVE24732	215.892	1.90889	0.202627	9.42072	4.48019e-21	2.15606e-19	NEMVEDRAFT_v1g107265	chitinase 1
161	NVE14500	8.30419	1.90094	0.693684	2.74036	0.00613727	0.0246694	NEMVEDRAFT_v1g218264	#N/A
162	NVE1389	10512.1	1.89863	0.151191	12.5579	3.59853e-36	3.72036e-34	NEMVEDRAFT_v1g112324	hemicentin 1
163	NVE24278	256.003	1.89166	0.233419	8.10415	5.31147e-16	1.72104e-14	NEMVEDRAFT_v1g243181	#N/A
164	NVE20706	239.833	1.88682	0.212966	8.8597	8.02324e-19	3.24642e-17	#N/A	#N/A
165	NVE2102	1064.22	1.88656	0.0907898	20.7794	6.64301e-96	5.58907e-93	NEMVEDRAFT_v1g239130	transcription factor sox-21
166	NVE13198	21.7747	1.88317	0.445781	4.22442	2.39561e-05	0.000197002	#N/A	astacin family metalloendopeptidase farm-1
167	NVE13882	15.8359	1.87692	0.546024	3.43743	0.000587261	0.00333922	#N/A	#N/A
168	NVE10705	82.7111	1.86673	0.217915	8.56633	1.06839e-17	3.95352e-16	NEMVEDRAFT_v1g216045	#N/A
169	NVE764	17.4221	1.84659	0.460391	4.01091	6.04845e-05	0.000453244	NEMVEDRAFT_v1g919	thrombospondin 1
170	NVE9565	100.186	1.84486	0.22953	8.03755	9.1654e-16	2.8855e-14	#N/A	#N/A
171	NVE10487	24.665	1.83326	0.43074	4.25607	2.08054e-05	0.000173372	#N/A	#N/A
172	NVE53	21.4759	1.82606	0.690559	2.64432	0.00818562	0.0313238	NEMVEDRAFT_v1g64004	#N/A
173	NVE11665	109.945	1.82551	0.335262	5.44504	5.17948e-08	7.00521e-07	#N/A	#N/A
174	NVE2775	25.6082	1.82417	0.391758	4.65635	3.21859e-06	3.16527e-05	NEMVEDRAFT_v1g210850	#N/A
175	NVE22053	248.344	1.81881	0.152233	11.9475	6.69085e-33	5.93637e-31	NEMVEDRAFT_v1g103179	caveolin 1
176	NVE357	78.2603	1.81332	0.283748	6.39059	1.65247e-10	3.14743e-09	NEMVEDRAFT_v1g84776,NEMVEDRAFT_v1g238969	#N/A
177	NVE4231	758.035	1.81248	0.0901836	20.0977	7.72947e-90	5.09706e-87	NEMVEDRAFT_v1g21743	polypeptide n-acetylgalactosaminyltransferase 1
178	NVE15638	316.764	1.80143	0.156524	11.5089	1.18951e-30	9.64215e-29	NEMVEDRAFT_v1g136382	notch homolog translocation-associated
179	NVE15672	23.2027	1.79856	0.458185	3.92539	8.65879e-05	0.000621978	#N/A	#N/A
180	NVE8701	36.2207	1.78243	0.304208	5.85923	4.6501e-09	7.47417e-08	#N/A	#N/A
181	NVE703	32.1851	1.78199	0.345605	5.15616	2.52063e-07	3.04008e-06	#N/A	mgc108470 protein
182	NVE13052	291.074	1.77684	0.437894	4.0577	4.95573e-05	0.000378806	#N/A	#N/A
183	NVE23019	2023.93	1.77615	0.0965114	18.4035	1.23089e-75	5.17801e-73	NEMVEDRAFT_v1g242829	#N/A
184	NVE11651	406.078	1.77189	0.233754	7.58014	3.45193e-14	9.38947e-13	#N/A	chitinase 2
185	NVE4620	64.423	1.7717	0.286779	6.17792	6.49511e-10	1.16525e-08	#N/A	#N/A
186	NVE3745	139.82	1.76452	0.183777	9.60138	7.88798e-22	4.07752e-20	NEMVEDRAFT_v1g116597	#N/A
187	NVE7206	3996.36	1.76357	0.0981653	17.9653	3.64355e-72	1.30734e-69	NEMVEDRAFT_v1g121965	insulinoma-associated 1
188	NVE9260	353.573	1.75446	0.23714	7.3984	1.37837e-13	3.5401e-12	#N/A	#N/A
189	NVE1099	24.1296	1.75407	0.435093	4.03147	5.5428e-05	0.000418826	#N/A	#N/A
190	NVE656	153.254	1.7495	0.195927	8.92935	4.2852e-19	1.77814e-17	NEMVEDRAFT_v1g50930	#N/A
191	NVE21470	2375.75	1.7421	0.142566	12.2196	2.44326e-34	2.31957e-32	NEMVEDRAFT_v1g220991	#N/A
192	NVE21805	9.20653	1.73873	0.625153	2.78129	0.00541433	0.02218	#N/A	#N/A
193	NVE7535	3130.03	1.73481	0.086275	20.108	6.28641e-90	4.26061e-87	NEMVEDRAFT_v1g66221	low quality protein: pr domain zinc finger protein 13-like
194	NVE10061	80.5555	1.73013	0.223928	7.72631	1.10712e-14	3.15567e-13	NEMVEDRAFT_v1g215585	#N/A
195	NVE7271	249.373	1.72586	0.203575	8.47778	2.29532e-17	8.26009e-16	NEMVEDRAFT_v1g213890	carcinoembryonic antigen-related cell adhesion molecule 5
196	NVE9502	842.967	1.72294	0.161524	10.6668	1.45525e-26	9.5192e-25	NEMVEDRAFT_v1g89609	zinc finger protein 214
197	NVE23832	47.2045	1.71543	0.370077	4.63534	3.56348e-06	3.47503e-05	NEMVEDRAFT_v1g54175	#N/A
198	NVE22217	59.4047	1.7113	0.268022	6.38495	1.71455e-10	3.26059e-09	#N/A	#N/A
199	NVE16014	31.6954	1.70885	0.473539	3.60868	0.000307755	0.00189955	#N/A	#N/A
200	NVE17753	680.762	1.70552	0.110076	15.494	3.81127e-54	8.61029e-52	#N/A	---NA---
201	NVE10499	1120.01	1.70058	0.140988	12.0618	1.67987e-33	1.55845e-31	#N/A	#N/A
202	NVE10497	1119.86	1.70034	0.141617	12.0066	3.28231e-33	2.97714e-31	#N/A	#N/A
203	NVE1427	60.9584	1.69932	0.3334	5.09694	3.45195e-07	4.07076e-06	#N/A	#N/A
204	NVE8937	55.6835	1.69653	0.315596	5.37563	7.6317e-08	1.0087e-06	#N/A	#N/A
205	NVE886	36.476	1.69401	0.438803	3.86052	0.000113146	0.00078831	NEMVEDRAFT_v1g244030	isoform cra_a
206	NVE5802	43.051	1.69307	0.533546	3.17325	0.00150743	0.00753686	NEMVEDRAFT_v1g245523	#N/A
207	NVE2061	143.2	1.68283	0.292693	5.74948	8.9516e-09	1.37885e-07	NEMVEDRAFT_v1g198798	#N/A
208	NVE21671	51.6838	1.68274	0.263884	6.37679	1.80834e-10	3.42825e-09	NEMVEDRAFT_v1g142132,NEMVEDRAFT_v1g142117	#N/A
209	NVE1470	21.0241	1.68079	0.462677	3.63274	0.000280424	0.00175392	#N/A	isoform cra_a
210	NVE1528	14.3567	1.67643	0.527268	3.17946	0.00147552	0.00740307	NEMVEDRAFT_v1g209821	#N/A
211	NVE4806	9.99934	1.66955	0.614955	2.71491	0.00662939	0.0263352	#N/A	#N/A
212	NVE15727	1191.16	1.65209	0.0879337	18.7879	9.48503e-79	4.36652e-76	NEMVEDRAFT_v1g136571	#N/A
213	NVE4235	90.6733	1.64797	0.20728	7.95045	1.85831e-15	5.6818e-14	NEMVEDRAFT_v1g211816	#N/A
214	NVE1496	91.6743	1.63883	0.271142	6.04418	1.50167e-09	2.59485e-08	NEMVEDRAFT_v1g112425	tyrosylprotein sulfotransferase 2
215	NVE13825	366.289	1.63868	0.187673	8.7316	2.51104e-18	9.7095e-17	NEMVEDRAFT_v1g247589	#N/A
216	NVE21251	609.524	1.6337	0.197296	8.28045	1.22712e-16	4.18163e-15	#N/A	#N/A
217	NVE15707	148.318	1.63095	0.283186	5.7593	8.4462e-09	1.3067e-07	#N/A	#N/A
218	NVE6144	40.0849	1.62826	0.326713	4.98377	6.23574e-07	7.04053e-06	NEMVEDRAFT_v1g199744	neurotrypsin-like
219	NVE14802	195.819	1.62702	0.224188	7.25738	3.94652e-13	9.72637e-12	#N/A	#N/A
220	NVE19595	108.575	1.62637	0.215726	7.53906	4.73358e-14	1.26917e-12	#N/A	#N/A
221	NVE1275	13.4156	1.62512	0.535893	3.03254	0.00242506	0.0113242	#N/A	#N/A
222	NVE16779	251.677	1.62187	0.131604	12.3239	6.73634e-35	6.5482e-33	NEMVEDRAFT_v1g248059	#N/A
223	NVE4372	1255.35	1.62132	0.183565	8.8324	1.02452e-18	4.10466e-17	NEMVEDRAFT_v1g48849	#N/A
224	NVE22229	58.9217	1.61912	0.310723	5.21081	1.8802e-07	2.31341e-06	#N/A	#N/A
225	NVE13050	46.5113	1.61836	0.376574	4.29759	1.72666e-05	0.000145825	#N/A	#N/A
226	NVE94	9.70228	1.60837	0.570153	2.82095	0.00478817	0.0200212	#N/A	#N/A
227	NVE8366	140.756	1.60112	0.239924	6.67344	2.49873e-11	5.11892e-10	#N/A	#N/A
228	NVE6130	240.923	1.59889	0.128519	12.4409	1.56753e-35	1.59359e-33	#N/A	hemicentin 1
229	NVE18870	2011	1.5919	0.117707	13.5243	1.12405e-41	1.51524e-39	NEMVEDRAFT_v1g220309	#N/A
230	NVE8073	77.0852	1.58584	0.276207	5.74148	9.38513e-09	1.43837e-07	NEMVEDRAFT_v1g237884	#N/A
231	NVE23511	501.501	1.58006	0.143075	11.0436	2.35424e-28	1.71979e-26	NEMVEDRAFT_v1g225207	beta- -galactosyltransferase 6-like
232	NVE24900	18.9282	1.57681	0.575929	2.73785	0.00618427	0.0248297	#N/A	#N/A
233	NVE2654	80.0564	1.57166	0.269869	5.82377	5.75344e-09	9.13326e-08	NEMVEDRAFT_v1g145007	zinc transporter zip14-like
234	NVE13539	44.4254	1.5711	0.375748	4.18125	2.8991e-05	0.00023399	#N/A	#N/A
235	NVE2268	14.9004	1.56936	0.546526	2.87152	0.004085	0.0175661	NEMVEDRAFT_v1g50814	#N/A
236	NVE21184	96.4149	1.56467	0.30637	5.10712	3.27105e-07	3.8649e-06	#N/A	#N/A
237	NVE21254	74.8069	1.55935	0.294518	5.29459	1.19285e-07	1.5206e-06	NEMVEDRAFT_v1g27545	#N/A
238	NVE8267	76.0839	1.55	0.278933	5.5569	2.74605e-08	3.87065e-07	NEMVEDRAFT_v1g239787	#N/A
239	NVE12762	4079.16	1.54889	0.0705981	21.9396	1.08954e-106	1.32918e-103	NEMVEDRAFT_v1g131609	transcription factor sox-4
240	NVE19094	376.173	1.54409	0.128701	11.9974	3.66446e-33	3.31145e-31	NEMVEDRAFT_v1g236363	snail zinc finger protein
241	NVE13105	1522.31	1.53341	0.13557	11.3109	1.15898e-29	9.06347e-28	NEMVEDRAFT_v1g240477	#N/A
242	NVE18559	66.9793	1.53205	0.236798	6.46983	9.81108e-11	1.91046e-09	#N/A	#N/A
243	NVE14803	292.452	1.52519	0.227784	6.69579	2.14503e-11	4.4466e-10	#N/A	#N/A
244	NVE12104	24.5008	1.52516	0.462271	3.29928	0.00096934	0.0051514	NEMVEDRAFT_v1g70073	#N/A
245	NVE13471	1709.8	1.52053	0.396663	3.83329	0.000126439	0.000872206	#N/A	#N/A
246	NVE7146	143.895	1.52036	0.203254	7.48007	7.42835e-14	1.95096e-12	#N/A	#N/A
247	NVE19866	891.849	1.51975	0.110318	13.7761	3.54894e-43	5.12371e-41	NEMVEDRAFT_v1g195205	prolyl 4-hydroxylase subunit alpha-2-like
248	NVE8779	135.59	1.51676	0.231951	6.53916	6.18663e-11	1.22126e-09	NEMVEDRAFT_v1g124291	interferon regulatory factor 2
249	NVE6155	24.7348	1.51467	0.522077	2.90124	0.00371688	0.0162465	#N/A	homeobox protein
250	NVE17418	47.2179	1.51295	0.320202	4.725	2.3012e-06	2.32102e-05	NEMVEDRAFT_v1g241329	#N/A
251	NVE14668	15.0926	1.51244	0.508941	2.97173	0.00296123	0.0134446	NEMVEDRAFT_v1g134602	#N/A
252	NVE6021	3078.31	1.50954	0.416504	3.62432	0.000289718	0.00180466	NEMVEDRAFT_v1g245598	#N/A
253	NVE21816	4509.41	1.50869	0.3381	4.46225	8.11048e-06	7.34277e-05	#N/A	#N/A
254	NVE6311	820.427	1.50399	0.388672	3.86956	0.000109032	0.000763568	#N/A	#N/A
255	NVE8788	53.5558	1.50236	0.292845	5.13021	2.89423e-07	3.44302e-06	NEMVEDRAFT_v1g214766	hypothetical protein BRAFLDRAFT_85477 [Branchiostoma floridae]
256	NVE25278	1060.32	1.49367	0.147687	10.1138	4.79969e-24	2.75547e-22	NEMVEDRAFT_v1g238885	transmembrane prolyl 4-hydroxylase
257	NVE6059	260.063	1.49253	0.136587	10.9273	8.5331e-28	6.0523e-26	#N/A	#N/A
258	NVE10703	57.9947	1.49202	0.235721	6.3296	2.45802e-10	4.60978e-09	NEMVEDRAFT_v1g128245	thrombospondin 1
259	NVE4417	332.891	1.48386	0.172633	8.59547	8.29237e-18	3.08894e-16	NEMVEDRAFT_v1g245131	#N/A
260	NVE24261	96.0221	1.48366	0.192611	7.70288	1.33034e-14	3.75249e-13	#N/A	#N/A
261	NVE20110	39.3984	1.48228	0.433703	3.41772	0.000631476	0.003555	#N/A	#N/A
262	NVE6614	21.7884	1.47721	0.41325	3.57461	0.000350756	0.00213845	#N/A	#N/A
263	NVE18044	170.431	1.47429	0.168013	8.77489	1.71073e-18	6.71064e-17	NEMVEDRAFT_v1g97363	major facilitator superfamily domain-containing protein 6-like
264	NVE848	47.6668	1.47423	0.333218	4.42421	9.67961e-06	8.61316e-05	#N/A	#N/A
265	NVE21649	57.3261	1.47349	0.379896	3.87866	0.000105033	0.000737677	#N/A	#N/A
266	NVE4208	1072.7	1.47314	0.0875676	16.8229	1.65766e-63	4.87292e-61	NEMVEDRAFT_v1g117166	f-box only protein 11
267	NVE16183	16.475	1.47177	0.538711	2.73202	0.00629468	0.0252149	#N/A	#N/A
268	NVE22902	30.8205	1.47148	0.346325	4.24884	2.14876e-05	0.00017851	#N/A	#N/A
269	NVE2100	4021.99	1.47104	0.107294	13.7104	8.80115e-43	1.24848e-40	NEMVEDRAFT_v1g85822	#N/A
270	NVE11718	1751.14	1.47064	0.105213	13.9777	2.13136e-44	3.27063e-42	NEMVEDRAFT_v1g91593	trox-2 homeobox transcription factor
271	NVE20954	785.18	1.45679	0.0836899	17.407	7.29777e-68	2.34287e-65	NEMVEDRAFT_v1g238501	#N/A
272	NVE9902	22.0792	1.45622	0.422728	3.44483	0.00057142	0.00326131	NEMVEDRAFT_v1g200666	#N/A
273	NVE10464	1335.55	1.45527	0.0967054	15.0485	3.5322e-51	7.0641e-49	NEMVEDRAFT_v1g233471	#N/A
274	NVE23971	1393.67	1.45117	0.119983	12.0948	1.12457e-33	1.04726e-31	NEMVEDRAFT_v1g238751	#N/A
275	NVE17099	66.2852	1.45018	0.246332	5.8871	3.9304e-09	6.38468e-08	NEMVEDRAFT_v1g203353,NEMVEDRAFT_v1g203354	#N/A
276	NVE1471	163.24	1.44696	0.243503	5.9423	2.81055e-09	4.66811e-08	NEMVEDRAFT_v1g229839	chymotrypsin c
277	NVE8127	199.425	1.44636	0.177336	8.15607	3.46114e-16	1.1474e-14	NEMVEDRAFT_v1g196536	mitochondria-eating protein
278	NVE7265	59.354	1.4438	0.435113	3.31822	0.000905932	0.00486012	#N/A	#N/A
279	NVE11294	136.161	1.44323	0.243092	5.93696	2.9036e-09	4.80957e-08	NEMVEDRAFT_v1g91211	meprin a subunit beta
280	NVE8075	534.974	1.442	0.215706	6.68501	2.30908e-11	4.76241e-10	NEMVEDRAFT_v1g177213	chitinase 1
281	NVE15198	49.8681	1.43501	0.293256	4.89337	9.91225e-07	1.08258e-05	NEMVEDRAFT_v1g202576	#N/A
282	NVE2396	1148.7	1.43217	0.0919934	15.5682	1.19792e-54	2.75737e-52	NEMVEDRAFT_v1g188457	proto-oncogene serine threonine-protein kinase mos-like
283	NVE18065	16.1997	1.42808	0.494817	2.88608	0.00390075	0.0169229	NEMVEDRAFT_v1g97672	werner syndrome atp-dependent helicase
284	NVE6310	1464.42	1.42346	0.413001	3.44662	0.000567637	0.00324199	NEMVEDRAFT_v1g120496	fibroblast growth factor receptor 4
285	NVE9419	375.038	1.41686	0.140338	10.0961	5.75032e-24	3.27045e-22	NEMVEDRAFT_v1g89722	potassium channel subfamily k member 3
286	NVE17648	21.7097	1.41667	0.404205	3.50482	0.000456909	0.00269474	#N/A	#N/A
287	NVE3577	17.0749	1.41219	0.478174	2.9533	0.00314395	0.0141373	#N/A	fibrillin 1
288	NVE3792	592.071	1.40965	0.122137	11.5415	8.14605e-31	6.64734e-29	NEMVEDRAFT_v1g86743	#N/A
289	NVE6170	20.0924	1.40833	0.488602	2.88237	0.00394698	0.0170721	#N/A	insulin-like peptide receptor-like
290	NVE24286	19.3357	1.40769	0.555884	2.53234	0.0113304	0.0407503	NEMVEDRAFT_v1g207511	#N/A
291	NVE21037	469.939	1.40559	0.127817	10.9969	3.95509e-28	2.85504e-26	NEMVEDRAFT_v1g159164	#N/A
292	NVE23347	40.6872	1.40279	0.350619	4.00091	6.31006e-05	0.000470967	#N/A	#N/A
293	NVE2105	79.0557	1.40137	0.247841	5.65431	1.56471e-08	2.30819e-07	NEMVEDRAFT_v1g198844	#N/A
294	NVE25470	1000.86	1.3949	0.190877	7.30787	2.71419e-13	6.81372e-12	NEMVEDRAFT_v1g243529	#N/A
295	NVE8164	1700.84	1.39457	0.180907	7.7088	1.27003e-14	3.59066e-13	#N/A	#N/A
296	NVE7534	588.691	1.39241	0.147856	9.41735	4.62626e-21	2.22197e-19	NEMVEDRAFT_v1g239769	#N/A
297	NVE6895	559.658	1.39234	0.125219	11.1193	1.01113e-28	7.52154e-27	NEMVEDRAFT_v1g88271	e3 ubiquitin-protein ligase nrdp1
298	NVE10535	712.364	1.39023	0.157383	8.83345	1.01498e-18	4.07311e-17	NEMVEDRAFT_v1g127768	glycoside hydrolase family 10
299	NVE5687	23.1549	1.38718	0.394316	3.51793	0.000434923	0.00258066	#N/A	#N/A
300	NVE541	470.372	1.38222	0.197449	7.00041	2.55217e-12	5.83055e-11	NEMVEDRAFT_v1g110685	#N/A
301	NVE1298	240.639	1.38114	0.150144	9.19874	3.62186e-20	1.63648e-18	NEMVEDRAFT_v1g198700	#N/A
302	NVE26046	402.128	1.38013	0.1638	8.42571	3.5858e-17	1.26614e-15	#N/A	deleted in malignant brain tumors 1 protein precursor
303	NVE6672	19.8636	1.37983	0.495769	2.78321	0.00538233	0.0220786	#N/A	#N/A
304	NVE22486	113.415	1.37602	0.30049	4.57926	4.6662e-06	4.44382e-05	#N/A	#N/A
305	NVE9328	18.4785	1.37535	0.47008	2.92578	0.00343589	0.0152146	NEMVEDRAFT_v1g246452	#N/A
306	NVE16687	64.2992	1.37344	0.274729	4.99924	5.75563e-07	6.53778e-06	#N/A	galactose-3-o-sulfotransferase 1-like
307	NVE6105	182.169	1.37285	0.195864	7.00921	2.39668e-12	5.49077e-11	NEMVEDRAFT_v1g239586	#N/A
308	NVE10920	43.5112	1.37241	0.324189	4.23338	2.30208e-05	0.00019008	#N/A	PREDICTED: hypothetical protein LOC100639190 [Amphimedon queenslandica]
309	NVE20734	803.701	1.37211	0.17775	7.71936	1.16913e-14	3.32465e-13	NEMVEDRAFT_v1g233799	#N/A
310	NVE15920	12936.1	1.36384	0.145287	9.38718	6.16257e-21	2.931e-19	#N/A	#N/A
311	NVE25087	148.063	1.36099	0.210791	6.45657	1.07105e-10	2.07566e-09	NEMVEDRAFT_v1g232845	#N/A
312	NVE15551	210.63	1.35048	0.148294	9.10677	8.48719e-20	3.70445e-18	NEMVEDRAFT_v1g247877	synaptotagmin vi
313	NVE15185	332.355	1.34976	0.123508	10.9285	8.42529e-28	5.99326e-26	NEMVEDRAFT_v1g35484	udp-gal:beta c beta - polypeptide isoform cra_b
314	NVE1927	50.5052	1.34678	0.369587	3.64403	0.000268403	0.00168739	NEMVEDRAFT_v1g113410	#N/A
315	NVE6665	21.7645	1.3456	0.366879	3.6677	0.000244746	0.0015616	#N/A	#N/A
316	NVE13548	4798.76	1.34461	0.154413	8.70784	3.09708e-18	1.18441e-16	NEMVEDRAFT_v1g240563	#N/A
317	NVE24722	742.126	1.33964	0.105518	12.6959	6.2289e-37	6.66574e-35	NEMVEDRAFT_v1g167288,NEMVEDRAFT_v1g70416	3-dehydroquinate synthase
318	NVE13793	40.5544	1.33755	0.379854	3.52122	0.000429573	0.00255267	NEMVEDRAFT_v1g133505	dna polymerase theta
319	NVE24175	15.5859	1.33733	0.505466	2.64573	0.0081514	0.0312174	NEMVEDRAFT_v1g207429	histone -like
320	NVE22087	55.2942	1.33396	0.336263	3.967	7.27834e-05	0.000534088	#N/A	#N/A
321	NVE11839	5788.23	1.3326	0.0733422	18.1697	8.96978e-74	3.43169e-71	NEMVEDRAFT_v1g129837	#N/A
322	NVE24249	381.117	1.33141	0.221635	6.00725	1.88699e-09	3.20394e-08	#N/A	#N/A
323	NVE2056	669.289	1.33125	0.117328	11.3463	7.73314e-30	6.126e-28	NEMVEDRAFT_v1g85827	potassium voltage-gated channel protein shal-like
324	NVE13962	44.5659	1.33071	0.251756	5.2857	1.25224e-07	1.59215e-06	#N/A	#N/A
325	NVE8560	46.505	1.33071	0.343754	3.8711	0.000108346	0.000759637	#N/A	#N/A
326	NVE22505	200.766	1.32987	0.178751	7.4398	1.00838e-13	2.62577e-12	NEMVEDRAFT_v1g238674	#N/A
327	NVE14681	131.71	1.32821	0.232289	5.71793	1.07832e-08	1.63112e-07	#N/A	#N/A
328	NVE11542	22.5786	1.32814	0.405038	3.27904	0.0010416	0.00548423	NEMVEDRAFT_v1g40986	nicotinic acetylcholine receptor subunit alpha 2
329	NVE17822	254.688	1.32762	0.145704	9.11174	8.10679e-20	3.54476e-18	NEMVEDRAFT_v1g53909	gamma-aminobutyric acid receptor subunit rho-1
330	NVE2561	1233.58	1.32439	0.151372	8.74921	2.14854e-18	8.37415e-17	NEMVEDRAFT_v1g210662	oncoprotein-induced transcript 3 protein
331	NVE887	372.788	1.32117	0.128777	10.2594	1.07357e-24	6.46763e-23	NEMVEDRAFT_v1g6595	#N/A
332	NVE13961	303.819	1.32091	0.150137	8.79807	1.39194e-18	5.51329e-17	NEMVEDRAFT_v1g240665	#N/A
333	NVE24221	1392.22	1.31927	0.136161	9.68902	3.35724e-22	1.76157e-20	#N/A	#N/A
334	NVE25469	861.071	1.31534	0.184941	7.11223	1.1418e-12	2.69689e-11	#N/A	#N/A
335	NVE5953	45.9819	1.31148	0.364448	3.59853	0.000320027	0.00196684	#N/A	agrin precursor
336	NVE18621	11.3939	1.31096	0.517638	2.53259	0.0113223	0.0407274	#N/A	monocarboxylate transporter 12
337	NVE20028	13.1882	1.30991	0.479633	2.73107	0.00631292	0.0252672	NEMVEDRAFT_v1g224672	agrin precursor
338	NVE12407	70.6146	1.30911	0.280051	4.67455	2.94599e-06	2.91717e-05	#N/A	#N/A
339	NVE11312	63.6309	1.30458	0.306975	4.2498	2.13962e-05	0.00017793	#N/A	#N/A
340	NVE23214	285.536	1.30352	0.124298	10.4871	9.90065e-26	6.22593e-24	NEMVEDRAFT_v1g242905	#N/A
341	NVE17423	80.9727	1.30242	0.239708	5.43338	5.52971e-08	7.44713e-07	#N/A	#N/A
342	NVE8481	110.936	1.30194	0.21191	6.14383	8.05575e-10	1.42947e-08	#N/A	#N/A
343	NVE11682	24.3499	1.30079	0.471303	2.75999	0.00578031	0.0234587	#N/A	#N/A
344	NVE24481	63.1195	1.29819	0.31411	4.13293	3.58168e-05	0.000282357	NEMVEDRAFT_v1g207648	carbohydrate sulfotransferase 3
345	NVE17263	70.9871	1.29537	0.27767	4.66514	3.08409e-06	3.04651e-05	#N/A	#N/A
346	NVE20159	142.023	1.29322	0.173534	7.45225	9.17638e-14	2.39203e-12	NEMVEDRAFT_v1g204980	---NA---
347	NVE21255	89.2603	1.29114	0.28615	4.5121	6.41894e-06	5.93466e-05	#N/A	#N/A
348	NVE8881	132.941	1.291	0.203594	6.34106	2.28192e-10	4.29603e-09	NEMVEDRAFT_v1g239888	#N/A
349	NVE10289	43.5118	1.28739	0.352559	3.65155	0.000260659	0.00164601	NEMVEDRAFT_v1g127536	#N/A
350	NVE12944	683.765	1.28528	0.10982	11.7035	1.22275e-31	1.02876e-29	NEMVEDRAFT_v1g196813	tubulin beta-1 chain-like
351	NVE19626	36.3671	1.28351	0.365227	3.51429	0.000440939	0.00261128	NEMVEDRAFT_v1g4310	hemicentin 2
352	NVE20071	231.579	1.28242	0.164772	7.78301	7.08187e-15	2.06194e-13	NEMVEDRAFT_v1g152890	#N/A
353	NVE6154	32.8232	1.28239	0.331175	3.87225	0.000107834	0.000756481	NEMVEDRAFT_v1g239609	egf- fibronectin type iii and laminin g domains
354	NVE9612	166.095	1.2815	0.162713	7.87585	3.38444e-15	1.01821e-13	#N/A	#N/A
355	NVE23512	273.825	1.28066	0.176266	7.26551	3.71621e-13	9.18661e-12	NEMVEDRAFT_v1g9083	low quality protein: hemicentin-1-like
356	NVE18845	23.5985	1.2801	0.423701	3.02125	0.00251738	0.011706	NEMVEDRAFT_v1g152468	carbamoylphosphate synthetase aspartate transcarbamylase dihydroorotase
357	NVE24978	94.0844	1.27735	0.213847	5.97322	2.32623e-09	3.90209e-08	NEMVEDRAFT_v1g107994	carbohydrate sulfotransferase 3
358	NVE5473	170.538	1.27682	0.159151	8.02269	1.03451e-15	3.23602e-14	NEMVEDRAFT_v1g239551	#N/A
359	NVE22485	2028.75	1.27617	0.323044	3.95045	7.80052e-05	0.000568473	NEMVEDRAFT_v1g83480	#N/A
360	NVE17879	308.646	1.27552	0.125149	10.192	2.15272e-24	1.2626e-22	#N/A	#N/A
361	NVE6210	82605.2	1.27522	0.157835	8.07946	6.50536e-16	2.09399e-14	NEMVEDRAFT_v1g87929	neurogenic locus notch homolog protein 2-like
362	NVE11361	611.523	1.27355	0.14721	8.65127	5.09292e-18	1.91763e-16	#N/A	#N/A
363	NVE16457	545.163	1.27314	0.169119	7.52807	5.14957e-14	1.37017e-12	NEMVEDRAFT_v1g81769	lipase maturation factor 2
364	NVE4967	384.684	1.27301	0.120917	10.5279	6.42448e-26	4.08206e-24	NEMVEDRAFT_v1g118347	not homeobox transcription factor
365	NVE8960	907.126	1.26934	0.109016	11.6436	2.47387e-31	2.05306e-29	#N/A	#N/A
366	NVE16934	371.862	1.2643	0.147624	8.56433	1.0871e-17	4.01273e-16	NEMVEDRAFT_v1g224190	a disintegrin and metalloproteinase with thrombospondin motifs 9-like
367	NVE15149	470.291	1.25238	0.135055	9.27315	1.80731e-20	8.38337e-19	#N/A	#N/A
368	NVE25921	282.261	1.25237	0.217639	5.75437	8.69647e-09	1.34209e-07	#N/A	#N/A
369	NVE20541	144.835	1.25193	0.153226	8.17053	3.07049e-16	1.02067e-14	#N/A	#N/A
370	NVE9108	12.3346	1.25082	0.503955	2.48201	0.0130645	0.0458584	#N/A	#N/A
371	NVE14768	222.149	1.24838	0.182471	6.84151	7.83651e-12	1.70565e-10	#N/A	cell division cycle 25 homolog a
372	NVE17552	15.781	1.24703	0.490597	2.54187	0.0110262	0.0398324	NEMVEDRAFT_v1g219789	von willebrand factor d and egf domain-containing
373	NVE14366	128.898	1.24675	0.209524	5.95038	2.67515e-09	4.45841e-08	NEMVEDRAFT_v1g45071	gamma-aminobutyric acid receptor subunit beta-1-like
374	NVE20175	325.908	1.24669	0.115139	10.8277	2.54463e-27	1.73425e-25	NEMVEDRAFT_v1g236816	#N/A
375	NVE24001	113.587	1.2463	0.238404	5.22765	1.71675e-07	2.13491e-06	NEMVEDRAFT_v1g238776	#N/A
376	NVE18681	27.0493	1.24593	0.416231	2.99337	0.00275914	0.0126565	NEMVEDRAFT_v1g204200	#N/A
377	NVE5835	3650.13	1.2401	0.0771169	16.0808	3.47996e-58	8.66404e-56	NEMVEDRAFT_v1g212909	#N/A
378	NVE7174	370.634	1.23938	0.17765	6.97653	3.02567e-12	6.85452e-11	#N/A	#N/A
379	NVE6169	478.463	1.23781	0.248264	4.98588	6.16799e-07	6.97049e-06	NEMVEDRAFT_v1g87776	tyrosine-protein kinase fer
380	NVE1373	238.351	1.23639	0.201205	6.1449	8.0012e-10	1.42082e-08	NEMVEDRAFT_v1g85310	zinc transporter zip14-like
381	NVE17602	96.0487	1.23322	0.222306	5.54737	2.90003e-08	4.06187e-07	NEMVEDRAFT_v1g203593,NEMVEDRAFT_v1g241357	coagulation factor v
382	NVE22304	26.719	1.22834	0.370096	3.31896	0.000903518	0.0048493	#N/A	#N/A
383	NVE6024	507.552	1.22804	0.128843	9.53129	1.55344e-21	7.76687e-20	#N/A	rest corepressor
384	NVE20475	35.2823	1.22801	0.409041	3.00217	0.00268062	0.0123519	#N/A	#N/A
385	NVE2082	332.583	1.2278	0.19403	6.32792	2.48491e-10	4.65306e-09	NEMVEDRAFT_v1g239119	#N/A
386	NVE9095	1586.81	1.22613	0.219225	5.59301	2.23167e-08	3.21052e-07	NEMVEDRAFT_v1g235717	calumenin precursor
387	NVE21724	31.9823	1.22605	0.439696	2.78842	0.00529663	0.0217789	NEMVEDRAFT_v1g242480	#N/A
388	NVE11362	4585.96	1.2237	0.102328	11.9586	5.85551e-33	5.21419e-31	#N/A	collagen alpha-6 chain-like
389	NVE15159	936.403	1.22293	0.117899	10.3727	3.29993e-25	2.01288e-23	#N/A	#N/A
390	NVE12102	1791.22	1.2212	0.135002	9.04579	1.48581e-19	6.39372e-18	NEMVEDRAFT_v1g240368	#N/A
391	NVE15890	1186.68	1.22086	0.101493	12.029	2.50123e-33	2.28568e-31	NEMVEDRAFT_v1g227578	#N/A
392	NVE2725	106.303	1.21684	0.173597	7.00958	2.39029e-12	5.48643e-11	#N/A	dynactin subunit 5
393	NVE14797	164.219	1.21077	0.168874	7.16964	7.51957e-13	1.80759e-11	NEMVEDRAFT_v1g12533	canalicular multispecific organic anion transporter 1
394	NVE9346	107.23	1.20899	0.238027	5.07922	3.78984e-07	4.43706e-06	#N/A	#N/A
395	NVE5429	754.052	1.20815	0.15627	7.73118	1.06551e-14	3.04062e-13	#N/A	#N/A
396	NVE14759	517.538	1.20682	0.122238	9.87273	5.46584e-23	2.94395e-21	NEMVEDRAFT_v1g247750	transmembrane protein 163
397	NVE16500	7909.95	1.20646	0.0973574	12.3921	2.88437e-35	2.86081e-33	#N/A	#N/A
398	NVE24545	2246.13	1.20357	0.418011	2.87928	0.0039858	0.0172062	NEMVEDRAFT_v1g243275	#N/A
399	NVE22987	156.911	1.20347	0.158469	7.59432	3.09414e-14	8.46346e-13	NEMVEDRAFT_v1g185593	band -like protein 1-like
400	NVE8260	21455.9	1.20334	0.137622	8.7438	2.25396e-18	8.74315e-17	NEMVEDRAFT_v1g89170	fibropellin ia
401	NVE787	20.7655	1.20165	0.447301	2.68644	0.00722187	0.0282518	#N/A	#N/A
402	NVE23911	104.924	1.20099	0.200493	5.99021	2.0957e-09	3.53861e-08	#N/A	#N/A
403	NVE17782	1096.69	1.20057	0.227461	5.27813	1.3051e-07	1.65504e-06	#N/A	carbohydrate sulfotransferase 14-like
404	NVE22000	3671.75	1.18955	0.136926	8.68748	3.70557e-18	1.4061e-16	#N/A	#N/A
405	NVE26059	10227.3	1.18856	0.0862061	13.7874	3.03473e-43	4.4074e-41	NEMVEDRAFT_v1g110159	#N/A
406	NVE18894	1983.9	1.18832	0.13648	8.70689	3.1232e-18	1.19067e-16	#N/A	#N/A
407	NVE4326	25.4127	1.18808	0.400109	2.96939	0.00298395	0.0135276	NEMVEDRAFT_v1g211896	#N/A
408	NVE15148	281.553	1.18763	0.14289	8.31149	9.45061e-17	3.25686e-15	#N/A	#N/A
409	NVE25605	183.517	1.18753	0.241069	4.92609	8.38908e-07	9.28277e-06	NEMVEDRAFT_v1g108822	#N/A
410	NVE4805	22.5448	1.18358	0.387178	3.05693	0.00223619	0.0105758	#N/A	#N/A
411	NVE8996	153.671	1.1832	0.318882	3.71047	0.000206876	0.00134101	#N/A	#N/A
412	NVE12368	98.5827	1.18278	0.18506	6.39135	1.64431e-10	3.13434e-09	NEMVEDRAFT_v1g247282	response receiver
413	NVE25860	36.733	1.18105	0.403561	2.92658	0.00342716	0.0151897	NEMVEDRAFT_v1g109596	#N/A
414	NVE15622	39.0434	1.17933	0.360147	3.27458	0.00105818	0.00555595	NEMVEDRAFT_v1g136350	#N/A
415	NVE2237	121.818	1.17841	0.183513	6.42142	1.35007e-10	2.59169e-09	NEMVEDRAFT_v1g239200	#N/A
416	NVE16501	995.255	1.17672	0.112747	10.4368	1.68333e-25	1.04242e-23	NEMVEDRAFT_v1g39799	kunitz and ntr domain-containing protein 2 precursor
417	NVE16705	111.236	1.175	0.198022	5.9337	2.96182e-09	4.89603e-08	#N/A	#N/A
418	NVE120	159.19	1.1746	0.261508	4.49162	7.06836e-06	6.4835e-05	#N/A	#N/A
419	NVE23601	28.843	1.17196	0.416272	2.81536	0.0048723	0.0202917	NEMVEDRAFT_v1g243037	#N/A
420	NVE10098	332.496	1.16914	0.199078	5.87278	4.28542e-09	6.91992e-08	#N/A	a disintegrin and metalloproteinase with thrombospondin motifs 6
421	NVE21644	44.5186	1.16808	0.344923	3.38651	0.00070788	0.00392001	#N/A	creatine mitochondrial precursor
422	NVE21761	408.522	1.16596	0.128329	9.08564	1.03086e-19	4.49143e-18	NEMVEDRAFT_v1g102600	ivb3c_dabru ame: full=protease inhibitor c3 ame: full=bpti-3 ame: full=trypsin inhibitor 3 ame: full=trypsin inhibitor c3 flags: precursor
423	NVE18895	72415.2	1.16436	0.136261	8.54508	1.28448e-17	4.71989e-16	NEMVEDRAFT_v1g197208	neurogenic locus notch homolog protein 2-like
424	NVE17	909.881	1.16431	0.191094	6.09284	1.10923e-09	1.94286e-08	NEMVEDRAFT_v1g196090	#N/A
425	NVE26135	115.263	1.16272	0.242831	4.7882	1.68281e-06	1.74867e-05	NEMVEDRAFT_v1g9118	gamma-aminobutyric acid receptor subunit beta-1-like
426	NVE4891	42.2324	1.16172	0.36138	3.21467	0.00130597	0.00667036	#N/A	#N/A
427	NVE20797	526.943	1.15756	0.15283	7.57413	3.61533e-14	9.80116e-13	NEMVEDRAFT_v1g165376	spermidine synthase
428	NVE6980	43.0671	1.15679	0.272885	4.2391	2.2442e-05	0.000185614	#N/A	#N/A
429	NVE15765	213.111	1.15622	0.142891	8.09158	5.88971e-16	1.90588e-14	NEMVEDRAFT_v1g7669	ring canal kelch homolog
430	NVE15154	200.796	1.15496	0.15007	7.69615	1.40232e-14	3.93855e-13	#N/A	#N/A
431	NVE24994	29.0033	1.15343	0.367911	3.13507	0.00171811	0.00842051	#N/A	#N/A
432	NVE4946	378.394	1.15332	0.127796	9.02466	1.8026e-19	7.70258e-18	NEMVEDRAFT_v1g230222	#N/A
433	NVE6315	31.5085	1.15167	0.372684	3.09021	0.00200014	0.00958773	#N/A	#N/A
434	NVE6022	1047.77	1.14852	0.387236	2.96595	0.00301751	0.0136594	#N/A	#N/A
435	NVE6314	2647.71	1.14835	0.413317	2.77837	0.00546323	0.0223503	#N/A	protein
436	NVE15641	31.3487	1.14807	0.423165	2.71306	0.00666647	0.026448	NEMVEDRAFT_v1g218900	tnf receptor-associated factor 6
437	NVE7458	353.155	1.14661	0.201986	5.67667	1.37344e-08	2.04333e-07	#N/A	#N/A
438	NVE21043	23.4374	1.14564	0.36083	3.17501	0.00149833	0.00750211	NEMVEDRAFT_v1g82585,NEMVEDRAFT_v1g82787	#N/A
439	NVE11421	1056.85	1.1445	0.120511	9.49706	2.15907e-21	1.06208e-19	NEMVEDRAFT_v1g247000	kelch-like protein 20
440	NVE6125	1705.69	1.14364	0.136979	8.34904	6.88186e-17	2.39545e-15	NEMVEDRAFT_v1g199730,NEMVEDRAFT_v1g232050	#N/A
441	NVE10099	394.732	1.14305	0.164588	6.94491	3.78713e-12	8.47726e-11	NEMVEDRAFT_v1g126434	#N/A
442	NVE16801	42.5048	1.14234	0.397097	2.87673	0.00401815	0.0173367	NEMVEDRAFT_v1g58468	#N/A
443	NVE6865	1081.32	1.1423	0.144396	7.91088	2.5558e-15	7.78512e-14	#N/A	astacin family metalloendopeptidase farm-1
444	NVE10798	300.342	1.14141	0.132489	8.61508	6.98949e-18	2.61158e-16	#N/A	---NA---
445	NVE4920	78.9818	1.14127	0.262344	4.35028	1.35962e-05	0.000116766	#N/A	#N/A
446	NVE4762	1197.23	1.13728	0.120011	9.47651	2.62936e-21	1.28051e-19	NEMVEDRAFT_v1g118015	multidrug resistance-associated protein 4
447	NVE3720	112.672	1.13652	0.289812	3.92158	8.79689e-05	0.000630168	NEMVEDRAFT_v1g211521	#N/A
448	NVE23816	106.108	1.1361	0.193055	5.88483	3.98453e-09	6.4683e-08	NEMVEDRAFT_v1g105852	resistant to isoform a
449	NVE17443	20.395	1.13462	0.42685	2.65813	0.00785765	0.0303304	NEMVEDRAFT_v1g3983	radial spoke head 1 homolog
450	NVE6951	26.1816	1.13334	0.364277	3.11121	0.00186322	0.00902355	NEMVEDRAFT_v1g180397	cytochrome c
451	NVE20100	144.94	1.13317	0.297989	3.80272	0.000143114	0.000971037	#N/A	#N/A
452	NVE23461	26.6018	1.132	0.363481	3.11433	0.00184364	0.00893939	#N/A	#N/A
453	NVE8074	262.853	1.13169	0.128653	8.79642	1.41247e-18	5.58554e-17	NEMVEDRAFT_v1g196477	#N/A
454	NVE12763	161.971	1.13109	0.169159	6.68658	2.28441e-11	4.71951e-10	NEMVEDRAFT_v1g73062	map microtubule affinity-regulating kinase 3
455	NVE16652	946.946	1.1301	0.14684	7.69611	1.40276e-14	3.93855e-13	#N/A	#N/A
456	NVE16820	42.6212	1.12998	0.347979	3.24728	0.00116515	0.00604349	#N/A	#N/A
457	NVE21386	76.2304	1.1288	0.32917	3.42923	0.000605292	0.00342736	#N/A	#N/A
458	NVE977	520.651	1.12637	0.120268	9.36546	7.57207e-21	3.56705e-19	NEMVEDRAFT_v1g111528	#N/A
459	NVE19722	64.9968	1.12593	0.2461	4.57509	4.76021e-06	4.52628e-05	#N/A	#N/A
460	NVE9027	42.2416	1.12303	0.394878	2.84399	0.0044553	0.0188789	#N/A	proteophosphoglycan ppg4
461	NVE17970	39.5505	1.12184	0.32004	3.50532	0.000456066	0.00269041	#N/A	#N/A
462	NVE10940	382.437	1.12164	0.143871	7.79617	6.38143e-15	1.86915e-13	#N/A	g protein-coupled receptor 133
463	NVE14665	39.0714	1.12052	0.301717	3.71381	0.000204158	0.00132586	NEMVEDRAFT_v1g218331	#N/A
464	NVE15512	136.246	1.1202	0.172213	6.50473	7.78349e-11	1.52293e-09	NEMVEDRAFT_v1g94642	#N/A
465	NVE14825	505.203	1.12011	0.135896	8.24239	1.68805e-16	5.68878e-15	NEMVEDRAFT_v1g134989	v-mos moloney murine sarcoma viral oncogene homolog
466	NVE527	84.8746	1.11964	0.401687	2.78734	0.00531424	0.021836	#N/A	#N/A
467	NVE16498	4639.37	1.1181	0.141158	7.92093	2.35736e-15	7.19864e-14	#N/A	sco- partial
468	NVE7384	169.556	1.11515	0.16749	6.65801	2.7756e-11	5.66235e-10	NEMVEDRAFT_v1g147113	serine threonine-protein kinase lmtk1-like
469	NVE9028	213.086	1.11257	0.151235	7.35652	1.8876e-13	4.78252e-12	#N/A	leucine-rich repeat
470	NVE396	107.161	1.11195	0.303821	3.65988	0.000252333	0.00160246	NEMVEDRAFT_v1g238986	#N/A
471	NVE4451	2731.3	1.10665	0.200827	5.51045	3.57908e-08	4.95045e-07	#N/A	#N/A
472	NVE21321	88.9849	1.10576	0.335526	3.29561	0.000982073	0.00521244	#N/A	#N/A
473	NVE15284	38.4368	1.10548	0.281882	3.92176	8.79029e-05	0.00062988	#N/A	#N/A
474	NVE3526	38.6533	1.10402	0.367889	3.00097	0.00269121	0.0123916	NEMVEDRAFT_v1g116188	#N/A
475	NVE9887	52.785	1.10335	0.346362	3.18553	0.00144491	0.00727532	#N/A	#N/A
476	NVE26003	110.749	1.10261	0.233239	4.72737	2.27447e-06	2.29602e-05	#N/A	#N/A
477	NVE25760	103.425	1.10251	0.238338	4.62582	3.73127e-06	3.62707e-05	NEMVEDRAFT_v1g208590	#N/A
478	NVE12892	44.3883	1.10234	0.316493	3.483	0.000495824	0.00289555	NEMVEDRAFT_v1g196762	#N/A
479	NVE15630	38.3876	1.10186	0.417871	2.63685	0.00836794	0.0319014	#N/A	#N/A
480	NVE12359	119.813	1.10186	0.408799	2.69536	0.00703128	0.0276614	#N/A	#N/A
481	NVE5951	36.4248	1.09798	0.35645	3.08033	0.00206771	0.00985739	NEMVEDRAFT_v1g213018	low quality protein: agrin-like
482	NVE4159	162.459	1.09502	0.150005	7.2999	2.87971e-13	7.19899e-12	#N/A	#N/A
483	NVE6284	26.0871	1.09468	0.377189	2.9022	0.00370547	0.0162141	NEMVEDRAFT_v1g213159	band -like protein 3-like
484	NVE24984	64.4812	1.09459	0.281253	3.89182	9.94954e-05	0.000701818	NEMVEDRAFT_v1g208080	sodium-dependent noradrenaline transporter isoform 2
485	NVE22054	117.974	1.09108	0.240804	4.531	5.87039e-06	5.47103e-05	NEMVEDRAFT_v1g232646	#N/A
486	NVE20663	20.0513	1.08944	0.428401	2.54304	0.0109894	0.0397406	NEMVEDRAFT_v1g205348	#N/A
487	NVE13134	137.19	1.0889	0.182139	5.97842	2.25308e-09	3.79385e-08	#N/A	#N/A
488	NVE6921	76.2922	1.08793	0.293403	3.70798	0.000208917	0.0013528	NEMVEDRAFT_v1g239707	#N/A
489	NVE21647	798.965	1.08713	0.148093	7.34087	2.12212e-13	5.36e-12	NEMVEDRAFT_v1g205949	saccharopine dehydrogenase
490	NVE1205	556.169	1.08443	0.163793	6.62071	3.57466e-11	7.21926e-10	NEMVEDRAFT_v1g239007	#N/A
491	NVE12996	375.642	1.08311	0.441674	2.45229	0.014195	0.049113	NEMVEDRAFT_v1g80458	membrane-associated progesterone receptor
492	NVE12101	4890.64	1.08302	0.0969464	11.1713	5.63441e-29	4.21699e-27	NEMVEDRAFT_v1g240368	prolyl oligopeptidase
493	NVE20136	351.46	1.08117	0.138591	7.80116	6.13391e-15	1.80315e-13	NEMVEDRAFT_v1g164975	early b-cell factor 3
494	NVE7575	291.596	1.07967	0.220826	4.88924	1.01224e-06	1.10257e-05	NEMVEDRAFT_v1g122369	ectonucleotide pyrophosphatase phosphodiesterase family member 5-like
495	NVE21227	1669.62	1.07967	0.0897878	12.0247	2.63554e-33	2.39942e-31	#N/A	#N/A
496	NVE2794	414.507	1.07649	0.220272	4.88706	1.02351e-06	1.11385e-05	#N/A	#N/A
497	NVE16499	1095.84	1.07619	0.124618	8.63592	5.82568e-18	2.18678e-16	#N/A	#N/A
498	NVE14855	300.572	1.07554	0.191968	5.6027	2.11043e-08	3.0505e-07	NEMVEDRAFT_v1g240820	jagged 1 (alagille syndrome)
499	NVE11188	33.5455	1.07535	0.411592	2.61267	0.00898383	0.0338057	NEMVEDRAFT_v1g216383	testis-specific serine threonine-protein kinase 1-like
500	NVE21934	42.2614	1.0746	0.428068	2.51034	0.0120614	0.0429427	#N/A	#N/A
501	NVE7514	394.06	1.0704	0.154348	6.93501	4.06181e-12	9.07546e-11	NEMVEDRAFT_v1g88924	#N/A
502	NVE13788	32.6063	1.06765	0.337415	3.16422	0.00155497	0.00772548	#N/A	#N/A
503	NVE12836	232.945	1.0665	0.165446	6.44618	1.14701e-10	2.21758e-09	NEMVEDRAFT_v1g80762	cytochrome family subfamily polypeptide 1
504	NVE15153	247.751	1.06084	0.186689	5.68242	1.32801e-08	1.98058e-07	#N/A	#N/A
505	NVE10788	861.387	1.06054	0.0827348	12.8185	1.29197e-37	1.43285e-35	NEMVEDRAFT_v1g234362	ras-related protein rab-30
506	NVE4411	314.683	1.05999	0.134192	7.89901	2.81132e-15	8.52093e-14	#N/A	---NA---
507	NVE16430	134.388	1.05992	0.222611	4.7613	1.9235e-06	1.97108e-05	#N/A	#N/A
508	NVE2258	173.613	1.05709	0.183334	5.76593	8.12067e-09	1.25801e-07	#N/A	#N/A
509	NVE23946	148.843	1.05682	0.238698	4.42745	9.53537e-06	8.50031e-05	NEMVEDRAFT_v1g197996	#N/A
510	NVE16163	556.172	1.05638	0.415994	2.53942	0.0111037	0.0400589	NEMVEDRAFT_v1g248008	#N/A
511	NVE2738	105.095	1.05596	0.319715	3.30283	0.000957146	0.00509344	NEMVEDRAFT_v1g210816,NEMVEDRAFT_v1g114638	fibroblast growth factor receptor 1 precursor
512	NVE25616	381.242	1.05418	0.395423	2.66595	0.00767705	0.0297302	#N/A	#N/A
513	NVE8585	37.6854	1.05397	0.374477	2.81452	0.00488502	0.0203326	#N/A	#N/A
514	NVE6171	254.832	1.05329	0.288262	3.65392	0.000258265	0.00163418	#N/A	#N/A
515	NVE189	615.4	1.0532	0.388078	2.7139	0.00664972	0.0263944	#N/A	#N/A
516	NVE14988	653.962	1.05005	0.100062	10.4939	9.21319e-26	5.82364e-24	NEMVEDRAFT_v1g135076	pmp1 protein
517	NVE7383	34.3761	1.04932	0.322702	3.25168	0.00114725	0.00596201	#N/A	#N/A
518	NVE8486	1267.83	1.04866	0.0961994	10.9009	1.14183e-27	7.95984e-26	NEMVEDRAFT_v1g147476	calumenin-like isoform 1
519	NVE2448	369.897	1.04779	0.100225	10.4544	1.39865e-25	8.71828e-24	NEMVEDRAFT_v1g244489	#N/A
520	NVE15152	297.098	1.04774	0.157517	6.65157	2.89978e-11	5.9009e-10	#N/A	#N/A
521	NVE9361	1820.03	1.04696	0.145917	7.17498	7.23166e-13	1.74181e-11	#N/A	#N/A
522	NVE11292	39.056	1.04474	0.350193	2.98333	0.00285131	0.0130182	#N/A	#N/A
523	NVE6821	1527.63	1.04458	0.216337	4.82849	1.37573e-06	1.46004e-05	#N/A	#N/A
524	NVE3712	1584.62	1.04431	0.11111	9.3988	5.51867e-21	2.63503e-19	#N/A	multiple pdz domain protein
525	NVE16299	1837.78	1.04388	0.0884694	11.7994	3.93222e-32	3.3664e-30	NEMVEDRAFT_v1g238149	#N/A
526	NVE12358	93.2509	1.04301	0.240312	4.34023	1.42336e-05	0.000122069	#N/A	#N/A
527	NVE1750	23.1181	1.04283	0.424236	2.45815	0.0139657	0.0484844	NEMVEDRAFT_v1g112968	#N/A
528	NVE17087	417.745	1.04088	0.202829	5.1318	2.8699e-07	3.4174e-06	#N/A	three prime repair exonuclease 1
529	NVE14973	191.911	1.04071	0.185983	5.59573	2.19694e-08	3.16242e-07	NEMVEDRAFT_v1g218502	#N/A
530	NVE18995	291.273	1.0406	0.13393	7.76973	7.86544e-15	2.2792e-13	#N/A	#N/A
531	NVE16294	629.148	1.03801	0.109629	9.46839	2.84196e-21	1.38129e-19	NEMVEDRAFT_v1g227963	kelch-like protein 20
532	NVE8076	1490.54	1.03794	0.0950687	10.9178	9.47544e-28	6.68183e-26	NEMVEDRAFT_v1g70385	methyltransferase kiaa1456-like
533	NVE9858	6801.6	1.03658	0.20663	5.01658	5.26004e-07	6.01969e-06	NEMVEDRAFT_v1g126270	translation initiation factor if-2
534	NVE11384	146.265	1.03606	0.246075	4.21035	2.54973e-05	0.000208552	#N/A	#N/A
535	NVE5949	382.884	1.03386	0.148048	6.98324	2.88448e-12	6.55293e-11	NEMVEDRAFT_v1g51995	#N/A
536	NVE19521	134.771	1.0305	0.215111	4.79056	1.66318e-06	1.73018e-05	NEMVEDRAFT_v1g204550	#N/A
537	NVE22785	244.352	1.02986	0.156649	6.5743	4.88838e-11	9.76835e-10	#N/A	#N/A
538	NVE24500	122.8	1.02847	0.234838	4.3795	1.1895e-05	0.000103578	NEMVEDRAFT_v1g207672	#N/A
539	NVE24513	37.4099	1.02797	0.363999	2.8241	0.00474134	0.0198804	#N/A	#N/A
540	NVE21954	10776.6	1.02652	0.171429	5.98802	2.12412e-09	3.58412e-08	NEMVEDRAFT_v1g221117	#N/A
541	NVE20540	691.245	1.02492	0.116195	8.82074	1.1371e-18	4.53334e-17	NEMVEDRAFT_v1g10594	wd repeat-containing protein 3
542	NVE15168	327.478	1.02489	0.135059	7.58841	3.23852e-14	8.83856e-13	#N/A	#N/A
543	NVE6983	2564.73	1.02394	0.111814	9.15757	5.30793e-20	2.35469e-18	NEMVEDRAFT_v1g190767	calumenin precursor
544	NVE21812	93.8513	1.02332	0.248508	4.11786	3.82404e-05	0.000299912	#N/A	#N/A
545	NVE23947	1434.7	1.02321	0.101594	10.0716	7.37968e-24	4.17765e-22	NEMVEDRAFT_v1g83864	elastase 3
546	NVE9881	167.353	1.02291	0.232938	4.39132	1.12665e-05	9.89531e-05	NEMVEDRAFT_v1g200638	#N/A
547	NVE12772	23.5085	1.02188	0.386644	2.64295	0.00821878	0.031436	#N/A	#N/A
548	NVE5454	138.275	1.01805	0.183416	5.5505	2.84849e-08	3.99657e-07	#N/A	#N/A
549	NVE1974	1940.02	1.01673	0.134532	7.55755	4.10717e-14	1.10853e-12	NEMVEDRAFT_v1g113654	mannose receptor c type 1-like
550	NVE20207	66.5122	1.0163	0.39457	2.57571	0.0100036	0.036843	#N/A	#N/A
551	NVE24393	19.3065	1.01474	0.389705	2.60387	0.00921787	0.0344791	#N/A	#N/A
552	NVE9810	85.0911	1.01444	0.217541	4.66323	3.11287e-06	3.07245e-05	#N/A	#N/A
553	NVE20542	362.531	1.01359	0.221749	4.57089	4.85657e-06	4.60892e-05	#N/A	#N/A
554	NVE6104	224.549	1.01324	0.267152	3.79273	0.000148999	0.00100565	#N/A	#N/A
555	NVE17471	1301.98	1.01271	0.110002	9.2063	3.37546e-20	1.52797e-18	NEMVEDRAFT_v1g224284	#N/A
556	NVE21815	53201.4	1.01	0.0811812	12.4413	1.55881e-35	1.59136e-33	NEMVEDRAFT_v1g248548	#N/A
557	NVE20015	403.804	1.0099	0.399405	2.52852	0.0114545	0.0411178	NEMVEDRAFT_v1g220581	#N/A
558	NVE22891	22.7633	1.00974	0.35675	2.83039	0.0046492	0.0195815	#N/A	#N/A
559	NVE5777	906.359	1.00951	0.111691	9.03842	1.58946e-19	6.81569e-18	NEMVEDRAFT_v1g119818	chondroitin sulfate proteoglycan 4-like
560	NVE17372	447.603	1.00786	0.128183	7.86262	3.76175e-15	1.12617e-13	NEMVEDRAFT_v1g203495	#N/A
561	NVE13269	172.144	1.00779	0.167007	6.03441	1.59547e-09	2.74333e-08	NEMVEDRAFT_v1g131951	trace amine-associated receptor 7d
562	NVE5550	2287.03	1.00556	0.115882	8.67749	4.04616e-18	1.53058e-16	#N/A	#N/A
563	NVE5110	53.3529	1.00489	0.322637	3.11462	0.00184181	0.00893407	NEMVEDRAFT_v1g212431	PREDICTED: hypothetical protein [Saccoglossus kowalevskii]
564	NVE18120	1023.13	1.00037	0.120687	8.28896	1.14239e-16	3.9038e-15	#N/A	#N/A
565	NVE16586	51.8141	0.99969	0.283811	3.52238	0.000427696	0.00254397	NEMVEDRAFT_v1g95608	#N/A
566	NVE9447	1507.9	0.999312	0.214589	4.65686	3.21076e-06	3.15884e-05	NEMVEDRAFT_v1g239950	#N/A
567	NVE10977	47.9516	0.998851	0.389207	2.56638	0.0102768	0.0376434	#N/A	#N/A
568	NVE24191	277.969	0.998653	0.239744	4.1655	3.10677e-05	0.000249185	NEMVEDRAFT_v1g207446	peptidylglycine alpha-amidating monooxygenase-like
569	NVE26108	25.6322	0.997231	0.397329	2.50984	0.0120787	0.0429915	#N/A	peritrophin 1
570	NVE18771	64.5731	0.99487	0.39954	2.49004	0.012773	0.0450099	NEMVEDRAFT_v1g98259	allograft inflammatory factor 1
571	NVE3562	430.58	0.994201	0.138919	7.1567	8.26395e-13	1.97679e-11	NEMVEDRAFT_v1g211382	#N/A
572	NVE7949	1993.66	0.993761	0.097987	10.1418	3.60502e-24	2.08929e-22	NEMVEDRAFT_v1g172038	hypoxia up-regulated protein 1 precursor
573	NVE8071	34.9639	0.988388	0.306185	3.22807	0.00124627	0.00640703	NEMVEDRAFT_v1g80063	chitinase 1
574	NVE20177	255.09	0.987896	0.222905	4.43191	9.34001e-06	8.33834e-05	NEMVEDRAFT_v1g242037	#N/A
575	NVE25277	421.743	0.987668	0.141418	6.98404	2.86802e-12	6.52159e-11	NEMVEDRAFT_v1g84193	#N/A
576	NVE18801	490.996	0.986726	0.167301	5.89792	3.68113e-09	6.00774e-08	#N/A	#N/A
577	NVE22208	1999.26	0.986645	0.122452	8.0574	7.79356e-16	2.48244e-14	#N/A	#N/A
578	NVE10880	103.111	0.986629	0.199964	4.93403	8.05502e-07	8.94559e-06	NEMVEDRAFT_v1g90817	carbonic anhydrase
579	NVE1853	211.709	0.98636	0.179957	5.48108	4.22738e-08	5.78485e-07	NEMVEDRAFT_v1g113379	dna polymerase theta
580	NVE20961	1559.14	0.986212	0.0745277	13.2328	5.672e-40	6.88513e-38	NEMVEDRAFT_v1g38935	myc proto-oncogene protein
581	NVE15147	1008.58	0.985572	0.157357	6.26328	3.76962e-10	6.92061e-09	NEMVEDRAFT_v1g94448	#N/A
582	NVE7721	80.4404	0.984291	0.304204	3.23563	0.00121373	0.00626748	NEMVEDRAFT_v1g246049	---NA---
583	NVE6345	66.2834	0.983966	0.39018	2.52183	0.0116746	0.0417667	NEMVEDRAFT_v1g157486	#N/A
584	NVE6772	245.867	0.983818	0.311232	3.16105	0.00157204	0.0078023	#N/A	#N/A
585	NVE15167	458.128	0.98248	0.159151	6.17325	6.69012e-10	1.19759e-08	NEMVEDRAFT_v1g94406	#N/A
586	NVE17035	257.319	0.981858	0.129181	7.60062	2.94712e-14	8.07942e-13	NEMVEDRAFT_v1g224223	septin 9
587	NVE1129	610.714	0.981163	0.128458	7.63803	2.20567e-14	6.09471e-13	#N/A	#N/A
588	NVE11464	538.446	0.981022	0.133012	7.37546	1.63784e-13	4.16701e-12	NEMVEDRAFT_v1g129211	retinol dehydrogenase type 1
589	NVE20176	113.839	0.979005	0.231557	4.22792	2.35856e-05	0.000194021	NEMVEDRAFT_v1g242037	#N/A
590	NVE7296	227.512	0.978191	0.174974	5.59049	2.26433e-08	3.24221e-07	NEMVEDRAFT_v1g245953	#N/A
591	NVE14623	199.715	0.977093	0.250486	3.90079	9.58807e-05	0.000679858	NEMVEDRAFT_v1g218290,NEMVEDRAFT_v1g218291	#N/A
592	NVE13654	718.383	0.97662	0.0930951	10.4906	9.54614e-26	6.01851e-24	NEMVEDRAFT_v1g247514	---NA---
593	NVE22897	327.004	0.972649	0.184994	5.25773	1.45841e-07	1.83706e-06	#N/A	#N/A
594	NVE10495	210.575	0.971362	0.260157	3.73376	0.000188644	0.00123898	NEMVEDRAFT_v1g127713	#N/A
595	NVE22638	56.2064	0.970606	0.33614	2.88751	0.00388305	0.0168551	#N/A	#N/A
596	NVE17788	181.817	0.970503	0.188963	5.13594	2.80742e-07	3.34628e-06	#N/A	poly
597	NVE25779	876.704	0.969926	0.135269	7.17037	7.47944e-13	1.79971e-11	NEMVEDRAFT_v1g167880	#N/A
598	NVE15160	680.954	0.9694	0.090063	10.7636	5.11494e-27	3.42856e-25	#N/A	#N/A
599	NVE6041	173.386	0.969168	0.264981	3.65751	0.000254682	0.0016151	NEMVEDRAFT_v1g213083	#N/A
600	NVE3578	125.488	0.968982	0.287391	3.37166	0.000747174	0.0041049	NEMVEDRAFT_v1g211400	#N/A
601	NVE17463	220.901	0.968956	0.232298	4.17117	3.03045e-05	0.000243544	#N/A	#N/A
602	NVE6050	38.0836	0.966593	0.34165	2.82919	0.00466658	0.0196378	#N/A	#N/A
603	NVE16585	280.574	0.966298	0.117141	8.24905	1.59662e-16	5.40306e-15	#N/A	#N/A
604	NVE16530	295.515	0.965328	0.143951	6.70595	2.00095e-11	4.18347e-10	#N/A	#N/A
605	NVE23892	137.842	0.964876	0.23063	4.18366	2.86859e-05	0.000231911	#N/A	#N/A
606	NVE10188	50.9949	0.964512	0.323978	2.97709	0.00291	0.0132489	#N/A	#N/A
607	NVE22200	81.8864	0.962669	0.32971	2.91974	0.00350322	0.0154555	NEMVEDRAFT_v1g142567	PREDICTED: similar to echinonectin, partial [Strongylocentrotus purpuratus]
608	NVE13228	397.354	0.961925	0.1384	6.95033	3.64421e-12	8.21007e-11	NEMVEDRAFT_v1g174348	#N/A
609	NVE22736	1264.73	0.959722	0.0855252	11.2215	3.19751e-29	2.44564e-27	NEMVEDRAFT_v1g166263	spry domain-containing socs box protein 1-like
610	NVE19204	330.495	0.959043	0.18293	5.24268	1.58265e-07	1.98331e-06	NEMVEDRAFT_v1g204381	#N/A
611	NVE3924	167.232	0.958563	0.171404	5.59242	2.23927e-08	3.21956e-07	NEMVEDRAFT_v1g199398	#N/A
612	NVE7300	468.601	0.956593	0.229047	4.17641	2.96147e-05	0.000238629	NEMVEDRAFT_v1g213913	stabilin 2
613	NVE25193	804.816	0.955684	0.240679	3.97078	7.1637e-05	0.000526626	#N/A	#N/A
614	NVE16877	436.537	0.954542	0.133942	7.12652	1.02939e-12	2.45035e-11	NEMVEDRAFT_v1g241205	#N/A
615	NVE12145	273.1	0.954431	0.142878	6.68006	2.38845e-11	4.91365e-10	NEMVEDRAFT_v1g91941	nicotinic acetylcholine receptor alpha 8 subunit
616	NVE14798	78.9343	0.950843	0.257365	3.69454	0.000220289	0.00141816	#N/A	multidrug resistance-associated protein 4
617	NVE17056	75.0982	0.950421	0.214161	4.43788	9.08474e-06	8.14023e-05	NEMVEDRAFT_v1g96400	#N/A
618	NVE6493	67.7904	0.950245	0.2183	4.35294	1.34324e-05	0.000115441	NEMVEDRAFT_v1g146651	multidrug resistance-associated protein 1
619	NVE16332	59.6238	0.949742	0.354111	2.68205	0.00731729	0.0285747	#N/A	#N/A
620	NVE6395	228.907	0.946315	0.203007	4.66149	3.1393e-06	3.09228e-05	NEMVEDRAFT_v1g213251	#N/A
621	NVE1645	187.031	0.945946	0.168257	5.62202	1.8874e-08	2.74929e-07	NEMVEDRAFT_v1g112842	giant fibre isoform e
622	NVE22261	35.4384	0.945843	0.343739	2.75163	0.00592989	0.0239701	#N/A	#N/A
623	NVE11229	86.4212	0.944287	0.207585	4.54893	5.39204e-06	5.06781e-05	NEMVEDRAFT_v1g91106	#N/A
624	NVE16165	140.726	0.943839	0.369662	2.55325	0.0106723	0.0388094	#N/A	#N/A
625	NVE16373	2098.03	0.943254	0.115528	8.16472	3.22189e-16	1.06954e-14	NEMVEDRAFT_v1g81249,NEMVEDRAFT_v1g8123	homeobox c4
626	NVE773	310.084	0.943245	0.172025	5.4832	4.17698e-08	5.72874e-07	#N/A	#N/A
627	NVE21018	67.1155	0.943054	0.293662	3.21136	0.00132111	0.00673358	NEMVEDRAFT_v1g197632	#N/A
628	NVE377	593.42	0.942629	0.10442	9.02728	1.75985e-19	7.53309e-18	#N/A	#N/A
629	NVE20359	46.1315	0.942273	0.299304	3.14821	0.00164272	0.00809875	#N/A	#N/A
630	NVE6417	127.797	0.941658	0.206037	4.57034	4.86937e-06	4.61568e-05	#N/A	protein tyrosine phosphatase a
631	NVE16577	23.0417	0.940494	0.374489	2.5114	0.0120252	0.0428575	#N/A	#N/A
632	NVE18121	6342.58	0.940405	0.112956	8.32539	8.40505e-17	2.90474e-15	NEMVEDRAFT_v1g241523	#N/A
633	NVE8399	10513.5	0.938795	0.0990339	9.47953	2.55428e-21	1.24894e-19	NEMVEDRAFT_v1g200306	zinc finger protein 431
634	NVE16050	45.9268	0.93784	0.269413	3.48105	0.000499455	0.00291238	#N/A	#N/A
635	NVE11632	1700.54	0.93715	0.0772767	12.1272	7.57967e-34	7.08569e-32	NEMVEDRAFT_v1g129670	mannose- 1
636	NVE6583	31.3489	0.936998	0.359514	2.60629	0.00915282	0.0342883	#N/A	#N/A
637	NVE18258	1838.5	0.936737	0.115364	8.11982	4.66859e-16	1.52898e-14	#N/A	#N/A
638	NVE22767	555.912	0.935789	0.0991852	9.43476	3.91875e-21	1.8896e-19	NEMVEDRAFT_v1g232676	#N/A
639	NVE4543	38.1008	0.935499	0.297025	3.14956	0.00163516	0.00807161	NEMVEDRAFT_v1g4745	lish domain-containing protein fopnl-like
640	NVE15728	198.285	0.935073	0.169317	5.52263	3.33956e-08	4.6402e-07	#N/A	#N/A
641	NVE9103	60.7358	0.934726	0.367534	2.54324	0.0109831	0.0397254	NEMVEDRAFT_v1g124712	#N/A
642	NVE768	86.9207	0.93437	0.237418	3.93554	8.30098e-05	0.000600182	#N/A	#N/A
643	NVE15517	774.562	0.933698	0.101764	9.17516	4.50921e-20	2.02243e-18	NEMVEDRAFT_v1g163167	gamma-glutamyltransferase isoform cra_a
644	NVE4885	4982.61	0.933382	0.111515	8.37003	5.7604e-17	2.0107e-15	#N/A	#N/A
645	NVE9194	689.564	0.933336	0.349531	2.67025	0.00757943	0.0294475	NEMVEDRAFT_v1g246390	#N/A
646	NVE15290	5776.02	0.933246	0.328808	2.83827	0.00453594	0.0191674	#N/A	#N/A
647	NVE21137	251.202	0.932408	0.134225	6.94659	3.74213e-12	8.39194e-11	#N/A	#N/A
648	NVE24152	1208.73	0.931257	0.105663	8.8135	1.21297e-18	4.82793e-17	NEMVEDRAFT_v1g243139	#N/A
649	NVE14851	332.576	0.931165	0.156507	5.94968	2.68661e-09	4.47445e-08	#N/A	#N/A
650	NVE17780	200.027	0.93098	0.152653	6.09867	1.06955e-09	1.87741e-08	NEMVEDRAFT_v1g219848	#N/A
651	NVE774	319.632	0.930962	0.131041	7.10434	1.20898e-12	2.85004e-11	#N/A	#N/A
652	NVE138	173.014	0.929992	0.257374	3.61339	0.000302225	0.00187157	#N/A	#N/A
653	NVE17551	28.0779	0.92953	0.346031	2.68626	0.00722569	0.0282622	NEMVEDRAFT_v1g138700	#N/A
654	NVE14680	4861.62	0.927918	0.115282	8.04912	8.33944e-16	2.64252e-14	#N/A	#N/A
655	NVE1515	76.9421	0.927696	0.202191	4.58821	4.47064e-06	4.27761e-05	NEMVEDRAFT_v1g221914	#N/A
656	NVE22463	9269.39	0.927183	0.117843	7.86793	3.60569e-15	1.08078e-13	NEMVEDRAFT_v1g238655	#N/A
657	NVE23504	1638.59	0.926232	0.107164	8.6431	5.47087e-18	2.05676e-16	#N/A	#N/A
658	NVE9126	67.8223	0.923458	0.2918	3.16469	0.00155247	0.00771463	NEMVEDRAFT_v1g124717	serine protease 56-like
659	NVE25782	1094.22	0.923384	0.0900642	10.2525	1.15312e-24	6.91274e-23	NEMVEDRAFT_v1g109363	m-phase inducer phosphatase 1
660	NVE13975	116.751	0.922918	0.307599	3.00039	0.00269636	0.0124038	#N/A	#N/A
661	NVE8864	186.935	0.922703	0.148843	6.19917	5.67623e-10	1.02059e-08	#N/A	#N/A
662	NVE8281	1518.14	0.922229	0.0743727	12.4001	2.61019e-35	2.61008e-33	NEMVEDRAFT_v1g89058	solute carrier family 22 member 5
663	NVE1308	406.847	0.921844	0.120848	7.62814	2.38157e-14	6.57329e-13	NEMVEDRAFT_v1g35272	probable cationic amino acid transporter
664	NVE16370	63.6485	0.921179	0.321946	2.86128	0.0042193	0.0180355	NEMVEDRAFT_v1g197019	#N/A
665	NVE15166	79.6916	0.920509	0.251296	3.66305	0.000249229	0.00158647	#N/A	#N/A
666	NVE25500	1022.24	0.920508	0.10892	8.45122	2.88275e-17	1.02531e-15	NEMVEDRAFT_v1g45967,NEMVEDRAFT_v1g43812	fibropellin partial
667	NVE4206	616.816	0.920498	0.0991257	9.28618	1.59929e-20	7.43257e-19	NEMVEDRAFT_v1g189473	myosin-2 essential light chain
668	NVE2732	128.411	0.91811	0.237211	3.87044	0.000108637	0.000761458	#N/A	#N/A
669	NVE23233	201.449	0.918052	0.249712	3.67644	0.000236508	0.00151379	NEMVEDRAFT_v1g225137	#N/A
670	NVE9363	4556.63	0.917736	0.140068	6.55208	5.67407e-11	1.12554e-09	#N/A	#N/A
671	NVE133	602.22	0.917697	0.136437	6.72616	1.74194e-11	3.66709e-10	NEMVEDRAFT_v1g79064	synaptotagmin- partial
672	NVE16754	325.665	0.917287	0.129745	7.06993	1.55008e-12	3.60537e-11	NEMVEDRAFT_v1g10515	beta-glucuronidase
673	NVE8519	69.4892	0.917142	0.220885	4.15212	3.29411e-05	0.000262829	NEMVEDRAFT_v1g246188	#N/A
674	NVE5304	601.6	0.916698	0.160051	5.72754	1.019e-08	1.54908e-07	#N/A	#N/A
675	NVE11550	25.6751	0.916151	0.359519	2.54827	0.010826	0.0392563	#N/A	#N/A
676	NVE25769	132.012	0.915204	0.229037	3.99587	6.4456e-05	0.000479791	#N/A	#N/A
677	NVE20696	47.4671	0.914991	0.288708	3.16926	0.00152827	0.00761765	#N/A	#N/A
678	NVE17085	810.459	0.914166	0.169197	5.40296	6.55483e-08	8.73464e-07	NEMVEDRAFT_v1g241233	rep exonuclease family protein
679	NVE1385	714.65	0.914048	0.175746	5.20095	1.98273e-07	2.43588e-06	NEMVEDRAFT_v1g112226	ammonium transporter-like protein
680	NVE730	519.859	0.911614	0.116876	7.79987	6.19724e-15	1.81855e-13	NEMVEDRAFT_v1g243980	#N/A
681	NVE18726	110.129	0.911045	0.287549	3.16832	0.00153324	0.00763617	NEMVEDRAFT_v1g98341	#N/A
682	NVE13305	573.466	0.909082	0.0890976	10.2032	1.91819e-24	1.13048e-22	NEMVEDRAFT_v1g132012	#N/A
683	NVE762	129.408	0.908907	0.221297	4.10718	4.00527e-05	0.000312419	#N/A	#N/A
684	NVE23505	85.7922	0.908219	0.228373	3.97692	6.9814e-05	0.00051462	#N/A	endonuclease reverse transcriptase
685	NVE18537	336.771	0.904797	0.153317	5.90148	3.60248e-09	5.88727e-08	NEMVEDRAFT_v1g98008	glycoprotein 3-alpha-l-fucosyltransferase a
686	NVE10251	115.139	0.903986	0.354203	2.55217	0.0107054	0.0388913	NEMVEDRAFT_v1g215762	#N/A
687	NVE20814	299.904	0.903641	0.242889	3.72039	0.000198916	0.0012963	NEMVEDRAFT_v1g101093,NEMVEDRAFT_v1g63052	#N/A
688	NVE12136	1178.49	0.90353	0.111008	8.13934	3.97436e-16	1.31041e-14	NEMVEDRAFT_v1g201449	endoribonuclease dicer
689	NVE22765	414.757	0.903074	0.173989	5.1904	2.0984e-07	2.56379e-06	NEMVEDRAFT_v1g206625	protein fam189a1
690	NVE939	511.546	0.902385	0.14146	6.37907	1.7817e-10	3.38302e-09	#N/A	multiple coagulation factor deficiency protein 2 homolog
691	NVE17480	2039.25	0.900533	0.106783	8.43333	3.35962e-17	1.18972e-15	#N/A	#N/A
692	NVE25238	265.69	0.897963	0.145982	6.1512	7.68994e-10	1.36754e-08	NEMVEDRAFT_v1g198273	#N/A
693	NVE8441	632.153	0.897572	0.0982952	9.13139	6.76231e-20	2.96751e-18	NEMVEDRAFT_v1g246164	#N/A
694	NVE11510	81.7966	0.897245	0.231315	3.87888	0.000104937	0.000737428	#N/A	#N/A
695	NVE19648	2720.7	0.897182	0.294108	3.05052	0.00228447	0.0107625	NEMVEDRAFT_v1g152707	#N/A
696	NVE23855	109.85	0.897176	0.236904	3.7871	0.000152419	0.00102703	NEMVEDRAFT_v1g51086	neuronal acetylcholine receptor subunit alpha-7-like
697	NVE18775	597.326	0.897141	0.131126	6.84181	7.81982e-12	1.70353e-10	#N/A	#N/A
698	NVE14856	197.045	0.896751	0.296975	3.01962	0.00253091	0.0117577	#N/A	#N/A
699	NVE17255	67.3248	0.895865	0.281292	3.18483	0.00144841	0.00728653	NEMVEDRAFT_v1g138253	fidgetin-like 1
700	NVE22869	164.409	0.894898	0.23922	3.74089	0.000183368	0.00121063	NEMVEDRAFT_v1g104327	pr domain zinc finger protein 14
701	NVE3260	57.769	0.893566	0.286149	3.12273	0.00179181	0.00871925	NEMVEDRAFT_v1g244721	#N/A
702	NVE14156	520.064	0.891525	0.11077	8.04844	8.38552e-16	2.65367e-14	#N/A	#N/A
703	NVE14984	1829.55	0.89148	0.130962	6.80719	9.95251e-12	2.14515e-10	NEMVEDRAFT_v1g135094	#N/A
704	NVE8100	299.688	0.891211	0.134156	6.64307	3.07212e-11	6.24118e-10	#N/A	#N/A
705	NVE24992	3429.86	0.891091	0.0699198	12.7445	3.34668e-37	3.62914e-35	NEMVEDRAFT_v1g28706	peptidyl-prolyl cis-trans isomerase fkbp2 precursor
706	NVE10529	36.432	0.890985	0.335577	2.65508	0.00792896	0.0305591	NEMVEDRAFT_v1g215889	#N/A
707	NVE8925	48.9198	0.890936	0.300798	2.9619	0.00305743	0.0138119	NEMVEDRAFT_v1g200442	#N/A
708	NVE15366	1159.82	0.890587	0.100085	8.89827	5.67263e-19	2.33401e-17	#N/A	#N/A
709	NVE16469	125.749	0.889533	0.237764	3.74124	0.000183116	0.00120964	NEMVEDRAFT_v1g60016	#N/A
710	NVE16584	908.5	0.888737	0.101389	8.7656	1.8579e-18	7.26457e-17	NEMVEDRAFT_v1g241132	zinc transporter slc39a7 precursor
711	NVE25471	511.406	0.888334	0.204926	4.33491	1.45819e-05	0.000124793	NEMVEDRAFT_v1g208345	#N/A
712	NVE26023	1230.35	0.888145	0.0786812	11.2879	1.50621e-29	1.17412e-27	NEMVEDRAFT_v1g109857	lim homeobox protein lhx1
713	NVE8261	11799.7	0.887785	0.150427	5.90178	3.59605e-09	5.8807e-08	NEMVEDRAFT_v1g232083	#N/A
714	NVE1049	94.0623	0.887695	0.250701	3.54086	0.000398832	0.00239211	NEMVEDRAFT_v1g244073	#N/A
715	NVE7270	54.1771	0.887681	0.276965	3.20503	0.00135048	0.00686323	NEMVEDRAFT_v1g213889	#N/A
716	NVE24472	1086	0.885587	0.0799912	11.0711	1.73329e-28	1.27766e-26	NEMVEDRAFT_v1g106775	#N/A
717	NVE14326	293.996	0.884619	0.182871	4.83739	1.31554e-06	1.40166e-05	NEMVEDRAFT_v1g223776	fer1l3 protein
718	NVE15990	1088.24	0.8841	0.174444	5.06812	4.01767e-07	4.68581e-06	#N/A	hypothetical protein BRAFLDRAFT_74022 [Branchiostoma floridae]
719	NVE115	57.2162	0.882908	0.326272	2.70604	0.00680899	0.026904	#N/A	#N/A
720	NVE25363	144.32	0.881889	0.337125	2.61591	0.00889891	0.0335379	NEMVEDRAFT_v1g208242	#N/A
721	NVE24174	206.346	0.88178	0.222574	3.96174	7.44067e-05	0.000544362	NEMVEDRAFT_v1g207428	#N/A
722	NVE5234	1012.61	0.88161	0.209329	4.21161	2.53561e-05	0.000207606	NEMVEDRAFT_v1g212543	delta-like 1 precursor
723	NVE9888	78.3222	0.880469	0.221516	3.97473	7.04583e-05	0.000519056	#N/A	#N/A
724	NVE25887	798.295	0.880381	0.147558	5.96635	2.42615e-09	4.06006e-08	#N/A	#N/A
725	NVE16988	86.0409	0.879747	0.197457	4.45539	8.37414e-06	7.56183e-05	#N/A	#N/A
726	NVE5271	1302.63	0.879643	0.108016	8.14365	3.83528e-16	1.2697e-14	#N/A	#N/A
727	NVE20382	40.2006	0.879465	0.3294	2.6699	0.00758744	0.0294693	#N/A	#N/A
728	NVE22100	37.2486	0.878737	0.331474	2.651	0.00802547	0.0308334	#N/A	#N/A
729	NVE5914	63.2006	0.87827	0.235458	3.73005	0.000191445	0.00125398	NEMVEDRAFT_v1g222488	#N/A
730	NVE262	706.08	0.877792	0.0914943	9.59396	8.47696e-22	4.36349e-20	NEMVEDRAFT_v1g34397	septin 9
731	NVE1982	210.321	0.877518	0.189291	4.63582	3.55527e-06	3.46841e-05	#N/A	protein
732	NVE18678	486.424	0.876301	0.139801	6.26821	3.65214e-10	6.72011e-09	NEMVEDRAFT_v1g164325	transcription factor protein
733	NVE10123	412.967	0.876109	0.14911	5.87558	4.21356e-09	6.8129e-08	NEMVEDRAFT_v1g43034	#N/A
734	NVE6785	991.614	0.875457	0.130665	6.69999	2.08431e-11	4.32809e-10	#N/A	#N/A
735	NVE8744	1288.41	0.875116	0.112935	7.74882	9.27514e-15	2.67499e-13	NEMVEDRAFT_v1g43798,NEMVEDRAFT_v1g124200	fibropellin partial
736	NVE13798	63.7243	0.874006	0.264889	3.29952	0.000968498	0.00514823	#N/A	#N/A
737	NVE8323	603.532	0.87289	0.130988	6.6639	2.66662e-11	5.45373e-10	NEMVEDRAFT_v1g161314	proprotein convertase subtilisin kexin type 7
738	NVE9758	141.681	0.872529	0.153761	5.67456	1.39042e-08	2.06733e-07	#N/A	#N/A
739	NVE6596	43.2638	0.87087	0.293147	2.97076	0.00297062	0.0134822	#N/A	#N/A
740	NVE13154	1111.87	0.870321	0.130652	6.66138	2.71264e-11	5.53856e-10	NEMVEDRAFT_v1g234439,NEMVEDRAFT_v1g201788	#N/A
741	NVE16468	600.693	0.869517	0.14824	5.86559	4.47533e-09	7.22179e-08	NEMVEDRAFT_v1g60016	#N/A
742	NVE16187	580.396	0.868026	0.16448	5.2774	1.31029e-07	1.6599e-06	#N/A	integrase core domain protein
743	NVE16563	52.1663	0.867042	0.34025	2.54825	0.0108265	0.0392563	#N/A	#N/A
744	NVE14664	145.984	0.865972	0.196895	4.39815	1.09177e-05	9.62709e-05	NEMVEDRAFT_v1g247720	#N/A
745	NVE9976	6506.44	0.863216	0.127052	6.79421	1.08904e-11	2.33699e-10	#N/A	#N/A
746	NVE990	40.0073	0.86242	0.297672	2.89722	0.00376487	0.0164239	#N/A	#N/A
747	NVE25317	792.664	0.862416	0.0931262	9.26072	2.03059e-20	9.36566e-19	#N/A	#N/A
748	NVE25286	734.74	0.861331	0.132403	6.50538	7.7495e-11	1.5175e-09	NEMVEDRAFT_v1g84066	histone-lysine n-methyltransferase prdm6
749	NVE16470	737.895	0.86036	0.116613	7.37794	1.6076e-13	4.09435e-12	NEMVEDRAFT_v1g60016,NEMVEDRAFT_v1g228000	fer-1-like myoferlin ( elegans)
750	NVE24060	1807.82	0.86035	0.114464	7.51633	5.63359e-14	1.49244e-12	#N/A	#N/A
751	NVE14991	4031.13	0.859173	0.126858	6.77271	1.26395e-11	2.69572e-10	#N/A	#N/A
752	NVE15368	1706.18	0.858576	0.100984	8.50206	1.86249e-17	6.77605e-16	#N/A	#N/A
753	NVE13153	821.277	0.856131	0.142849	5.99324	2.05703e-09	3.47814e-08	NEMVEDRAFT_v1g234439	multidrug resistance-associated protein 4-like
754	NVE3181	120.052	0.855628	0.202175	4.23212	2.31502e-05	0.00019076	#N/A	#N/A
755	NVE10951	962.14	0.855202	0.138674	6.167	6.95981e-10	1.24314e-08	NEMVEDRAFT_v1g128516	#N/A
756	NVE20397	156.588	0.85462	0.214675	3.98099	6.86288e-05	0.000507416	#N/A	#N/A
757	NVE4284	169.4	0.854375	0.185799	4.59837	4.25803e-06	4.08861e-05	NEMVEDRAFT_v1g245085	#N/A
758	NVE11192	48.1116	0.853961	0.280596	3.04339	0.00233932	0.0109784	NEMVEDRAFT_v1g246971	#N/A
759	NVE261	513.587	0.852124	0.10053	8.47634	2.32394e-17	8.35079e-16	NEMVEDRAFT_v1g34627	mll septin-like fusion
760	NVE8276	98.3182	0.848828	0.246616	3.4419	0.000577637	0.00329063	NEMVEDRAFT_v1g200179	#N/A
761	NVE2929	404.089	0.848695	0.123666	6.86279	6.75293e-12	1.4817e-10	NEMVEDRAFT_v1g35381	deoxyribonuclease gamma precursor
762	NVE7172	2474.63	0.847574	0.0850726	9.96295	2.21394e-23	1.21937e-21	#N/A	#N/A
763	NVE21914	1243.46	0.847118	0.19273	4.39536	1.1059e-05	9.74811e-05	NEMVEDRAFT_v1g206150	#N/A
764	NVE427	1236.86	0.847099	0.144183	5.87516	4.22425e-09	6.82566e-08	NEMVEDRAFT_v1g110404,NEMVEDRAFT_v1g110464	transcription factor rfx4-like
765	NVE25888	766.254	0.846572	0.0924342	9.15864	5.25538e-20	2.33563e-18	#N/A	nucleoporin-like protein 2-like
766	NVE11918	6324.54	0.845771	0.0794501	10.6453	1.83362e-26	1.19622e-24	NEMVEDRAFT_v1g216823	78 kda glucose-regulated protein precursor
767	NVE4583	464.412	0.845533	0.163121	5.18347	2.17793e-07	2.65697e-06	#N/A	#N/A
768	NVE8294	832.684	0.845371	0.0882063	9.58403	9.33303e-22	4.78396e-20	NEMVEDRAFT_v1g60521	sodium-dependent neutral amino acid transporter b at2-like
769	NVE20868	1217.01	0.844814	0.210576	4.01193	6.02254e-05	0.000451579	NEMVEDRAFT_v1g220884	#N/A
770	NVE5137	106.23	0.843766	0.190102	4.43849	9.05902e-06	8.12315e-05	NEMVEDRAFT_v1g212461	#N/A
771	NVE6924	362.566	0.843651	0.197967	4.26157	2.02993e-05	0.000169559	#N/A	#N/A
772	NVE5999	450.561	0.843641	0.118973	7.09101	1.33139e-12	3.11752e-11	NEMVEDRAFT_v1g120156	protein atonal homolog 8
773	NVE3791	187.658	0.841993	0.171463	4.91064	9.07815e-07	9.99087e-06	NEMVEDRAFT_v1g239358	#N/A
774	NVE121	336.753	0.841859	0.242088	3.4775	0.000506121	0.00294511	#N/A	#N/A
775	NVE22678	602.851	0.841563	0.134344	6.26425	3.7463e-10	6.88298e-09	#N/A	#N/A
776	NVE17856	1877.61	0.839123	0.0738579	11.3613	6.51499e-30	5.17782e-28	NEMVEDRAFT_v1g60176	very low density lipoprotein receptor
777	NVE15571	67.9473	0.839036	0.269101	3.11792	0.00182132	0.00884524	NEMVEDRAFT_v1g136220	protein tyrosine receptor s
778	NVE8919	84.2527	0.838829	0.289372	2.89879	0.00374607	0.0163494	NEMVEDRAFT_v1g89249	guanidinoacetate n-methyltransferase
779	NVE13981	4479.12	0.838212	0.0821452	10.204	1.9021e-24	1.12644e-22	NEMVEDRAFT_v1g37793	zinc finger protein glis3
780	NVE17906	29.739	0.837794	0.335967	2.49368	0.0126426	0.0446275	#N/A	sister chromatid cohesion protein pds5 homolog b
781	NVE25488	233.765	0.833429	0.140779	5.92014	3.21664e-09	5.30648e-08	NEMVEDRAFT_v1g108621	sun domain-containing protein 1 isoform a
782	NVE117	801.825	0.833294	0.21915	3.80238	0.000143312	0.000972105	#N/A	#N/A
783	NVE13827	103.925	0.833182	0.228923	3.63958	0.000273087	0.00171254	NEMVEDRAFT_v1g217943	#N/A
784	NVE5155	355.564	0.833012	0.268651	3.10072	0.00193048	0.00929397	NEMVEDRAFT_v1g118835	carbonic anhydrase mitochondrial
785	NVE21864	5259.8	0.832892	0.107653	7.73679	1.01955e-14	2.9197e-13	NEMVEDRAFT_v1g242530	#N/A
786	NVE4244	129.192	0.831874	0.298941	2.78274	0.00539023	0.0220998	NEMVEDRAFT_v1g211826	#N/A
787	NVE15729	94.1926	0.831053	0.20094	4.13583	3.53675e-05	0.000279357	#N/A	synaptotagmin-11
788	NVE24354	491.488	0.830753	0.140588	5.90912	3.43936e-09	5.64717e-08	NEMVEDRAFT_v1g225329	wd40-like repeat protein
789	NVE25173	51.1174	0.830672	0.290856	2.85596	0.00429076	0.0182993	#N/A	#N/A
790	NVE20302	289.315	0.830234	0.143494	5.78582	7.2158e-09	1.12786e-07	NEMVEDRAFT_v1g232545	cre-nas-6 protein
791	NVE15349	357.714	0.829145	0.113995	7.27354	3.50194e-13	8.6745e-12	NEMVEDRAFT_v1g135929	nodal modulator 1 precursor
792	NVE3685	25.0589	0.828126	0.327242	2.53062	0.0113861	0.0409212	#N/A	#N/A
793	NVE15511	213.658	0.827033	0.158639	5.21331	1.85502e-07	2.28936e-06	NEMVEDRAFT_v1g240962	eukaryotic translation elongation factor 1 epsilon-1-like
794	NVE7499	605.416	0.826549	0.174723	4.73063	2.2382e-06	2.26222e-05	#N/A	#N/A
795	NVE8677	183.072	0.825409	0.165406	4.9902	6.03162e-07	6.83855e-06	NEMVEDRAFT_v1g124040	zinc finger protein 593
796	NVE8995	379.698	0.824732	0.149485	5.51715	3.44533e-08	4.77629e-07	NEMVEDRAFT_v1g147707	multidrug resistance-associated protein 4
797	NVE23841	3123.91	0.823734	0.101993	8.07639	6.67102e-16	2.14166e-14	NEMVEDRAFT_v1g2918	transcription factor sox-14
798	NVE21388	1070.36	0.822954	0.141253	5.82609	5.67421e-09	9.01336e-08	#N/A	ribonucleoside-diphosphate reductase subunit m2
799	NVE11666	117.524	0.822722	0.217913	3.77546	0.000159712	0.00107055	#N/A	#N/A
800	NVE11325	169.681	0.82229	0.143148	5.74434	9.2278e-09	1.41692e-07	NEMVEDRAFT_v1g232179	#N/A
801	NVE22856	2865.4	0.822175	0.0686662	11.9735	4.89164e-33	4.38791e-31	NEMVEDRAFT_v1g242783,NEMVEDRAFT_v1g104241	protein disulfide
802	NVE8962	1322.57	0.821718	0.0672006	12.2278	2.20743e-34	2.11212e-32	#N/A	#N/A
803	NVE21947	94.2206	0.820543	0.219624	3.73614	0.00018687	0.00122929	NEMVEDRAFT_v1g248555	---NA---
804	NVE6302	1458.43	0.820499	0.101456	8.08726	6.10229e-16	1.96944e-14	#N/A	#N/A
805	NVE20962	1293.23	0.820359	0.0925167	8.86714	7.50457e-19	3.05173e-17	NEMVEDRAFT_v1g178332	myc protein
806	NVE3427	3713.93	0.819715	0.188167	4.35631	1.32276e-05	0.000113835	NEMVEDRAFT_v1g244806	ring finger protein 213-like
807	NVE7063	1138.89	0.819343	0.105558	7.762	8.35992e-15	2.41962e-13	NEMVEDRAFT_v1g121754	forkhead box n4
808	NVE23421	1306.59	0.819001	0.100127	8.17965	2.84673e-16	9.47577e-15	NEMVEDRAFT_v1g242962	protein ripply2-like
809	NVE24616	215.753	0.818733	0.201948	4.05417	5.03121e-05	0.000383734	NEMVEDRAFT_v1g207782	#N/A
810	NVE25707	66.302	0.818725	0.249423	3.28248	0.00102897	0.00542713	NEMVEDRAFT_v1g208566	#N/A
811	NVE2444	479.573	0.818313	0.0997375	8.20467	2.31221e-16	7.73878e-15	NEMVEDRAFT_v1g210540	achaete-scute homolog 4-like
812	NVE5039	249.311	0.817727	0.164958	4.9572	7.15178e-07	7.98609e-06	NEMVEDRAFT_v1g13339	nodal modulator 2
813	NVE6700	224.793	0.816899	0.136762	5.97316	2.32695e-09	3.90209e-08	NEMVEDRAFT_v1g51665	voltage-gated potassium channel
814	NVE7357	485.784	0.815516	0.120872	6.74692	1.51014e-11	3.1929e-10	NEMVEDRAFT_v1g213955	ependymin [Synodontis sp.]
815	NVE14638	113.545	0.815253	0.261065	3.1228	0.00179141	0.00871907	NEMVEDRAFT_v1g150311	ga-binding protein subunit beta-2
816	NVE22243	1859.91	0.81521	0.0729654	11.1726	5.55554e-29	4.17076e-27	NEMVEDRAFT_v1g185314	fad dependent oxidoreductase
817	NVE8754	715.447	0.813895	0.135311	6.01501	1.79874e-09	3.06691e-08	#N/A	#N/A
818	NVE19959	169.766	0.813641	0.185212	4.39303	1.11783e-05	9.83199e-05	NEMVEDRAFT_v1g204856	#N/A
819	NVE22599	351.843	0.812646	0.224935	3.6128	0.000302907	0.00187484	#N/A	#N/A
820	NVE2360	225.586	0.811934	0.211966	3.8305	0.000127885	0.000880935	NEMVEDRAFT_v1g9969	glutathione peroxidase 5
821	NVE25604	274.28	0.811923	0.170167	4.77134	1.83008e-06	1.88406e-05	#N/A	#N/A
822	NVE13427	1665.21	0.811436	0.107444	7.55217	4.28062e-14	1.15152e-12	NEMVEDRAFT_v1g174458	calumenin
823	NVE10057	147.049	0.811178	0.247644	3.27558	0.00105446	0.00554121	#N/A	#N/A
824	NVE12837	37.4352	0.811073	0.309467	2.62087	0.00877058	0.0331105	NEMVEDRAFT_v1g238004	#N/A
825	NVE17179	165.812	0.810628	0.196477	4.12582	3.69424e-05	0.000290573	#N/A	#N/A
826	NVE18731	319.391	0.810034	0.19713	4.10913	3.97158e-05	0.000310088	#N/A	hypothetical protein BRAFLDRAFT_92247 [Branchiostoma floridae]
827	NVE16952	39.653	0.809922	0.276685	2.92723	0.00341993	0.0151631	#N/A	arginyl-trna cytoplasmic
828	NVE6982	432.593	0.80955	0.128578	6.29619	3.05056e-10	5.67739e-09	NEMVEDRAFT_v1g213642	deleted in malignant brain tumors isoform cra_b
829	NVE13058	517.683	0.808819	0.150018	5.39149	6.98741e-08	9.26554e-07	#N/A	#N/A
830	NVE13794	1150.96	0.80848	0.0920949	8.77877	1.65275e-18	6.49364e-17	NEMVEDRAFT_v1g217910	tyrosyl-trna synthetase
831	NVE21389	2307.76	0.807604	0.105123	7.68247	1.56051e-14	4.36638e-13	NEMVEDRAFT_v1g236860	ribonucleotide reductase m2 polypeptide
832	NVE4209	6570.63	0.807453	0.100398	8.04253	8.80035e-16	2.77416e-14	NEMVEDRAFT_v1g189485	heat shock protein 8
833	NVE7116	1486.35	0.807285	0.0861182	9.37416	6.97309e-21	3.30362e-19	NEMVEDRAFT_v1g121842	homeobox protein otx1-like
834	NVE6600	39.3711	0.807169	0.328599	2.45639	0.014034	0.0486593	#N/A	#N/A
835	NVE1864	55.9687	0.806781	0.304493	2.64959	0.00805905	0.0309414	#N/A	#N/A
836	NVE17693	152.371	0.806435	0.146769	5.49459	3.91616e-08	5.39224e-07	NEMVEDRAFT_v1g232409	#N/A
837	NVE12235	344.635	0.80624	0.119265	6.76006	1.37938e-11	2.93421e-10	NEMVEDRAFT_v1g130552	cyclin-dependent kinase 7
838	NVE20095	1072.44	0.805774	0.0922599	8.73375	2.4637e-18	9.54157e-17	NEMVEDRAFT_v1g241996	#N/A
839	NVE12591	332.47	0.805452	0.142334	5.6589	1.52349e-08	2.25555e-07	NEMVEDRAFT_v1g248801	#N/A
840	NVE23940	7806.29	0.803743	0.143155	5.61448	1.97149e-08	2.85984e-07	NEMVEDRAFT_v1g197990	#N/A
841	NVE3910	320.231	0.803527	0.134003	5.99633	2.01821e-09	3.41724e-08	NEMVEDRAFT_v1g86755	pib
842	NVE3790	336.636	0.803469	0.191779	4.18955	2.79508e-05	0.000226644	NEMVEDRAFT_v1g239358	transmembrane prolyl 4-hydroxylase-like
843	NVE11126	589.989	0.802873	0.169987	4.72315	2.3222e-06	2.3355e-05	#N/A	#N/A
844	NVE22116	49.8329	0.802123	0.303638	2.6417	0.00824905	0.031532	#N/A	#N/A
845	NVE1149	843.721	0.802118	0.0884953	9.06396	1.25795e-19	5.42273e-18	NEMVEDRAFT_v1g50745	neuronal acetylcholine receptor subunit alpha-7-like
846	NVE3524	70.5916	0.801098	0.247979	3.2305	0.00123572	0.00636218	#N/A	#N/A
847	NVE2012	238.77	0.800933	0.165335	4.84432	1.27049e-06	1.35662e-05	NEMVEDRAFT_v1g244373	#N/A
848	NVE21390	3627.74	0.800561	0.106509	7.51634	5.63297e-14	1.49244e-12	NEMVEDRAFT_v1g165579	ribonucleoside-diphosphate reductase subunit m2
849	NVE26052	1580.69	0.799866	0.103582	7.72206	1.14463e-14	3.25878e-13	#N/A	#N/A
850	NVE25283	605.786	0.799808	0.110414	7.24374	4.36488e-13	1.07142e-11	NEMVEDRAFT_v1g159710,NEMVEDRAFT_v1g84172	#N/A
851	NVE11747	48.1241	0.799643	0.286333	2.7927	0.00522699	0.0215501	#N/A	#N/A
852	NVE8998	438.347	0.798798	0.140489	5.68586	1.30157e-08	1.94589e-07	NEMVEDRAFT_v1g147706	multidrug resistance-associated protein 4-like
853	NVE4029	923.057	0.798788	0.11276	7.08394	1.40114e-12	3.27455e-11	NEMVEDRAFT_v1g244991	#N/A
854	NVE7303	411.588	0.797534	0.16021	4.97807	6.42228e-07	7.22773e-06	NEMVEDRAFT_v1g245957	#N/A
855	NVE19674	6076.48	0.797144	0.0674238	11.8229	2.97309e-32	2.55424e-30	NEMVEDRAFT_v1g233772	serine threonine-protein kinase nlk
856	NVE9362	372.455	0.796956	0.142538	5.59117	2.25551e-08	3.23338e-07	NEMVEDRAFT_v1g227361	copper chaperone for superoxide dismutase
857	NVE9823	130.905	0.795526	0.151299	5.25798	1.4565e-07	1.83559e-06	NEMVEDRAFT_v1g246594	#N/A
858	NVE8989	574.145	0.794722	0.106431	7.46703	8.20273e-14	2.14741e-12	NEMVEDRAFT_v1g124414	#N/A
859	NVE22594	2788.45	0.794676	0.124833	6.36593	1.94113e-10	3.6686e-09	#N/A	#N/A
860	NVE2007	69.843	0.794537	0.29855	2.66132	0.00778357	0.0300687	#N/A	#N/A
861	NVE9843	180.545	0.794397	0.149715	5.30606	1.12021e-07	1.43551e-06	NEMVEDRAFT_v1g126271	probable sulfite mitochondrial-like
862	NVE24144	1404.57	0.793557	0.0755974	10.4971	8.90367e-26	5.64262e-24	NEMVEDRAFT_v1g229489,NEMVEDRAFT_v1g207386	arginyl-trna synthetase
863	NVE16861	34.3265	0.793458	0.31959	2.48274	0.0130377	0.045784	#N/A	#N/A
864	NVE15339	551.093	0.793413	0.106247	7.46762	8.16574e-14	2.14002e-12	NEMVEDRAFT_v1g247861	#N/A
865	NVE1475	267.456	0.793354	0.176765	4.48819	7.18302e-06	6.57877e-05	NEMVEDRAFT_v1g209771	tnf receptor-associated factor 3
866	NVE19577	1838.47	0.792325	0.0897158	8.8315	1.03278e-18	4.12417e-17	#N/A	#N/A
867	NVE13528	304.463	0.791638	0.133809	5.91619	3.2949e-09	5.42093e-08	NEMVEDRAFT_v1g37078	isoform c
868	NVE7061	1497.79	0.791195	0.0963205	8.21419	2.136e-16	7.16868e-15	#N/A	#N/A
869	NVE775	51.8406	0.790917	0.252369	3.13397	0.00172461	0.00844275	#N/A	#N/A
870	NVE7719	60.619	0.790312	0.31315	2.52375	0.011611	0.041568	#N/A	---NA---
871	NVE20243	1951.53	0.789185	0.0854261	9.23822	2.50623e-20	1.14727e-18	#N/A	#N/A
872	NVE2273	2813.03	0.789172	0.141524	5.57626	2.45749e-08	3.50031e-07	NEMVEDRAFT_v1g244396	phosphonoacetaldehyde hydrolase
873	NVE638	148.678	0.789034	0.180922	4.36119	1.29355e-05	0.000111524	NEMVEDRAFT_v1g110875	serine threonine kinase 19
874	NVE23121	59.1983	0.788899	0.265694	2.9692	0.00298578	0.0135308	NEMVEDRAFT_v1g225126	fanconi complementation group i
875	NVE8156	199.244	0.788711	0.144606	5.45419	4.91967e-08	6.67975e-07	NEMVEDRAFT_v1g237935	#N/A
876	NVE13177	8014.4	0.788627	0.0781916	10.0858	6.38203e-24	3.62128e-22	NEMVEDRAFT_v1g181671	heat shock protein 108
877	NVE2481	637.717	0.788565	0.13137	6.00263	1.94144e-09	3.29181e-08	NEMVEDRAFT_v1g19405	forkhead domain-containing
878	NVE21845	42.3086	0.788027	0.278835	2.82614	0.00471134	0.0197918	#N/A	dopamine d1 beta receptor
879	NVE5732	171.367	0.78798	0.313045	2.51715	0.0118309	0.042264	NEMVEDRAFT_v1g146279	#N/A
880	NVE24729	306.682	0.787814	0.128598	6.12619	9.00107e-10	1.5949e-08	NEMVEDRAFT_v1g107116	glycoprotein 3-alpha-l-fucosyltransferase a
881	NVE17888	900.751	0.787155	0.134777	5.84042	5.20706e-09	8.3419e-08	NEMVEDRAFT_v1g97028	#N/A
882	NVE8663	302.839	0.785858	0.250574	3.13623	0.00171137	0.00839479	NEMVEDRAFT_v1g10746	solute carrier family 6 (neurotransmitter serotonin) member 4b
883	NVE23732	433.024	0.785248	0.184166	4.26381	2.00968e-05	0.000167925	NEMVEDRAFT_v1g46797	endothelin-converting enzyme 2-like
884	NVE14434	153.316	0.78519	0.217023	3.61801	0.000296877	0.00184313	NEMVEDRAFT_v1g248824	#N/A
885	NVE1179	1404.78	0.784293	0.172713	4.54102	5.59838e-06	5.23352e-05	#N/A	chitinase 1
886	NVE25448	2973.24	0.784233	0.0750155	10.4543	1.4007e-25	8.71828e-24	NEMVEDRAFT_v1g243519	#N/A
887	NVE2055	658.566	0.783717	0.118597	6.60823	3.88947e-11	7.82351e-10	NEMVEDRAFT_v1g86018	potassium voltage-gated channel subfamily d member 2-like
888	NVE7568	201.016	0.783536	0.149676	5.23487	1.65097e-07	2.05941e-06	NEMVEDRAFT_v1g245986	a-kinase anchor protein mitochondrial precursor
889	NVE1091	67.5088	0.783396	0.218833	3.57989	0.000343745	0.00209893	#N/A	#N/A
890	NVE5891	968.529	0.783077	0.0847965	9.23478	2.5881e-20	1.18032e-18	NEMVEDRAFT_v1g230299	eukaryotic translation initiation factor 3 subunit f-like
891	NVE11919	3918.8	0.781031	0.128645	6.0712	1.2696e-09	2.2079e-08	NEMVEDRAFT_v1g216823	cre-hsp-3 protein
892	NVE13543	100.101	0.780252	0.203632	3.83168	0.000127273	0.000877309	NEMVEDRAFT_v1g201894	beta- -n-acetyl-galactosaminyl transferase 4
893	NVE9531	261.606	0.779857	0.300504	2.59516	0.00945465	0.0351545	#N/A	#N/A
894	NVE18968	328.027	0.778805	0.168854	4.61231	3.98223e-06	3.84649e-05	NEMVEDRAFT_v1g197283	#N/A
895	NVE24416	58.1896	0.778792	0.276831	2.81324	0.00490451	0.0203824	NEMVEDRAFT_v1g232792	cyclin-dependent kinases regulatory subunit 2-like
896	NVE756	1112.23	0.778537	0.1914	4.0676	4.75004e-05	0.000364798	NEMVEDRAFT_v1g248663	dna polymerase iii subunit epsilon
897	NVE15813	4274.41	0.778377	0.077904	9.9915	1.66055e-23	9.18727e-22	NEMVEDRAFT_v1g95071,NEMVEDRAFT_v1g94939	neuronal migration protein doublecortin isoform a
898	NVE25950	272.512	0.777918	0.156178	4.98096	6.32683e-07	7.13677e-06	#N/A	#N/A
899	NVE24527	311.061	0.776184	0.16927	4.58549	4.52932e-06	4.32527e-05	NEMVEDRAFT_v1g243265	#N/A
900	NVE9197	193.747	0.77604	0.245488	3.16121	0.00157116	0.00779952	#N/A	cue domain-containing protein 2-like
901	NVE11363	227.587	0.776025	0.155754	4.98238	6.28082e-07	7.08815e-06	NEMVEDRAFT_v1g201226	lactase-phlorizin hydrolase-like
902	NVE24577	672.36	0.77593	0.111084	6.98508	2.84702e-12	6.47989e-11	NEMVEDRAFT_v1g225374	serine threonine-protein kinase nlk
903	NVE2180	824.803	0.775227	0.10573	7.33214	2.26502e-13	5.71502e-12	NEMVEDRAFT_v1g198924	#N/A
904	NVE5038	179.245	0.774846	0.167216	4.63381	3.58996e-06	3.49946e-05	#N/A	#N/A
905	NVE17933	2369.25	0.773588	0.137919	5.60899	2.03511e-08	2.94862e-07	#N/A	helentron 4 helitron-like transposon replicase helicase endonuclease partial
906	NVE12605	1235.7	0.77308	0.0830123	9.31283	1.2447e-20	5.80678e-19	#N/A	ciliary rootlet coiled- rootletin
907	NVE9308	7927.37	0.772431	0.138146	5.59142	2.25215e-08	3.23232e-07	NEMVEDRAFT_v1g147883	#N/A
908	NVE967	281.752	0.770987	0.13571	5.68113	1.3381e-08	1.99318e-07	#N/A	#N/A
909	NVE669	2934.45	0.769983	0.145059	5.30806	1.10798e-07	1.42058e-06	NEMVEDRAFT_v1g9009	#N/A
910	NVE22650	852.997	0.768823	0.117456	6.54564	5.92427e-11	1.17136e-09	NEMVEDRAFT_v1g221241	nonribosomal peptide synthetase 10
911	NVE8662	280.266	0.768295	0.223496	3.43762	0.000586856	0.00333769	NEMVEDRAFT_v1g10746	sodium- and chloride-dependent gaba transporter ine-like
912	NVE17373	2451.54	0.767926	0.0705015	10.8923	1.25382e-27	8.71565e-26	NEMVEDRAFT_v1g21340	neuropilin 2b
913	NVE22376	950.041	0.767732	0.113497	6.76435	1.33908e-11	2.85099e-10	NEMVEDRAFT_v1g238606	pterin-4-alpha-carbinolamine dehydratase
914	NVE16965	1912.03	0.767717	0.0854921	8.97998	2.70811e-19	1.14317e-17	#N/A	#N/A
915	NVE20615	2186.26	0.76766	0.156302	4.91137	9.0441e-07	9.96239e-06	NEMVEDRAFT_v1g165248	cystathionine beta-synthase
916	NVE1949	132.295	0.767565	0.195405	3.92806	8.56326e-05	0.000615964	NEMVEDRAFT_v1g244342	#N/A
917	NVE17797	3250.31	0.767515	0.295542	2.59698	0.00940481	0.0349905	NEMVEDRAFT_v1g224354	poly -binding protein 1-like
918	NVE2416	88.4713	0.767098	0.188837	4.06222	4.86072e-05	0.000372594	NEMVEDRAFT_v1g210510	adenosine receptor a2a-like
919	NVE15899	856.3	0.766939	0.163595	4.68803	2.75841e-06	2.7381e-05	#N/A	#N/A
920	NVE12929	132.304	0.764929	0.206895	3.69719	0.000218002	0.00140566	#N/A	reverse transcriptase-like protein
921	NVE4686	46.1173	0.764411	0.2773	2.75662	0.00584015	0.0236661	#N/A	#N/A
922	NVE23064	3417.46	0.764384	0.147847	5.17009	2.33983e-07	2.83604e-06	NEMVEDRAFT_v1g9448	#N/A
923	NVE9019	88.4572	0.764308	0.287599	2.65754	0.00787127	0.0303734	NEMVEDRAFT_v1g172382	b-cell lymphoma 3 protein
924	NVE12677	488.842	0.764256	0.09962	7.67171	1.69715e-14	4.72704e-13	NEMVEDRAFT_v1g131395	#N/A
925	NVE24479	179.08	0.764052	0.200111	3.81814	0.000134461	0.000919481	NEMVEDRAFT_v1g207647	carbohydrate sulfotransferase 3
926	NVE8099	350.22	0.763364	0.147604	5.17172	2.31955e-07	2.81425e-06	#N/A	#N/A
927	NVE19857	545.656	0.762702	0.138049	5.52487	3.29723e-08	4.584e-07	#N/A	#N/A
928	NVE11376	97.3816	0.762489	0.304512	2.50397	0.0122808	0.0435333	#N/A	#N/A
929	NVE17858	529.909	0.762107	0.133535	5.70716	1.14876e-08	1.73444e-07	#N/A	#N/A
930	NVE19901	1080.07	0.761593	0.0963794	7.90203	2.74387e-15	8.32682e-14	#N/A	#N/A
931	NVE13680	66.05	0.761398	0.292764	2.60072	0.00930278	0.0346797	#N/A	#N/A
932	NVE371	258.124	0.760479	0.193854	3.92294	8.74751e-05	0.000627183	#N/A	#N/A
933	NVE6616	321.815	0.759927	0.219257	3.46592	0.000528421	0.0030552	NEMVEDRAFT_v1g245778	#N/A
934	NVE15695	258.24	0.759684	0.142447	5.33311	9.65463e-08	1.25167e-06	#N/A	#N/A
935	NVE22738	435.146	0.75964	0.157371	4.82705	1.38571e-06	1.46936e-05	#N/A	#N/A
936	NVE13527	1543.09	0.759538	0.0634894	11.9632	5.53786e-33	4.94939e-31	NEMVEDRAFT_v1g92799	protein ovo
937	NVE21209	1387.43	0.758168	0.152238	4.98015	6.35338e-07	7.16341e-06	#N/A	#N/A
938	NVE21387	1383.83	0.75779	0.112733	6.72198	1.79273e-11	3.7675e-10	NEMVEDRAFT_v1g236860	ribonucleoside-diphosphate reductase subunit m2
939	NVE23864	1267.11	0.756724	0.121849	6.21035	5.28673e-10	9.55489e-09	NEMVEDRAFT_v1g166897	calcyclin binding protein
940	NVE4253	105.744	0.756032	0.223168	3.38772	0.000704765	0.00390595	NEMVEDRAFT_v1g211833	#N/A
941	NVE21385	1210.09	0.75497	0.0937043	8.05694	7.82286e-16	2.48853e-14	NEMVEDRAFT_v1g242355	ribonucleoside-diphosphate reductase subunit m2
942	NVE18355	1609.64	0.754249	0.078708	9.58287	9.43872e-22	4.828e-20	NEMVEDRAFT_v1g195005	26s proteasome non-atpase regulatory subunit 6
943	NVE4285	200.933	0.753413	0.129314	5.82623	5.66919e-09	9.01124e-08	NEMVEDRAFT_v1g245085	#N/A
944	NVE19887	612.933	0.753372	0.104036	7.24144	4.43957e-13	1.08812e-11	NEMVEDRAFT_v1g220538	transmembrane protein 43
945	NVE4437	3503.06	0.753012	0.0822046	9.16022	5.17929e-20	2.30601e-18	NEMVEDRAFT_v1g117546	protein disulfide-isomerase a6-like
946	NVE9783	976.154	0.752764	0.188593	3.99147	6.56647e-05	0.000488015	#N/A	#N/A
947	NVE8262	8546.61	0.752761	0.138193	5.44718	5.11735e-08	6.92503e-07	NEMVEDRAFT_v1g200164	#N/A
948	NVE24758	1869.05	0.752178	0.140203	5.3649	8.09927e-08	1.06301e-06	#N/A	#N/A
949	NVE26013	1203.23	0.751688	0.179346	4.19128	2.77384e-05	0.000225071	#N/A	arachidonate 5-lipoxygenase
950	NVE8505	164.534	0.750656	0.156033	4.81087	1.50278e-06	1.57569e-05	NEMVEDRAFT_v1g123720	retinol retinaldehyde reductase
951	NVE7459	863.015	0.750521	0.151833	4.94306	7.69064e-07	8.5604e-06	#N/A	#N/A
952	NVE1367	264.173	0.750043	0.287682	2.6072	0.00912863	0.0342149	NEMVEDRAFT_v1g239087	#N/A
953	NVE15350	1663.55	0.749343	0.0731448	10.2447	1.25075e-24	7.47967e-23	NEMVEDRAFT_v1g135929	nodal modulator 1
954	NVE4114	954.066	0.748849	0.125504	5.96672	2.42069e-09	4.05369e-08	NEMVEDRAFT_v1g245025	#N/A
955	NVE15096	212.214	0.748797	0.232343	3.22281	0.00126942	0.00650956	NEMVEDRAFT_v1g248838	#N/A
956	NVE23849	103.849	0.748274	0.242396	3.08699	0.00202195	0.00967706	#N/A	#N/A
957	NVE25815	807.243	0.74811	0.119581	6.25612	3.94677e-10	7.21868e-09	#N/A	#N/A
958	NVE12447	91.4647	0.747143	0.295334	2.52982	0.0114121	0.0409897	#N/A	#N/A
959	NVE19316	120.236	0.746695	0.187299	3.98664	6.7016e-05	0.000497018	#N/A	#N/A
960	NVE8997	159.263	0.746236	0.195716	3.81285	0.000137373	0.000936509	#N/A	#N/A
961	NVE7454	4527.69	0.745779	0.132825	5.61473	1.96867e-08	2.85744e-07	NEMVEDRAFT_v1g88822	#N/A
962	NVE5020	714.71	0.745747	0.122002	6.11258	9.80343e-10	1.73329e-08	#N/A	#N/A
963	NVE3533	486.586	0.745358	0.134072	5.55939	2.70717e-08	3.82026e-07	#N/A	#N/A
964	NVE9760	267.995	0.745103	0.11818	6.3048	2.88567e-10	5.38695e-09	#N/A	#N/A
965	NVE810	467.099	0.743685	0.124999	5.94951	2.68942e-09	4.47606e-08	NEMVEDRAFT_v1g168440	#N/A
966	NVE21952	37387.4	0.743651	0.190898	3.89554	9.79815e-05	0.000692541	#N/A	#N/A
967	NVE25878	43.718	0.743413	0.284208	2.61574	0.00890356	0.0335451	#N/A	#N/A
968	NVE9003	4480.38	0.742797	0.14381	5.16514	2.40264e-07	2.90784e-06	#N/A	#N/A
969	NVE3041	1527.6	0.741467	0.0874462	8.47912	2.26902e-17	8.17752e-16	NEMVEDRAFT_v1g228311	histocompatibility 13
970	NVE24114	65.1301	0.740784	0.262159	2.8257	0.00471769	0.0198016	#N/A	#N/A
971	NVE25316	3664.29	0.739755	0.0672027	11.0078	3.50365e-28	2.54421e-26	NEMVEDRAFT_v1g228199	#N/A
972	NVE4383	79.5002	0.738938	0.22369	3.30341	0.000955176	0.00508517	#N/A	#N/A
973	NVE22912	1133.89	0.738779	0.103977	7.10523	1.20121e-12	2.83447e-11	#N/A	#N/A
974	NVE25549	51.132	0.738483	0.286721	2.57562	0.0100062	0.0368458	NEMVEDRAFT_v1g208404	#N/A
975	NVE2282	137.191	0.738375	0.187269	3.94285	8.05195e-05	0.000585049	#N/A	#N/A
976	NVE24780	78.125	0.73832	0.223722	3.30017	0.00096625	0.00513964	#N/A	#N/A
977	NVE4003	183.615	0.738228	0.165788	4.45284	8.4741e-06	7.64079e-05	NEMVEDRAFT_v1g170128	dna primase small subunit
978	NVE118	175.571	0.737874	0.268992	2.7431	0.00608616	0.0245164	NEMVEDRAFT_v1g78962	endonuclease-reverse transcriptase
979	NVE13347	696.576	0.737835	0.0956471	7.71414	1.21801e-14	3.45962e-13	NEMVEDRAFT_v1g174406	subfamily member 3
980	NVE5902	231.226	0.737783	0.145514	5.07018	3.97446e-07	4.6416e-06	NEMVEDRAFT_v1g171050	adp-ribosylation factor 1
981	NVE16389	1643.28	0.73704	0.0977904	7.53694	4.8113e-14	1.28859e-12	NEMVEDRAFT_v1g238203	kinesin family member 11
982	NVE12006	179.798	0.735309	0.173409	4.24033	2.23194e-05	0.000184725	#N/A	#N/A
983	NVE22525	14758.5	0.735016	0.101011	7.2766	3.42338e-13	8.48851e-12	NEMVEDRAFT_v1g178640	heat shock protein 90
984	NVE8154	1178.87	0.734292	0.13663	5.37432	7.68741e-08	1.01441e-06	NEMVEDRAFT_v1g80101	#N/A
985	NVE12575	83.9666	0.733924	0.224818	3.26452	0.00109649	0.00573614	#N/A	#N/A
986	NVE13286	123.937	0.733822	0.268402	2.73405	0.00625613	0.0250728	NEMVEDRAFT_v1g149526	#N/A
987	NVE14927	862.871	0.733349	0.0774649	9.46685	2.88416e-21	1.39902e-19	NEMVEDRAFT_v1g182231	subfamily member 11
988	NVE5390	232.865	0.733331	0.134879	5.43697	5.41954e-08	7.31368e-07	NEMVEDRAFT_v1g160795	mitochondrial ornithine transporter 1-like
989	NVE2555	152.413	0.733168	0.200325	3.65989	0.000252324	0.00160246	#N/A	#N/A
990	NVE25602	1559.8	0.733078	0.109056	6.72203	1.79209e-11	3.7675e-10	NEMVEDRAFT_v1g10843	#N/A
991	NVE10991	418.014	0.73267	0.159853	4.58339	4.57496e-06	4.36715e-05	NEMVEDRAFT_v1g128617	#N/A
992	NVE5021	349.437	0.732577	0.144894	5.05593	4.28296e-07	4.98093e-06	NEMVEDRAFT_v1g118618	xylosyltransferase 1
993	NVE7460	10367.5	0.732196	0.12737	5.74855	9.001e-09	1.38559e-07	NEMVEDRAFT_v1g200034,NEMVEDRAFT_v1g88892	#N/A
994	NVE2789	2029.23	0.731969	0.117006	6.25581	3.95456e-10	7.22719e-09	NEMVEDRAFT_v1g244626	#N/A
995	NVE15566	79.6456	0.731809	0.270164	2.70876	0.00675349	0.026728	NEMVEDRAFT_v1g224004	dna mismatch repair protein msh2
996	NVE10704	743.613	0.73178	0.097445	7.50967	5.92756e-14	1.56522e-12	#N/A	#N/A
997	NVE10451	124.457	0.731237	0.280553	2.60641	0.00914962	0.0342816	#N/A	solute carrier family member 4
998	NVE1360	110.604	0.731213	0.163639	4.46844	7.87917e-06	7.15193e-05	#N/A	receptor-type tyrosine-protein phosphatase t
999	NVE3227	61.1307	0.731212	0.25643	2.8515	0.00435133	0.0184994	#N/A	pom 1
1000	NVE8244	185.161	0.73105	0.18232	4.0097	6.07948e-05	0.000455289	#N/A	#N/A
1001	NVE22927	115.925	0.730396	0.233933	3.12225	0.00179475	0.00873181	NEMVEDRAFT_v1g68493	cyclin a
1002	NVE24788	104.991	0.730297	0.187318	3.8987	9.67088e-05	0.000685133	#N/A	#N/A
1003	NVE23358	82.0416	0.73008	0.263866	2.76686	0.00565997	0.0230682	NEMVEDRAFT_v1g104944	#N/A
1004	NVE3049	67.1048	0.729816	0.217668	3.35288	0.000799746	0.00435753	NEMVEDRAFT_v1g179665	meiotic nuclear division protein 1 homolog
1005	NVE9848	406.894	0.7283	0.1491	4.88464	1.03619e-06	1.12715e-05	#N/A	#N/A
1006	NVE10008	604.716	0.728254	0.137913	5.28052	1.28815e-07	1.63525e-06	NEMVEDRAFT_v1g215519	#N/A
1007	NVE10699	61.2954	0.72825	0.26081	2.79226	0.00523417	0.0215655	NEMVEDRAFT_v1g55147	alpha3- partial
1008	NVE20741	130.747	0.727355	0.18239	3.98791	6.66589e-05	0.000494879	NEMVEDRAFT_v1g205377	xaa-pro aminopeptidase 1
1009	NVE23203	765.311	0.727303	0.105284	6.90801	4.91499e-12	1.09317e-10	NEMVEDRAFT_v1g242897	transmembrane emp24-like trafficking protein 10
1010	NVE4449	56.4003	0.727268	0.270217	2.69142	0.00711476	0.0279358	NEMVEDRAFT_v1g21241	#N/A
1011	NVE25222	700.623	0.727256	0.161393	4.50611	6.6027e-06	6.09993e-05	NEMVEDRAFT_v1g84633	multidrug resistance-associated protein 4
1012	NVE20077	1721.11	0.727238	0.225077	3.23107	0.00123329	0.00635502	NEMVEDRAFT_v1g60533	polyketide synthase
1013	NVE9571	3700.46	0.727096	0.0818809	8.87992	6.6909e-19	2.73912e-17	NEMVEDRAFT_v1g172695	septin-7 isoform 1
1014	NVE5649	418.302	0.726733	0.140482	5.17313	2.30203e-07	2.79578e-06	NEMVEDRAFT_v1g119455	golgin subfamily a member 1
1015	NVE4240	3567.06	0.723626	0.0734251	9.8553	6.50247e-23	3.4869e-21	NEMVEDRAFT_v1g245073	#N/A
1016	NVE25434	58.5309	0.723587	0.22064	3.2795	0.00103992	0.00547777	NEMVEDRAFT_v1g243511	#N/A
1017	NVE26027	283.985	0.7233	0.157394	4.59546	4.31792e-06	4.1396e-05	#N/A	#N/A
1018	NVE15898	1279.14	0.723235	0.0891069	8.11649	4.79878e-16	1.56741e-14	NEMVEDRAFT_v1g136694	wd repeat-containing protein 3
1019	NVE4743	146.794	0.723221	0.155711	4.64465	3.40655e-06	3.33266e-05	NEMVEDRAFT_v1g37807	#N/A
1020	NVE22852	1321.94	0.722621	0.120878	5.97809	2.25771e-09	3.79903e-08	NEMVEDRAFT_v1g154307	protein disulfide-isomerase a3-like
1021	NVE5678	238.241	0.722145	0.165399	4.36609	1.26492e-05	0.000109365	NEMVEDRAFT_v1g212781	#N/A
1022	NVE22199	896.902	0.722108	0.152814	4.72539	2.29676e-06	2.31756e-05	NEMVEDRAFT_v1g9266	#N/A
1023	NVE10117	66.3577	0.721829	0.212013	3.40464	0.000662509	0.00370577	#N/A	#N/A
1024	NVE2057	487.102	0.721376	0.174489	4.13421	3.56171e-05	0.000281055	NEMVEDRAFT_v1g198795	#N/A
1025	NVE8723	70.3635	0.720637	0.293533	2.45505	0.0140866	0.048828	#N/A	#N/A
1026	NVE18048	98.2942	0.720547	0.213361	3.37712	0.000732487	0.00403795	NEMVEDRAFT_v1g241477	#N/A
1027	NVE24721	259.626	0.720215	0.2109	3.41496	0.000637919	0.00358383	#N/A	#N/A
1028	NVE1756	88.2875	0.719969	0.22378	3.2173	0.00129402	0.00662322	#N/A	endonuclease reverse transcriptase
1029	NVE25646	75.2571	0.719608	0.214219	3.35922	0.000781633	0.00427507	NEMVEDRAFT_v1g30997	beta-glucuronidase precursor
1030	NVE5269	183.466	0.718689	0.185919	3.86559	0.000110819	0.000774525	#N/A	#N/A
1031	NVE16463	3247.07	0.718042	0.0943065	7.61392	2.65912e-14	7.32034e-13	NEMVEDRAFT_v1g233975	#N/A
1032	NVE24422	2180.15	0.717662	0.092083	7.79364	6.51072e-15	1.90474e-13	NEMVEDRAFT_v1g106520	structural maintenance of chromosomes protein 4
1033	NVE24058	344.366	0.717377	0.143035	5.01541	5.29193e-07	6.05334e-06	#N/A	#N/A
1034	NVE10196	160.123	0.717249	0.209654	3.42111	0.000623668	0.00351591	NEMVEDRAFT_v1g127235,NEMVEDRAFT_v1g127281	beta- -n-acetyl-galactosaminyl transferase 4
1035	NVE24488	2542.33	0.716805	0.10583	6.77315	1.26012e-11	2.68991e-10	NEMVEDRAFT_v1g243241	#N/A
1036	NVE22832	442.312	0.716643	0.174296	4.11165	3.92846e-05	0.000307016	#N/A	#N/A
1037	NVE12150	1089.72	0.716623	0.0837349	8.55824	1.14608e-17	4.22406e-16	NEMVEDRAFT_v1g7	bsc1 sodium channel protein
1038	NVE13180	461.082	0.716504	0.114784	6.24222	4.31409e-10	7.84348e-09	NEMVEDRAFT_v1g240523	#N/A
1039	NVE24655	3850.69	0.71622	0.0668739	10.71	9.13572e-27	6.07364e-25	NEMVEDRAFT_v1g207820	transcription factor 2
1040	NVE20798	5527.86	0.715903	0.0835728	8.56621	1.06944e-17	3.95352e-16	#N/A	#N/A
1041	NVE776	229.164	0.715449	0.14785	4.83901	1.30489e-06	1.39152e-05	#N/A	#N/A
1042	NVE5364	73.056	0.715211	0.21269	3.36269	0.000771881	0.00422551	#N/A	translational activator gcn1
1043	NVE19394	924.479	0.714813	0.149092	4.79444	1.63128e-06	1.69947e-05	NEMVEDRAFT_v1g98945	beta- -mannosyl-glycoprotein 4-beta-n-acetylglucosaminyltransferase
1044	NVE8266	48743.9	0.714128	0.133811	5.33683	9.45854e-08	1.2282e-06	NEMVEDRAFT_v1g239786	#N/A
1045	NVE7538	155.333	0.713957	0.280483	2.54545	0.0109136	0.0395017	#N/A	#N/A
1046	NVE21636	131.227	0.713516	0.172125	4.14533	3.39324e-05	0.000269342	NEMVEDRAFT_v1g242463	#N/A
1047	NVE2101	245.538	0.713277	0.152098	4.68959	2.73757e-06	2.71963e-05	NEMVEDRAFT_v1g198839	abhydrolase domain containing isoform cra_a
1048	NVE191	2192.44	0.712558	0.100553	7.0864	1.37641e-12	3.21985e-11	NEMVEDRAFT_v1g237796	cyclin-dependent kinase inhibitor 1b
1049	NVE8402	189.184	0.712137	0.236966	3.00523	0.00265377	0.0122583	#N/A	#N/A
1050	NVE10055	705.474	0.711948	0.0863524	8.24467	1.6561e-16	5.58883e-15	NEMVEDRAFT_v1g126398	#N/A
1051	NVE17818	943.253	0.711011	0.114763	6.19548	5.81081e-10	1.04402e-08	NEMVEDRAFT_v1g25097	cyclin-dependent kinase 1-like isoform 2
1052	NVE227	431.118	0.710321	0.0988232	7.1878	6.58423e-13	1.59216e-11	NEMVEDRAFT_v1g237815	prolactin regulatory element-binding protein
1053	NVE25939	67.5422	0.710011	0.248246	2.86011	0.00423493	0.0180915	NEMVEDRAFT_v1g109792	#N/A
1054	NVE9099	516.419	0.709304	0.207216	3.42302	0.000619285	0.00349362	NEMVEDRAFT_v1g124699	atp-binding sub-family c (cftr mrp) member 4
1055	NVE2904	390.077	0.708819	0.144359	4.9101	9.10306e-07	1.00117e-05	NEMVEDRAFT_v1g86631	#N/A
1056	NVE7350	71.2078	0.708216	0.268943	2.63333	0.00845514	0.0321414	NEMVEDRAFT_v1g213947	#N/A
1057	NVE593	1949.12	0.707835	0.135613	5.21953	1.79377e-07	2.22163e-06	#N/A	#N/A
1058	NVE22197	295.167	0.707692	0.204147	3.46658	0.000527125	0.00304915	NEMVEDRAFT_v1g224957	#N/A
1059	NVE21210	882.514	0.707579	0.168918	4.1889	2.8031e-05	0.000227219	#N/A	#N/A
1060	NVE7462	9301.17	0.705889	0.122477	5.76343	8.24214e-09	1.27601e-07	NEMVEDRAFT_v1g88820	#N/A
1061	NVE3155	62.3792	0.705734	0.244741	2.88359	0.00393169	0.0170299	#N/A	#N/A
1062	NVE6734	79.9906	0.705365	0.261894	2.69332	0.00707444	0.0277909	#N/A	#N/A
1063	NVE4616	124.494	0.704593	0.2167	3.25147	0.00114809	0.00596386	NEMVEDRAFT_v1g212118	#N/A
1064	NVE13176	1045.71	0.704287	0.140608	5.00885	5.47551e-07	6.25162e-06	NEMVEDRAFT_v1g92522	cysteine-rich with egf-like domain protein 2-like
1065	NVE12383	215.207	0.704045	0.126361	5.57171	2.52245e-08	3.58029e-07	NEMVEDRAFT_v1g223489	isoleucyl-trna synthetase
1066	NVE6953	286.228	0.703894	0.165443	4.2546	2.09422e-05	0.000174392	NEMVEDRAFT_v1g200004	#N/A
1067	NVE7595	86.7032	0.703228	0.221775	3.17091	0.00151963	0.00758333	#N/A	#N/A
1068	NVE19886	201.317	0.703048	0.134366	5.23234	1.67382e-07	2.08258e-06	NEMVEDRAFT_v1g220538	transmembrane protein 43
1069	NVE6230	171.475	0.703027	0.196764	3.57295	0.000352988	0.00215045	#N/A	#N/A
1070	NVE19675	64.8633	0.702527	0.225414	3.11661	0.00182945	0.0088794	#N/A	#N/A
1071	NVE16392	187.591	0.702227	0.141653	4.95738	7.14518e-07	7.98239e-06	#N/A	#N/A
1072	NVE15734	6380.82	0.700654	0.0803809	8.71667	2.86494e-18	1.10081e-16	NEMVEDRAFT_v1g218982	protein disulfide-isomerase a3 precursor
1073	NVE8264	12771.9	0.700505	0.128599	5.44719	5.11719e-08	6.92503e-07	NEMVEDRAFT_v1g239785	#N/A
1074	NVE3618	665.849	0.699745	0.153922	4.54608	5.46531e-06	5.13075e-05	NEMVEDRAFT_v1g244883	atp-binding cassette sub-family f member 2-like
1075	NVE7664	410.108	0.699468	0.1153	6.06649	1.30733e-09	2.27029e-08	NEMVEDRAFT_v1g246035	#N/A
1076	NVE23623	78.5955	0.699087	0.210461	3.32169	0.000894728	0.00480953	NEMVEDRAFT_v1g225218	kinesin family member 15
1077	NVE4653	1181.57	0.698817	0.111307	6.27827	3.42359e-10	6.32819e-09	NEMVEDRAFT_v1g199428	chymotrypsinogen b-like
1078	NVE6645	709.438	0.698602	0.162184	4.30747	1.65134e-05	0.000140046	NEMVEDRAFT_v1g213468	mannose c type 2
1079	NVE13109	308.444	0.698503	0.152572	4.57819	4.69027e-06	4.465e-05	NEMVEDRAFT_v1g240480	#N/A
1080	NVE139	157.858	0.698378	0.203836	3.42618	0.00061214	0.00346132	#N/A	#N/A
1081	NVE11322	2234.47	0.69822	0.0804686	8.67693	4.06605e-18	1.53572e-16	NEMVEDRAFT_v1g162025	glycyl-trna synthetase
1082	NVE1016	204.948	0.698073	0.133392	5.23325	1.6656e-07	2.07553e-06	NEMVEDRAFT_v1g49000	26s protease regulatory subunit 4
1083	NVE5784	1106.95	0.696543	0.157486	4.42289	9.73879e-06	8.65634e-05	#N/A	#N/A
1084	NVE22766	253.27	0.695888	0.197931	3.51582	0.000438405	0.00259817	#N/A	#N/A
1085	NVE15458	457.91	0.695758	0.100171	6.94574	3.76493e-12	8.43531e-11	NEMVEDRAFT_v1g163145	beta-glucuronidase precursor
1086	NVE10122	199.328	0.695251	0.204695	3.39652	0.000682493	0.00380099	NEMVEDRAFT_v1g126819	#N/A
1087	NVE116	156.228	0.694845	0.187159	3.7126	0.000205143	0.00133119	#N/A	#N/A
1088	NVE24219	132.231	0.693147	0.169543	4.08833	4.34499e-05	0.000336123	NEMVEDRAFT_v1g154974	translocase of inner mitochondrial membrane 8 homolog b
1089	NVE3486	81.6679	0.693007	0.21666	3.1986	0.00138096	0.00699629	NEMVEDRAFT_v1g222064	#N/A
1090	NVE22784	72.7578	0.692643	0.23008	3.01045	0.00260865	0.0120661	#N/A	#N/A
1091	NVE11067	1400.31	0.692061	0.124572	5.55551	2.76795e-08	3.897e-07	#N/A	#N/A
1092	NVE3467	3617.69	0.691667	0.0793924	8.712	2.98551e-18	1.14354e-16	NEMVEDRAFT_v1g115986,NEMVEDRAFT_v1g189113	cad protein
1093	NVE5089	542.135	0.691021	0.119363	5.78924	7.07055e-09	1.10657e-07	NEMVEDRAFT_v1g222348	integrator complex subunit 3
1094	NVE8862	760.012	0.690628	0.212561	3.24908	0.0011578	0.00601176	NEMVEDRAFT_v1g180663	short-chain dehydrogenase reductase sdr
1095	NVE12437	336.885	0.690144	0.204392	3.37656	0.000733972	0.00404339	#N/A	neprilysin isoform b
1096	NVE25022	232.548	0.68992	0.177152	3.89451	9.83973e-05	0.000695077	NEMVEDRAFT_v1g208129,NEMVEDRAFT_v1g235065	#N/A
1097	NVE18055	250.683	0.689539	0.160546	4.29495	1.74735e-05	0.000147419	NEMVEDRAFT_v1g203858	#N/A
1098	NVE19774	107.741	0.689409	0.270692	2.54683	0.0108705	0.0393809	#N/A	#N/A
1099	NVE20851	12669.3	0.689217	0.14481	4.75946	1.94116e-06	1.98584e-05	#N/A	#N/A
1100	NVE21009	178.9	0.689078	0.171694	4.0134	5.98504e-05	0.000449182	NEMVEDRAFT_v1g197623	non-smc condensin i subunit h
1101	NVE18858	56.1256	0.688976	0.267273	2.5778	0.00994312	0.0366746	#N/A	#N/A
1102	NVE1502	2163.77	0.688856	0.0626582	10.9939	4.08989e-28	2.94364e-26	NEMVEDRAFT_v1g20110	valyl-trna synthetase
1103	NVE6968	64.7401	0.688837	0.251706	2.73667	0.00620647	0.0249065	#N/A	#N/A
1104	NVE8609	309.412	0.68881	0.130161	5.292	1.20989e-07	1.54072e-06	NEMVEDRAFT_v1g147527	ctp synthase
1105	NVE15847	262.961	0.688454	0.149541	4.60378	4.14897e-06	3.99018e-05	NEMVEDRAFT_v1g202865	#N/A
1106	NVE1364	191.235	0.688159	0.22331	3.08163	0.00205873	0.0098213	NEMVEDRAFT_v1g85449	#N/A
1107	NVE17479	1321.91	0.687545	0.126846	5.42032	5.94937e-08	7.96263e-07	NEMVEDRAFT_v1g233740	#N/A
1108	NVE11545	91.7308	0.687337	0.269617	2.54931	0.0107936	0.0391602	#N/A	#N/A
1109	NVE17597	469.362	0.687146	0.127485	5.39	7.04568e-08	9.33266e-07	NEMVEDRAFT_v1g241354	f-box only protein 48-like
1110	NVE18611	240.472	0.686775	0.135754	5.05898	4.21508e-07	4.90667e-06	NEMVEDRAFT_v1g139755	serine threonine-protein kinase chk1
1111	NVE5623	114.426	0.685802	0.187773	3.65229	0.000259916	0.0016425	#N/A	#N/A
1112	NVE24594	638.607	0.685081	0.102632	6.67515	2.46987e-11	5.06405e-10	#N/A	dcn1-like protein 4-like
1113	NVE16333	34.7212	0.684616	0.276595	2.47515	0.0133178	0.0466335	#N/A	#N/A
1114	NVE7666	2578.68	0.684475	0.101535	6.74128	1.56998e-11	3.3108e-10	NEMVEDRAFT_v1g246035	solute carrier family 12 member 6 isoform 2
1115	NVE1248	1046.64	0.683779	0.0911781	7.49938	6.41194e-14	1.68583e-12	NEMVEDRAFT_v1g239035	cub domain containing protein 2
1116	NVE22762	559.336	0.683526	0.120614	5.66705	1.4528e-08	2.15482e-07	NEMVEDRAFT_v1g104137	#N/A
1117	NVE11589	1089.84	0.683523	0.0843356	8.1048	5.28303e-16	1.7141e-14	#N/A	serine hydroxymethyltransferase 2
1118	NVE17871	745.921	0.683179	0.11004	6.20845	5.35086e-10	9.66362e-09	NEMVEDRAFT_v1g241441	#N/A
1119	NVE642	288.509	0.682895	0.110578	6.17566	6.58868e-10	1.18117e-08	NEMVEDRAFT_v1g110745	#N/A
1120	NVE9733	238.657	0.682639	0.127325	5.36139	8.25836e-08	1.08099e-06	#N/A	#N/A
1121	NVE16394	583.09	0.682166	0.115487	5.90685	3.48719e-09	5.72186e-08	NEMVEDRAFT_v1g81219	condensin complex subunit 3
1122	NVE24901	602.391	0.681872	0.200289	3.40444	0.000662999	0.00370766	NEMVEDRAFT_v1g208016	group ii decarboxylase family protein
1123	NVE14773	100.604	0.681157	0.211161	3.22578	0.00125631	0.00645359	#N/A	#N/A
1124	NVE8049	2630.31	0.679416	0.108076	6.28649	3.24719e-10	6.02495e-09	NEMVEDRAFT_v1g233881	heat shock 70 kda protein 4
1125	NVE13879	1912.76	0.679215	0.103411	6.56813	5.09522e-11	1.01567e-09	NEMVEDRAFT_v1g37123,NEMVEDRAFT_v1g39708	receptor tyrosine kinase-like orphan receptor 2
1126	NVE1005	1126.73	0.678502	0.136036	4.98768	6.11077e-07	6.91864e-06	#N/A	#N/A
1127	NVE19369	2428.28	0.67822	0.0722877	9.38224	6.45886e-21	3.06595e-19	NEMVEDRAFT_v1g98857	nucleobindin-2 precursor
1128	NVE12365	356.557	0.678086	0.122596	5.53106	3.18294e-08	4.43521e-07	NEMVEDRAFT_v1g18413	tripartite motif-containing protein 2
1129	NVE18054	5369.31	0.678064	0.102001	6.64761	2.97887e-11	6.05678e-10	NEMVEDRAFT_v1g203857	#N/A
1130	NVE26040	250.955	0.677127	0.181019	3.74063	0.000183556	0.00121141	NEMVEDRAFT_v1g237042	#N/A
1131	NVE23082	55.6779	0.676139	0.247002	2.73738	0.00619299	0.0248565	#N/A	#N/A
1132	NVE11588	954.557	0.676055	0.0994317	6.79919	1.05212e-11	2.26174e-10	NEMVEDRAFT_v1g129467	serine hydroxymethyltransferase 2
1133	NVE21713	7221.26	0.675695	0.170905	3.95362	7.69761e-05	0.000561981	NEMVEDRAFT_v1g221063	#N/A
1134	NVE7468	483.965	0.675485	0.180282	3.74681	0.000179094	0.00118525	NEMVEDRAFT_v1g88707	#N/A
1135	NVE24449	64.5858	0.675289	0.228728	2.95237	0.00315345	0.0141671	NEMVEDRAFT_v1g225356	#N/A
1136	NVE15837	455.782	0.674906	0.115568	5.83991	5.22276e-09	8.36156e-08	#N/A	#N/A
1137	NVE11469	73.9757	0.67468	0.22371	3.01587	0.00256244	0.0118748	NEMVEDRAFT_v1g216511	#N/A
1138	NVE1356	89.4849	0.673786	0.199619	3.37537	0.000737177	0.0040583	NEMVEDRAFT_v1g160028	protein tyrosine phosphatase family member (ptp-3)
1139	NVE8024	1167.68	0.673409	0.0921872	7.30479	2.7769e-13	6.95623e-12	NEMVEDRAFT_v1g33294	#N/A
1140	NVE12723	606.341	0.673258	0.157717	4.26876	1.96562e-05	0.000164525	NEMVEDRAFT_v1g131533	neuropilin-1a precursor
1141	NVE12454	126.11	0.673138	0.181284	3.71317	0.000204682	0.00132855	NEMVEDRAFT_v1g217242	#N/A
1142	NVE22801	281.089	0.672955	0.148904	4.51938	6.20218e-06	5.75169e-05	NEMVEDRAFT_v1g225021	isoleucyl-trna synthetase
1143	NVE17008	566.084	0.672736	0.24995	2.69149	0.00711345	0.0279352	NEMVEDRAFT_v1g219528	#N/A
1144	NVE9097	575.909	0.672683	0.103567	6.49516	8.29465e-11	1.62164e-09	NEMVEDRAFT_v1g246352	#N/A
1145	NVE13137	2251.72	0.672198	0.0861586	7.80186	6.10003e-15	1.79535e-13	NEMVEDRAFT_v1g92474,NEMVEDRAFT_v1g92616	bicaudal d homolog 2
1146	NVE21441	385.473	0.672147	0.176623	3.80555	0.000141487	0.000962137	NEMVEDRAFT_v1g205764	#N/A
1147	NVE2222	206.127	0.671559	0.139429	4.8165	1.46096e-06	1.53779e-05	NEMVEDRAFT_v1g63173	#N/A
1148	NVE20152	1125.96	0.671425	0.142108	4.72475	2.30399e-06	2.32102e-05	NEMVEDRAFT_v1g164996	#N/A
1149	NVE4080	2153.82	0.67127	0.10695	6.27648	3.46325e-10	6.39666e-09	NEMVEDRAFT_v1g116985	hemicentin 1
1150	NVE14599	690.884	0.670609	0.0831149	8.06846	7.11908e-16	2.27652e-14	#N/A	#N/A
1151	NVE3238	76.7143	0.670393	0.270973	2.47402	0.0133602	0.0467482	#N/A	#N/A
1152	NVE18679	218.685	0.669336	0.163361	4.09729	4.18016e-05	0.000324824	NEMVEDRAFT_v1g241655	transcription factor hes-
1153	NVE20085	18510.7	0.668901	0.134536	4.97191	6.62961e-07	7.44733e-06	#N/A	disintegrin and metalloproteinase domain-containing protein 12
1154	NVE19262	428.395	0.668669	0.152457	4.38596	1.15473e-05	0.000101056	NEMVEDRAFT_v1g152496	#N/A
1155	NVE13790	143.984	0.668125	0.159145	4.1982	2.69039e-05	0.000219046	NEMVEDRAFT_v1g149821	dna polymerase alpha catalytic subunit
1156	NVE26057	2091.51	0.667908	0.136592	4.88982	1.0093e-06	1.10035e-05	NEMVEDRAFT_v1g243754	#N/A
1157	NVE4635	641.987	0.667568	0.133307	5.00774	5.50741e-07	6.28509e-06	NEMVEDRAFT_v1g222280	cad protein
1158	NVE22651	7281.4	0.66752	0.103704	6.43676	1.22053e-10	2.35227e-09	NEMVEDRAFT_v1g142804	multifunctional protein ade2-like
1159	NVE4636	839.93	0.667168	0.115487	5.777	7.60424e-09	1.18101e-07	NEMVEDRAFT_v1g222280	carbamoylphosphate synthetase
1160	NVE9959	3205.77	0.667117	0.162482	4.10579	4.0293e-05	0.000313892	NEMVEDRAFT_v1g39421	centromere protein f
1161	NVE15219	109.864	0.666314	0.255484	2.60804	0.00910615	0.0341502	NEMVEDRAFT_v1g240898	#N/A
1162	NVE9052	1330.34	0.666106	0.0865847	7.69311	1.43598e-14	4.02719e-13	NEMVEDRAFT_v1g10271	condensin complex subunit 1
1163	NVE24459	3755.5	0.66546	0.133346	4.99048	6.02294e-07	6.83187e-06	#N/A	#N/A
1164	NVE18453	522.435	0.665243	0.113104	5.8817	4.0608e-09	6.58336e-08	#N/A	claspin isoform 1
1165	NVE24831	450.274	0.664613	0.125349	5.30208	1.14489e-07	1.46406e-06	NEMVEDRAFT_v1g186588	delta-12 oleate desaturase
1166	NVE22672	1317.51	0.663901	0.117861	5.63294	1.77163e-08	2.59149e-07	NEMVEDRAFT_v1g176351	26s protease regulatory subunit 4
1167	NVE5270	280.23	0.663893	0.149381	4.44428	8.8186e-06	7.9163e-05	NEMVEDRAFT_v1g245401	e2f transcription factor 3
1168	NVE18629	1098.32	0.66383	0.091909	7.22269	5.09691e-13	1.24111e-11	NEMVEDRAFT_v1g139787	pseudouridylate synthase 7 homolog
1169	NVE19597	2256.98	0.663547	0.10611	6.25339	4.01647e-10	7.32969e-09	NEMVEDRAFT_v1g63846	glutathione peroxidase 1
1170	NVE16844	74.1079	0.663301	0.237084	2.79775	0.00514598	0.0212772	NEMVEDRAFT_v1g203224	#N/A
1171	NVE23795	269.275	0.663258	0.137848	4.81153	1.49782e-06	1.57252e-05	NEMVEDRAFT_v1g105931	#N/A
1172	NVE8290	3169.26	0.663233	0.0831119	7.98	1.46337e-15	4.51958e-14	NEMVEDRAFT_v1g70665	#N/A
1173	NVE9707	236.443	0.662492	0.146986	4.50718	6.56963e-06	6.07168e-05	NEMVEDRAFT_v1g148081	ribosome biogenesis protein brx1 homolog
1174	NVE24843	208.665	0.662363	0.147526	4.48981	7.12863e-06	6.53632e-05	#N/A	dcn1-like protein 4-like
1175	NVE17543	100.676	0.662214	0.222799	2.97225	0.00295624	0.0134293	NEMVEDRAFT_v1g224313	elongin isoform a
1176	NVE12739	289.303	0.661251	0.135123	4.89371	9.89546e-07	1.08172e-05	NEMVEDRAFT_v1g174285	#N/A
1177	NVE6234	232.384	0.661145	0.230577	2.86735	0.00413928	0.0177557	#N/A	#N/A
1178	NVE19496	151.926	0.661055	0.166325	3.97448	7.05321e-05	0.000519443	#N/A	ribosomal rna methyltransferase nop2-like
1179	NVE9748	708.397	0.6607	0.113492	5.82153	5.83099e-09	9.24434e-08	NEMVEDRAFT_v1g3535	atp-dependent rna helicase ddx3x isoform 1
1180	NVE18642	534.834	0.660476	0.0989986	6.67157	2.53075e-11	5.18018e-10	#N/A	#N/A
1181	NVE6693	110.36	0.660442	0.222836	2.9638	0.00303863	0.0137428	#N/A	#N/A
1182	NVE8165	84.7031	0.659791	0.236201	2.79335	0.0052166	0.0215145	#N/A	#N/A
1183	NVE12191	127.922	0.65968	0.191935	3.437	0.000588202	0.00334325	NEMVEDRAFT_v1g91746	#N/A
1184	NVE24233	125.639	0.659639	0.22417	2.94258	0.00325489	0.0145343	NEMVEDRAFT_v1g155047	nodal modulator 1
1185	NVE11923	3682.89	0.659426	0.0811317	8.12784	4.37012e-16	1.43702e-14	NEMVEDRAFT_v1g173898	argininosuccinate synthase
1186	NVE9010	17473.4	0.65926	0.0948059	6.95378	3.55618e-12	8.01915e-11	NEMVEDRAFT_v1g246312	#N/A
1187	NVE1586	275.91	0.659043	0.158952	4.14616	3.38095e-05	0.000268528	NEMVEDRAFT_v1g112758	#N/A
1188	NVE14867	79.6826	0.658758	0.252642	2.60748	0.00912124	0.0341962	#N/A	#N/A
1189	NVE20659	369.02	0.65827	0.116369	5.65672	1.54294e-08	2.28297e-07	NEMVEDRAFT_v1g184512	dnaj homolog subfamily c member 9
1190	NVE21008	74.0812	0.658172	0.244726	2.68942	0.0071576	0.0280588	#N/A	#N/A
1191	NVE15634	288.084	0.658091	0.188022	3.50006	0.000465146	0.0027367	NEMVEDRAFT_v1g218891	amiloride-sensitive sodium channel subunit gamma
1192	NVE9767	619.632	0.657724	0.136689	4.81184	1.49545e-06	1.57138e-05	NEMVEDRAFT_v1g126046	cyclin b2
1193	NVE1978	98.6389	0.656978	0.229451	2.86326	0.00419312	0.0179482	#N/A	#N/A
1194	NVE25457	251.327	0.656612	0.153799	4.26928	1.96105e-05	0.000164255	NEMVEDRAFT_v1g243523	#N/A
1195	NVE24201	8478.24	0.656551	0.088806	7.39309	1.43458e-13	3.67285e-12	#N/A	tubulin alpha-3 chain-like
1196	NVE13664	359.811	0.656529	0.152484	4.30557	1.66554e-05	0.000141103	NEMVEDRAFT_v1g247520	#N/A
1197	NVE369	129.539	0.656046	0.219094	2.99436	0.00275019	0.0126226	NEMVEDRAFT_v1g84802	probable trna guanylyltransferase-like
1198	NVE10969	94.3716	0.655747	0.239319	2.74005	0.00614294	0.024684	NEMVEDRAFT_v1g216186	---NA---
1199	NVE17626	78.4779	0.655103	0.247039	2.65182	0.00800603	0.0307863	#N/A	#N/A
1200	NVE6067	1778.27	0.655045	0.0878405	7.45721	8.83722e-14	2.30856e-12	#N/A	#N/A
1201	NVE11262	1258.49	0.654935	0.079336	8.2552	1.51642e-16	5.14593e-15	NEMVEDRAFT_v1g161973	#N/A
1202	NVE15493	179.063	0.654794	0.154695	4.23281	2.30794e-05	0.00019037	NEMVEDRAFT_v1g94752	#N/A
1203	NVE7848	1175.27	0.654702	0.111266	5.88411	4.00211e-09	6.49252e-08	NEMVEDRAFT_v1g214316	disks large-associated protein 5-like
1204	NVE23263	81.2342	0.654197	0.228079	2.86829	0.004127	0.0177092	NEMVEDRAFT_v1g225163	cleft lip and palate associated transmembrane protein 1
1205	NVE5492	1424.35	0.654031	0.0957373	6.83152	8.40208e-12	1.82224e-10	NEMVEDRAFT_v1g160889	potassium voltage-gated subfamily h (eag-related) member 6
1206	NVE25905	119.253	0.653803	0.247063	2.6463	0.00813784	0.0311704	NEMVEDRAFT_v1g208702	#N/A
1207	NVE22959	50.8705	0.653779	0.263065	2.48524	0.0129466	0.045517	#N/A	#N/A
1208	NVE16451	471.088	0.653122	0.121651	5.36881	7.92579e-08	1.04249e-06	NEMVEDRAFT_v1g81583	uridine 5 -monophosphate synthase
1209	NVE15969	4890.79	0.65301	0.119789	5.45134	4.99912e-08	6.77631e-07	NEMVEDRAFT_v1g136834	#N/A
1210	NVE8755	3808.49	0.652885	0.106113	6.15271	7.61704e-10	1.35557e-08	#N/A	#N/A
1211	NVE25781	162.356	0.652674	0.223661	2.91814	0.00352129	0.0155223	NEMVEDRAFT_v1g109382	#N/A
1212	NVE9175	82.6516	0.652257	0.2335	2.7934	0.00521577	0.0215145	NEMVEDRAFT_v1g3596	#N/A
1213	NVE4328	435.712	0.652006	0.126581	5.1509	2.59239e-07	3.11738e-06	NEMVEDRAFT_v1g245107	#N/A
1214	NVE13785	980.758	0.651252	0.109589	5.94266	2.80428e-09	4.66088e-08	NEMVEDRAFT_v1g237539	#N/A
1215	NVE4031	123.25	0.650896	0.206064	3.1587	0.00158474	0.00786054	NEMVEDRAFT_v1g211643	gamma-aminobutyric acid receptor subunit beta-4-like
1216	NVE744	141.189	0.650598	0.148903	4.36927	1.24664e-05	0.000108014	NEMVEDRAFT_v1g209299	rad54 homolog b
1217	NVE12151	366.346	0.650015	0.102336	6.35175	2.12878e-10	4.01392e-09	NEMVEDRAFT_v1g7	voltage-dependent cation channel sc1
1218	NVE5207	1772.86	0.649153	0.0977332	6.64209	3.09266e-11	6.27769e-10	NEMVEDRAFT_v1g212513,NEMVEDRAFT_v1g212512	microtubule-associated protein homolog
1219	NVE6044	7983.26	0.649102	0.064847	10.0097	1.38117e-23	7.72919e-22	NEMVEDRAFT_v1g190325	transitional endoplasmic reticulum atpase ter94
1220	NVE24331	71.1557	0.648967	0.245415	2.64437	0.00818436	0.0313238	#N/A	#N/A
1221	NVE24912	823.333	0.648733	0.081475	7.96235	1.68802e-15	5.17413e-14	NEMVEDRAFT_v1g22912	#N/A
1222	NVE2242	391.264	0.648704	0.127536	5.08643	3.64865e-07	4.29235e-06	NEMVEDRAFT_v1g234171	#N/A
1223	NVE11773	122.141	0.648601	0.17827	3.63831	0.000274436	0.00171956	#N/A	---NA---
1224	NVE244	2468.2	0.647966	0.144609	4.4808	7.43642e-06	6.78792e-05	#N/A	#N/A
1225	NVE22052	280.606	0.647963	0.120189	5.39118	6.99962e-08	9.27668e-07	#N/A	#N/A
1226	NVE11912	3611.42	0.647818	0.118388	5.47197	4.45067e-08	6.06658e-07	NEMVEDRAFT_v1g216814,NEMVEDRAFT_v1g247152	#N/A
1227	NVE14308	61.2528	0.647622	0.256772	2.52217	0.0116633	0.0417386	#N/A	#N/A
1228	NVE23174	277.986	0.647619	0.12848	5.0406	4.64066e-07	5.36623e-06	#N/A	#N/A
1229	NVE15158	181.775	0.647494	0.187059	3.46145	0.000537279	0.00309761	#N/A	#N/A
1230	NVE19366	360.02	0.647334	0.15656	4.13473	3.55379e-05	0.00028052	NEMVEDRAFT_v1g241766	#N/A
1231	NVE19011	72.7257	0.64723	0.229712	2.81757	0.00483892	0.0201797	NEMVEDRAFT_v1g82147	#N/A
1232	NVE15264	70.8049	0.647139	0.221359	2.92348	0.00346144	0.0152916	NEMVEDRAFT_v1g150645	dead eye
1233	NVE23315	809.258	0.646688	0.146414	4.41685	1.00148e-05	8.8823e-05	NEMVEDRAFT_v1g27312	zinc finger protein 595-like
1234	NVE3943	1082.76	0.646423	0.116213	5.56241	2.66069e-08	3.76775e-07	#N/A	protein dek-like
1235	NVE4321	991.355	0.646329	0.112648	5.7376	9.60302e-09	1.46807e-07	NEMVEDRAFT_v1g211891	#N/A
1236	NVE7407	221.186	0.645765	0.171833	3.75809	0.000171215	0.0011395	NEMVEDRAFT_v1g122325	sifamide receptor
1237	NVE17419	144.875	0.64529	0.158122	4.08095	4.48519e-05	0.000345982	NEMVEDRAFT_v1g241330	#N/A
1238	NVE843	108.165	0.645137	0.220296	2.9285	0.00340605	0.0151208	NEMVEDRAFT_v1g156377	#N/A
1239	NVE12581	100.303	0.645073	0.236177	2.73131	0.00630834	0.025253	NEMVEDRAFT_v1g217252	#N/A
1240	NVE17076	4378.63	0.64506	0.0711073	9.07165	1.17231e-19	5.06252e-18	NEMVEDRAFT_v1g36332	sodium-dependent phosphate transport protein 2b-like
1241	NVE19258	1480.33	0.644424	0.219998	2.92923	0.00339805	0.0150908	NEMVEDRAFT_v1g40513,NEMVEDRAFT_v1g140065,NEMVEDRAFT_v1g140069	#N/A
1242	NVE17642	552.619	0.644337	0.106579	6.04565	1.48807e-09	2.57318e-08	NEMVEDRAFT_v1g96929	riboflavin-binding protein
1243	NVE21741	853.649	0.644259	0.123061	5.2353	1.64719e-07	2.05574e-06	NEMVEDRAFT_v1g185023	ran binding protein 1
1244	NVE20517	54.7255	0.644225	0.246022	2.61856	0.00883014	0.0333148	NEMVEDRAFT_v1g205246	#N/A
1245	NVE10673	111.893	0.644142	0.202977	3.17348	0.00150625	0.00753402	#N/A	#N/A
1246	NVE4498	278.897	0.643671	0.244039	2.63757	0.00835028	0.0318441	NEMVEDRAFT_v1g53489	probable ribonuclease zc3h12b
1247	NVE5880	470.859	0.643587	0.158179	4.06873	4.72692e-05	0.000363251	NEMVEDRAFT_v1g212944	a disintegrin and metalloproteinase with thrombospondin motifs 6
1248	NVE4600	99.2937	0.64355	0.254306	2.53061	0.0113863	0.0409212	#N/A	#N/A
1249	NVE12053	230.238	0.643435	0.184272	3.49176	0.000479847	0.00281505	NEMVEDRAFT_v1g247216	kinetochore protein spc24
1250	NVE20608	11172.3	0.643139	0.149595	4.29921	1.71411e-05	0.000144815	NEMVEDRAFT_v1g242161	#N/A
1251	NVE25264	118.069	0.643065	0.202898	3.1694	0.00152752	0.00761699	NEMVEDRAFT_v1g238876	#N/A
1252	NVE2644	196.381	0.643042	0.16641	3.8642	0.000111454	0.000778522	NEMVEDRAFT_v1g114504	atp-dependent rna helicase dhx57
1253	NVE95	916.883	0.642657	0.178091	3.60859	0.000307863	0.00189973	NEMVEDRAFT_v1g79056	isoform cra_a
1254	NVE19435	136.989	0.642294	0.170096	3.77607	0.000159322	0.00106853	NEMVEDRAFT_v1g98996	#N/A
1255	NVE809	128.598	0.641982	0.220159	2.91599	0.00354564	0.0156184	#N/A	#N/A
1256	NVE10600	4312.84	0.641779	0.117077	5.4817	4.21269e-08	5.76798e-07	NEMVEDRAFT_v1g127934	glycine alpha 1
1257	NVE23218	874.618	0.641651	0.107808	5.95179	2.65219e-09	4.42315e-08	NEMVEDRAFT_v1g242908	#N/A
1258	NVE554	2066.44	0.641212	0.067155	9.54824	1.3192e-21	6.65024e-20	NEMVEDRAFT_v1g232931	#N/A
1259	NVE12543	119.196	0.641077	0.205123	3.12533	0.00177607	0.0086582	#N/A	#N/A
1260	NVE23357	109.969	0.640971	0.23937	2.67774	0.00741213	0.0288968	#N/A	#N/A
1261	NVE9567	169.762	0.640955	0.197397	3.24703	0.00116615	0.00604737	NEMVEDRAFT_v1g246490	#N/A
1262	NVE1973	284.213	0.640731	0.134659	4.75817	1.95355e-06	1.99768e-05	NEMVEDRAFT_v1g188264	wd repeat-containing protein wrap73
1263	NVE25034	236.197	0.640682	0.140951	4.54542	5.48271e-06	5.1431e-05	NEMVEDRAFT_v1g225466	fer-1-like myoferlin ( elegans)
1264	NVE22833	305.762	0.640354	0.122564	5.22463	1.74499e-07	2.16562e-06	#N/A	atp-dependent rna helicase ddx3y
1265	NVE8660	723.497	0.639387	0.117678	5.43335	5.53064e-08	7.44713e-07	NEMVEDRAFT_v1g124032	gdp-l-fucose synthase-like
1266	NVE4475	415.289	0.639365	0.157441	4.06099	4.88644e-05	0.000374095	NEMVEDRAFT_v1g117600	#N/A
1267	NVE1801	261.586	0.639149	0.187238	3.41357	0.000641175	0.00359801	#N/A	diencephalon mesencephalon homeobox 1
1268	NVE17668	417.079	0.638329	0.129598	4.92547	8.41583e-07	9.30815e-06	NEMVEDRAFT_v1g236726	kinetochore protein spc25
1269	NVE23953	1931.63	0.638269	0.0783865	8.14259	3.8692e-16	1.27919e-14	NEMVEDRAFT_v1g83690,NEMVEDRAFT_v1g83698	flavin containing polyamine
1270	NVE12152	971.32	0.638238	0.111836	5.70689	1.15057e-08	1.73611e-07	NEMVEDRAFT_v1g7	voltage-gated sodium channel
1271	NVE13345	94.437	0.637897	0.179143	3.56082	0.000369694	0.00223604	#N/A	protein kiaa1731-like
1272	NVE16350	875.08	0.637462	0.120036	5.31057	1.09282e-07	1.40262e-06	NEMVEDRAFT_v1g81132	class v aminotransferase
1273	NVE1180	936.167	0.636745	0.0859459	7.40867	1.27568e-13	3.28672e-12	NEMVEDRAFT_v1g187853	gamma-glutamyl carboxylase
1274	NVE19355	642.525	0.636724	0.184622	3.44879	0.000563096	0.00322181	NEMVEDRAFT_v1g20000	#N/A
1275	NVE9994	903.991	0.636045	0.147217	4.32046	1.55704e-05	0.000132601	NEMVEDRAFT_v1g240045	#N/A
1276	NVE214	155.547	0.635631	0.162252	3.91756	8.94509e-05	0.00063947	NEMVEDRAFT_v1g79419	cell division control protein 45 homolog
1277	NVE24184	98.701	0.635511	0.190585	3.33453	0.000854434	0.00461327	#N/A	#N/A
1278	NVE9750	86.1267	0.634974	0.250883	2.53096	0.0113752	0.0408993	#N/A	#N/A
1279	NVE3065	6703.43	0.63489	0.0711415	8.92432	4.48443e-19	1.85483e-17	NEMVEDRAFT_v1g160437	calcium-transporting atpase sarcoplasmic endoplasmic reticulum type (calcium pump)
1280	NVE6057	108.242	0.634704	0.208238	3.04797	0.00230391	0.0108394	NEMVEDRAFT_v1g10106	fanconi complementation group d2
1281	NVE14526	3327.16	0.634321	0.0903878	7.01777	2.25437e-12	5.18419e-11	NEMVEDRAFT_v1g182068	fascin homolog actin-bundling retinal
1282	NVE13270	275.569	0.634247	0.131937	4.8072	1.53061e-06	1.60143e-05	NEMVEDRAFT_v1g217554	---NA---
1283	NVE6492	108.947	0.634161	0.187549	3.3813	0.000721436	0.00398603	NEMVEDRAFT_v1g146653	multidrug resistance-associated protein 4-like
1284	NVE10073	781.6	0.633949	0.140864	4.50043	6.78156e-06	6.2439e-05	NEMVEDRAFT_v1g126479	#N/A
1285	NVE14217	411.152	0.63383	0.215628	2.93946	0.00328788	0.0146602	NEMVEDRAFT_v1g202200	#N/A
1286	NVE23626	288.656	0.633271	0.136485	4.63986	3.48649e-06	3.40813e-05	NEMVEDRAFT_v1g7031	receptor-type tyrosine-protein phosphatase alpha-like
1287	NVE10191	122.373	0.632819	0.186486	3.39339	0.000690328	0.0038352	NEMVEDRAFT_v1g227394	#N/A
1288	NVE12894	197.254	0.631875	0.184376	3.4271	0.000610062	0.00345037	NEMVEDRAFT_v1g196763	#N/A
1289	NVE9987	882.123	0.631776	0.107759	5.86287	4.54923e-09	7.33135e-08	NEMVEDRAFT_v1g180943	proteasome activator complex subunit 3
1290	NVE16393	255.13	0.6315	0.163948	3.85183	0.00011724	0.000814969	NEMVEDRAFT_v1g81219,NEMVEDRAFT_v1g238204	#N/A
1291	NVE2132	395.189	0.631453	0.124168	5.08549	3.66685e-07	4.30421e-06	NEMVEDRAFT_v1g231966	nucleolar protein 16
1292	NVE14275	1309.82	0.631419	0.094504	6.6814	2.3667e-11	4.87712e-10	NEMVEDRAFT_v1g71477,NEMVEDRAFT_v1g93732	#N/A
1293	NVE5862	134.746	0.631007	0.175142	3.60282	0.000314783	0.00193949	NEMVEDRAFT_v1g55898	chromatin assembly factor 1 subunit b-like
1294	NVE411	375.684	0.630757	0.143807	4.38615	1.15375e-05	0.000101005	NEMVEDRAFT_v1g32220	#N/A
1295	NVE1567	4704.82	0.63027	0.0940027	6.70481	2.01674e-11	4.20927e-10	NEMVEDRAFT_v1g112567	serine--pyruvate mitochondrial-like
1296	NVE24151	970.925	0.630258	0.0877417	7.18311	6.81448e-13	1.64295e-11	NEMVEDRAFT_v1g243138	#N/A
1297	NVE17411	585.175	0.630148	0.108675	5.79846	6.69286e-09	1.05219e-07	NEMVEDRAFT_v1g23808	ribosome biogenesis protein brx1 homolog
1298	NVE22541	60.2286	0.629898	0.252672	2.49295	0.0126686	0.0446947	NEMVEDRAFT_v1g197924	#N/A
1299	NVE10341	302.106	0.629866	0.168305	3.74241	0.000182266	0.00120518	NEMVEDRAFT_v1g240064	solute carrier family 22 member 15-like
1300	NVE5893	128.338	0.629833	0.213655	2.9479	0.00319945	0.0143262	NEMVEDRAFT_v1g245545	caj1p
1301	NVE21439	230.506	0.629784	0.216038	2.91516	0.00355507	0.0156514	#N/A	#N/A
1302	NVE18483	445.049	0.629232	0.139377	4.51459	6.34393e-06	5.87199e-05	NEMVEDRAFT_v1g204109	#N/A
1303	NVE19132	722.782	0.629092	0.100484	6.26059	3.83517e-10	7.0251e-09	NEMVEDRAFT_v1g228065	solute carrier family 35 member b1
1304	NVE4724	3688.8	0.628648	0.172986	3.63409	0.000278967	0.00174616	NEMVEDRAFT_v1g87090	#N/A
1305	NVE15201	113.479	0.627939	0.206584	3.03963	0.00236866	0.0111012	#N/A	#N/A
1306	NVE8847	581.231	0.627869	0.132261	4.74719	2.06261e-06	2.10041e-05	NEMVEDRAFT_v1g239871	#N/A
1307	NVE10760	773.157	0.627803	0.183066	3.42939	0.000604948	0.00342701	#N/A	#N/A
1308	NVE8226	247.154	0.6275	0.244418	2.56732	0.0102488	0.0375692	NEMVEDRAFT_v1g237976	solute carrier family member 6
1309	NVE20182	2661.98	0.627278	0.0684743	9.16078	5.15221e-20	2.29815e-18	NEMVEDRAFT_v1g242045	dihydropteridine reductase
1310	NVE825	479.932	0.62709	0.24521	2.55736	0.0105471	0.0384606	NEMVEDRAFT_v1g244012	#N/A
1311	NVE9107	4386.53	0.626557	0.154156	4.06445	4.81467e-05	0.00036918	NEMVEDRAFT_v1g246356	#N/A
1312	NVE11323	3986.64	0.626516	0.0668591	9.3707	7.20537e-21	3.40705e-19	NEMVEDRAFT_v1g91046	potassium voltage-gated channel subfamily h member 8
1313	NVE6690	3880.51	0.62651	0.0920324	6.80749	9.93186e-12	2.1426e-10	NEMVEDRAFT_v1g121215	zinc finger protein zic 3
1314	NVE7516	322.703	0.62646	0.15909	3.93776	8.22447e-05	0.000595457	#N/A	#N/A
1315	NVE20224	121.392	0.626381	0.177888	3.52121	0.000429578	0.00255267	NEMVEDRAFT_v1g152926	carbamoyl-phosphate synthetase aspartate and dihydroorotase
1316	NVE8081	866.946	0.626214	0.0879675	7.1187	1.0895e-12	2.58587e-11	NEMVEDRAFT_v1g233887	kinesin family member 4a
1317	NVE11525	102.396	0.625854	0.227125	2.75555	0.00585935	0.0237321	NEMVEDRAFT_v1g56135	#N/A
1318	NVE23327	5154.92	0.625606	0.162098	3.85944	0.000113649	0.000791362	#N/A	#N/A
1319	NVE12148	2065.69	0.625351	0.117705	5.31289	1.07903e-07	1.38711e-06	#N/A	#N/A
1320	NVE7675	211.242	0.625227	0.160832	3.88746	0.000101299	0.000713713	NEMVEDRAFT_v1g41453	hydroxymethylglutaryl- synthase
1321	NVE7465	6671.8	0.625219	0.142022	4.40226	1.0713e-05	9.4637e-05	NEMVEDRAFT_v1g200034	#N/A
1322	NVE16935	2821.02	0.624982	0.146788	4.25771	2.06531e-05	0.000172161	NEMVEDRAFT_v1g151413	#N/A
1323	NVE19939	3450.3	0.624897	0.0970997	6.43562	1.22972e-10	2.36811e-09	NEMVEDRAFT_v1g241960	adenylate cyclase type 3
1324	NVE25533	309.892	0.624854	0.173777	3.59573	0.000323486	0.00198509	NEMVEDRAFT_v1g167688	deoxyhypusine hydroxylase
1325	NVE19478	446.788	0.624782	0.162948	3.83423	0.000125957	0.000870111	NEMVEDRAFT_v1g3806	hemicentin 2
1326	NVE25506	110.92	0.624319	0.233322	2.67579	0.00745543	0.0290351	#N/A	mkiaa0868 protein
1327	NVE17537	2492.64	0.624094	0.148308	4.20809	2.57536e-05	0.000210436	#N/A	#N/A
1328	NVE7953	2809.37	0.623992	0.0771549	8.08752	6.08917e-16	1.96781e-14	NEMVEDRAFT_v1g235676	atp-dependent rna helicase ddx3y
1329	NVE25759	1191.08	0.623763	0.192571	3.23914	0.00119892	0.00619633	#N/A	#N/A
1330	NVE24771	595.88	0.62371	0.114702	5.43767	5.39815e-08	7.29288e-07	NEMVEDRAFT_v1g225411	protein transport protein sec31a
1331	NVE13287	3021.67	0.623337	0.149149	4.17929	2.92425e-05	0.000235864	#N/A	#N/A
1332	NVE21871	96.6653	0.623033	0.22887	2.72222	0.00648456	0.0258545	NEMVEDRAFT_v1g206090	#N/A
1333	NVE14657	1373.86	0.62227	0.112842	5.51455	3.49676e-08	4.84208e-07	#N/A	pol polyprotein
1334	NVE16448	2886.23	0.622104	0.115212	5.39966	6.67656e-08	8.8823e-07	NEMVEDRAFT_v1g81540	#N/A
1335	NVE5121	270.368	0.622082	0.127056	4.89612	9.77494e-07	1.06902e-05	NEMVEDRAFT_v1g170741	uridine diphosphate glucose pyrophosphatase
1336	NVE17828	118.847	0.621662	0.197029	3.15517	0.00160403	0.00794169	#N/A	#N/A
1337	NVE10997	593.982	0.621526	0.105332	5.90064	3.62092e-09	5.91345e-08	NEMVEDRAFT_v1g148626	apoptosis inhibitor 5
1338	NVE23612	2027.93	0.621151	0.126527	4.90923	9.14344e-07	1.00446e-05	NEMVEDRAFT_v1g207197	#N/A
1339	NVE22671	231.646	0.620789	0.130364	4.76195	1.91731e-06	1.96556e-05	NEMVEDRAFT_v1g221258	26s protease regulatory subunit 4-like
1340	NVE3660	113.175	0.619916	0.206282	3.00518	0.00265422	0.0122583	NEMVEDRAFT_v1g244903	fibroblast growth factor 10
1341	NVE9332	1008.66	0.619868	0.116388	5.32587	1.00472e-07	1.29773e-06	NEMVEDRAFT_v1g215113	peptidylprolyl isomerase b (cyclophilin b)
1342	NVE1631	81.9409	0.619671	0.200045	3.09766	0.00195058	0.00938333	NEMVEDRAFT_v1g156545	#N/A
1343	NVE13838	144.059	0.619576	0.179293	3.45566	0.000548942	0.00315367	#N/A	#N/A
1344	NVE17771	150.058	0.619504	0.18903	3.27727	0.00104816	0.00551401	#N/A	#N/A
1345	NVE10690	114.539	0.618626	0.185821	3.32915	0.000871112	0.00469604	NEMVEDRAFT_v1g148546	#N/A
1346	NVE18893	885.517	0.618232	0.124176	4.97866	6.40267e-07	7.21477e-06	NEMVEDRAFT_v1g61547	glutamate
1347	NVE11907	696.32	0.618066	0.130063	4.75204	2.01375e-06	2.05665e-05	NEMVEDRAFT_v1g7967	#N/A
1348	NVE3288	3023.53	0.617926	0.0816087	7.57182	3.68033e-14	9.95527e-13	NEMVEDRAFT_v1g230033	serine threonine-protein kinase plk1
1349	NVE21440	183.855	0.617682	0.173158	3.56715	0.000360879	0.0021925	NEMVEDRAFT_v1g229235	ras-related protein orab-1
1350	NVE7992	1460.47	0.61764	0.125137	4.93572	7.98574e-07	8.87672e-06	#N/A	#N/A
1351	NVE12908	94.9521	0.617303	0.191208	3.22844	0.00124467	0.00640042	NEMVEDRAFT_v1g196774	#N/A
1352	NVE13246	148.121	0.617267	0.172799	3.57217	0.000354031	0.00215519	NEMVEDRAFT_v1g217538,NEMVEDRAFT_v1g131857	#N/A
1353	NVE14826	102.025	0.617148	0.187421	3.29284	0.000991792	0.00525831	NEMVEDRAFT_v1g247771	uncharacterized protein loc615510
1354	NVE17044	1097.26	0.616953	0.162613	3.79399	0.000148245	0.00100112	NEMVEDRAFT_v1g96298	phospholipase d3
1355	NVE20169	319.351	0.616931	0.128178	4.81309	1.48617e-06	1.56365e-05	NEMVEDRAFT_v1g204990	charged multivesicular body protein 4b
1356	NVE22226	278.822	0.616879	0.164561	3.74864	0.000177799	0.00117788	#N/A	#N/A
1357	NVE10183	1517.81	0.616823	0.0826863	7.45979	8.66578e-14	2.2662e-12	NEMVEDRAFT_v1g215693	proteasome ( macropain) 26s 6
1358	NVE8054	139.834	0.616629	0.17858	3.45296	0.00055447	0.00317944	NEMVEDRAFT_v1g79756	#N/A
1359	NVE4949	252.224	0.616455	0.144287	4.27243	1.93351e-05	0.000162116	NEMVEDRAFT_v1g212291	dysferlin-like isoform 14
1360	NVE364	1331.08	0.61622	0.115446	5.33773	9.41195e-08	1.22345e-06	NEMVEDRAFT_v1g85083	eukaryotic peptide chain release factor gtp-binding subunit erf3b
1361	NVE11372	459.663	0.615507	0.111607	5.51495	3.48886e-08	4.83388e-07	NEMVEDRAFT_v1g201235	#N/A
1362	NVE20076	1715.23	0.615149	0.108779	5.65503	1.55821e-08	2.30137e-07	NEMVEDRAFT_v1g140878	#N/A
1363	NVE12970	284.6	0.615126	0.1147	5.36291	8.18904e-08	1.07364e-06	NEMVEDRAFT_v1g177601	chondroitin sulfate n-acetylgalactosaminyltransferase 1
1364	NVE15935	1834.81	0.614428	0.119381	5.14678	2.64997e-07	3.17879e-06	NEMVEDRAFT_v1g136737	lamin-b receptor
1365	NVE9307	2198.85	0.614421	0.153193	4.01077	6.05204e-05	0.000453374	#N/A	#N/A
1366	NVE23340	1234.48	0.614251	0.078987	7.77661	7.44949e-15	2.16124e-13	NEMVEDRAFT_v1g242949	#N/A
1367	NVE8561	390.502	0.614107	0.15405	3.98642	6.70778e-05	0.000497154	NEMVEDRAFT_v1g123813	#N/A
1368	NVE10763	1745.07	0.613878	0.135021	4.54652	5.45391e-06	5.12202e-05	#N/A	phospholipase d3
1369	NVE21455	1042.37	0.613876	0.104413	5.87929	4.12027e-09	6.67089e-08	NEMVEDRAFT_v1g184858	asparaginyl-trna cytoplasmic-like
1370	NVE7074	287.521	0.613739	0.188035	3.26396	0.00109867	0.00574508	NEMVEDRAFT_v1g245881	cyclic nucleotide-binding protein
1371	NVE6095	98.2313	0.613698	0.218936	2.8031	0.00506139	0.020963	NEMVEDRAFT_v1g146497	acetylserotonin o-methyltransferase-like
1372	NVE23859	315.015	0.613545	0.127524	4.8112	1.50028e-06	1.57375e-05	#N/A	#N/A
1373	NVE23463	89.5786	0.613434	0.196546	3.12107	0.00180193	0.00875978	#N/A	endonuclease reverse transcriptase
1374	NVE4519	2686.05	0.612901	0.0890293	6.88426	5.80875e-12	1.28493e-10	NEMVEDRAFT_v1g245175	#N/A
1375	NVE7842	345.265	0.611284	0.140088	4.36358	1.27952e-05	0.000110482	NEMVEDRAFT_v1g222801	epithelial cell transforming sequence 2 oncogene
1376	NVE6333	733.06	0.611283	0.130188	4.69538	2.66118e-06	2.65237e-05	NEMVEDRAFT_v1g245662	nuclear autoantigenic sperm protein
1377	NVE8157	2318.96	0.610985	0.0841774	7.2583	3.9198e-13	9.67028e-12	#N/A	tpr and ankyrin repeat-containing protein 1
1378	NVE7912	235.04	0.610532	0.218574	2.79326	0.00521805	0.0215169	NEMVEDRAFT_v1g40374	metabotropic glutamate receptor 3 precursor
1379	NVE5871	264.287	0.610202	0.130003	4.69374	2.68251e-06	2.66927e-05	NEMVEDRAFT_v1g119982	sodium-dependent multivitamin transporter-like
1380	NVE1966	89.4787	0.609923	0.214715	2.84062	0.00450266	0.0190564	#N/A	#N/A
1381	NVE11915	347.326	0.608693	0.13016	4.67651	2.91801e-06	2.89181e-05	NEMVEDRAFT_v1g130091	#N/A
1382	NVE25872	107.611	0.608342	0.248121	2.45179	0.0142146	0.0491597	NEMVEDRAFT_v1g109484	#N/A
1383	NVE18979	1797.04	0.608188	0.0733626	8.29016	1.13094e-16	3.8701e-15	NEMVEDRAFT_v1g238356	dolichyl-diphosphooligosaccharide--protein glycosyltransferase subunit stt3b
1384	NVE4723	2211.04	0.608056	0.174357	3.48742	0.000487704	0.00285428	#N/A	#N/A
1385	NVE5033	339.469	0.607808	0.154027	3.94611	7.94304e-05	0.000577898	#N/A	coiled-coil and c2 domain-containing protein 2a-like
1386	NVE10869	124.995	0.607761	0.210497	2.88726	0.00388611	0.0168654	#N/A	forkhead box q1
1387	NVE7933	374.012	0.60766	0.112248	5.41353	6.17947e-08	8.25249e-07	NEMVEDRAFT_v1g147404	transcription factor iiib 90 kda subunit
1388	NVE20202	593.179	0.607404	0.118393	5.13042	2.89095e-07	3.4408e-06	NEMVEDRAFT_v1g100129	apoptosis regulator bax
1389	NVE4184	108.591	0.607256	0.20504	2.96165	0.00305998	0.0138183	NEMVEDRAFT_v1g211774	#N/A
1390	NVE18546	2617.86	0.607186	0.106808	5.68486	1.30918e-08	1.95608e-07	NEMVEDRAFT_v1g50004	abnormal spindle-like microcephaly-associated protein homolog
1391	NVE11560	145.565	0.607133	0.169971	3.57198	0.000354291	0.00215623	NEMVEDRAFT_v1g223359	uncharacterized protein loc575460
1392	NVE1726	999.512	0.606831	0.0904334	6.71026	1.94279e-11	4.06537e-10	NEMVEDRAFT_v1g210013	#N/A
1393	NVE1169	1166.59	0.606723	0.183371	3.30872	0.000937247	0.00500173	NEMVEDRAFT_v1g244111	#N/A
1394	NVE10766	54.517	0.606672	0.237665	2.55263	0.0106912	0.0388585	#N/A	#N/A
1395	NVE3459	1939.67	0.606543	0.1088	5.57484	2.47763e-08	3.52487e-07	NEMVEDRAFT_v1g169881,NEMVEDRAFT_v1g115977	citron (rho- serine threonine kinase 21)
1396	NVE13899	348.272	0.606274	0.131633	4.60578	4.10932e-06	3.9536e-05	#N/A	#N/A
1397	NVE16343	331.126	0.60597	0.126905	4.77497	1.79731e-06	1.85501e-05	NEMVEDRAFT_v1g81491	kinesin-like protein kif18a-like
1398	NVE10468	116.783	0.605538	0.185383	3.26642	0.00108917	0.00570027	#N/A	ciliary rootlet coiled- rootletin
1399	NVE11043	217.115	0.605512	0.148242	4.08462	4.41496e-05	0.00034109	NEMVEDRAFT_v1g223290	citron (rho- serine threonine kinase 21)
1400	NVE11730	113.977	0.605449	0.229535	2.63772	0.00834651	0.0318396	NEMVEDRAFT_v1g201287	#N/A
1401	NVE6648	1172.75	0.605358	0.122093	4.95817	7.11588e-07	7.95694e-06	NEMVEDRAFT_v1g418	asparaginyl-trna cytoplasmic
1402	NVE3430	98.9382	0.605338	0.205207	2.94989	0.00317884	0.0142479	#N/A	26s proteasome non-atpase regulatory
1403	NVE13183	589.26	0.604847	0.122388	4.94205	7.73073e-07	8.60109e-06	NEMVEDRAFT_v1g232236	#N/A
1404	NVE15477	293.053	0.604626	0.165097	3.66225	0.000250014	0.00159085	NEMVEDRAFT_v1g94701	neuropilin-1a precursor
1405	NVE23205	410.126	0.604201	0.174108	3.47026	0.000519948	0.00301335	NEMVEDRAFT_v1g51603	calcium calmodulin dependent protein kinase ii
1406	NVE23139	125.124	0.604152	0.243889	2.47717	0.013243	0.0464048	NEMVEDRAFT_v1g242856	#N/A
1407	NVE15504	4876.89	0.604139	0.176801	3.41705	0.000633026	0.00356209	NEMVEDRAFT_v1g202723	#N/A
1408	NVE8676	170.985	0.603838	0.167135	3.61287	0.000302828	0.00187483	#N/A	#N/A
1409	NVE23972	2550.37	0.603751	0.110138	5.48175	4.2115e-08	5.76798e-07	NEMVEDRAFT_v1g238752	guanine nucleotide-binding protein subunit gamma-e
1410	NVE18657	565.836	0.603685	0.112451	5.36842	7.94304e-08	1.04419e-06	#N/A	#N/A
1411	NVE25301	538.863	0.603606	0.151696	3.97906	6.9188e-05	0.000511087	NEMVEDRAFT_v1g84327	armet-like protein precursor
1412	NVE14763	638.018	0.60283	0.136849	4.40507	1.05749e-05	9.34503e-05	NEMVEDRAFT_v1g134914	protein containing qxw lectin repeats
1413	NVE21308	1014.17	0.602791	0.106574	5.6561	1.54854e-08	2.28987e-07	NEMVEDRAFT_v1g242342	#N/A
1414	NVE22424	338.705	0.602663	0.119665	5.03625	4.74732e-07	5.47659e-06	#N/A	#N/A
1415	NVE8531	1312.82	0.602359	0.0925666	6.5073	7.65135e-11	1.50069e-09	NEMVEDRAFT_v1g191334	acetylserotonin o-methyltransferase-like
1416	NVE21442	273.781	0.601887	0.184731	3.25818	0.00112128	0.00584953	#N/A	neuronal acetylcholine receptor subunit alpha-7-like
1417	NVE11719	210.3	0.601689	0.153694	3.91486	9.04569e-05	0.000645716	NEMVEDRAFT_v1g201271	upf0609 protein c4orf27-like
1418	NVE3776	62.5013	0.60129	0.230628	2.60718	0.00912902	0.0342149	#N/A	#N/A
1419	NVE18839	880	0.601146	0.129334	4.648	3.35167e-06	3.28291e-05	#N/A	elastase 2b
1420	NVE10119	803.566	0.60086	0.112985	5.31806	1.04881e-07	1.3504e-06	NEMVEDRAFT_v1g215638	#N/A
1421	NVE14872	755.927	0.600737	0.149653	4.01421	5.96456e-05	0.000447921	NEMVEDRAFT_v1g94204	#N/A
1422	NVE13320	165.561	0.600499	0.1853	3.24069	0.00119242	0.00616917	#N/A	signal recognition particle 68
1423	NVE17039	534.466	0.60027	0.106272	5.64842	1.61925e-08	2.38001e-07	NEMVEDRAFT_v1g228910	ribosome production factor 2 homolog
1424	NVE7663	954.365	0.600268	0.109761	5.46888	4.52883e-08	6.16967e-07	NEMVEDRAFT_v1g246035	solute carrier family 12 (potassium chloride transporters) member 6
1425	NVE15812	1109.73	0.600101	0.0789827	7.59788	3.01025e-14	8.24322e-13	NEMVEDRAFT_v1g241011,NEMVEDRAFT_v1g95129	doublecortin kinase-2
1426	NVE18097	981.451	0.599846	0.0867585	6.91398	4.71255e-12	1.05006e-10	NEMVEDRAFT_v1g241507	orm1-like protein 3
1427	NVE4165	1757.67	0.599635	0.0839462	7.14309	9.12588e-13	2.17656e-11	#N/A	histone deacetylase 2
1428	NVE13133	1574.31	0.599448	0.0778018	7.70481	1.31035e-14	3.70037e-13	NEMVEDRAFT_v1g240491	#N/A
1429	NVE16992	1320.15	0.599144	0.0920834	6.50653	7.69058e-11	1.50717e-09	NEMVEDRAFT_v1g248083	#N/A
1430	NVE10957	412.8	0.599053	0.150267	3.98661	6.70254e-05	0.000497018	NEMVEDRAFT_v1g223273	#N/A
1431	NVE26075	6948.43	0.598921	0.0718612	8.33441	7.78842e-17	2.70313e-15	NEMVEDRAFT_v1g208858,NEMVEDRAFT_v1g25276,NEMVEDRAFT_v1g229706	chromodomain helicase dna binding protein 3
1432	NVE22372	226.203	0.598882	0.185216	3.23342	0.00122318	0.00630824	#N/A	dna repair protein rad51 homolog 1
1433	NVE6222	1561.85	0.598456	0.0701758	8.52795	1.48959e-17	5.46534e-16	NEMVEDRAFT_v1g234273	#N/A
1434	NVE25603	216.434	0.598173	0.142931	4.18505	2.851e-05	0.000230718	NEMVEDRAFT_v1g16941	eukaryotic peptide chain release factor gtp-binding subunit erf3b
1435	NVE13944	327.758	0.59817	0.154915	3.86129	0.000112792	0.000786287	NEMVEDRAFT_v1g93074	#N/A
1436	NVE4874	94.0165	0.597815	0.1819	3.28651	0.00101439	0.00536295	NEMVEDRAFT_v1g222302	#N/A
1437	NVE9725	1840.02	0.597586	0.149222	4.00468	6.2101e-05	0.000464359	NEMVEDRAFT_v1g125997	peptidyl-prolyl cis-trans isomerase fkbp14-like
1438	NVE22225	2843.27	0.597287	0.0806144	7.40919	1.27077e-13	3.27753e-12	NEMVEDRAFT_v1g236893	b( +)-type amino acid transporter 1
1439	NVE10574	2556.48	0.596975	0.0661811	9.02031	1.87555e-19	8.00025e-18	NEMVEDRAFT_v1g192492	dna replication licensing factor mcm6
1440	NVE222	4636.74	0.596703	0.0613572	9.72507	2.3574e-22	1.24498e-20	NEMVEDRAFT_v1g79092	histone deacetylase 2
1441	NVE23352	1005.42	0.596384	0.212537	2.80603	0.00501561	0.0207875	NEMVEDRAFT_v1g207005	#N/A
1442	NVE130	236.378	0.596296	0.160313	3.71957	0.000199562	0.00129982	NEMVEDRAFT_v1g196227	#N/A
1443	NVE22009	2229.3	0.595902	0.115417	5.16302	2.42998e-07	2.93942e-06	NEMVEDRAFT_v1g185216	histidyl-trna synthetase
1444	NVE10923	1364.27	0.595556	0.143994	4.13597	3.53464e-05	0.00027928	NEMVEDRAFT_v1g246872	#N/A
1445	NVE16993	1909.46	0.59515	0.0928062	6.41283	1.42844e-10	2.73352e-09	NEMVEDRAFT_v1g248083	#N/A
1446	NVE6133	218.961	0.595048	0.172893	3.4417	0.00057807	0.00329233	#N/A	#N/A
1447	NVE2922	231.463	0.594907	0.170077	3.49787	0.00046899	0.00275488	NEMVEDRAFT_v1g39924	barx homeobox 2
1448	NVE23939	27559.5	0.594764	0.167726	3.54604	0.000391066	0.00235073	NEMVEDRAFT_v1g238737	matrix metalloproteinase 14
1449	NVE25617	140.95	0.594587	0.146635	4.05486	5.01635e-05	0.00038284	#N/A	#N/A
1450	NVE1996	636.675	0.593919	0.094488	6.28566	3.2646e-10	6.04806e-09	NEMVEDRAFT_v1g188289	calmodulin 3b (phosphorylase delta)
1451	NVE3348	212.105	0.59344	0.163503	3.62955	0.000283921	0.00177307	#N/A	#N/A
1452	NVE17598	211.949	0.593355	0.127432	4.65626	3.22002e-06	3.1654e-05	NEMVEDRAFT_v1g203589	endonuclease
1453	NVE15789	1439.7	0.593344	0.113297	5.23706	1.63155e-07	2.03727e-06	NEMVEDRAFT_v1g94933	signal peptidase complex subunit 3
1454	NVE20967	755.466	0.592833	0.133321	4.44665	8.7219e-06	7.83815e-05	NEMVEDRAFT_v1g197579	sh3 domain-binding protein 2
1455	NVE1802	350.311	0.592808	0.167692	3.53511	0.000407606	0.00243755	#N/A	diencephalon mesencephalon homeobox protein 1-b-like isoform 1
1456	NVE8320	203.835	0.592309	0.187775	3.15436	0.00160851	0.00796039	NEMVEDRAFT_v1g239810	#N/A
1457	NVE3573	559.688	0.592244	0.144263	4.10531	4.03779e-05	0.000314369	#N/A	#N/A
1458	NVE25776	12505.2	0.591718	0.123199	4.80293	1.56364e-06	1.63389e-05	#N/A	deleted in malignant brain tumors 1
1459	NVE13285	370.583	0.591318	0.184844	3.19902	0.00137897	0.00698764	NEMVEDRAFT_v1g149524	acetylserotonin o-methyltransferase
1460	NVE4950	4759.74	0.591227	0.104797	5.64165	1.68426e-08	2.47407e-07	NEMVEDRAFT_v1g170650,NEMVEDRAFT_v1g50268	fer-1-like myoferlin ( elegans)
1461	NVE6602	103.639	0.590994	0.204154	2.89484	0.00379353	0.0165194	#N/A	nucleoporin 133kda
1462	NVE16987	100.663	0.59094	0.232433	2.54241	0.0110092	0.0397888	#N/A	#N/A
1463	NVE25243	1099.02	0.590663	0.0728596	8.10687	5.19424e-16	1.68754e-14	NEMVEDRAFT_v1g198281	glutathione-s-transferase pi class
1464	NVE14012	220.115	0.590221	0.127466	4.63042	3.64933e-06	3.55308e-05	#N/A	#N/A
1465	NVE24580	3571.47	0.589628	0.160846	3.66578	0.000246585	0.00157251	NEMVEDRAFT_v1g248632	#N/A
1466	NVE6691	143.881	0.58957	0.223098	2.64265	0.00822594	0.031455	NEMVEDRAFT_v1g213493	#N/A
1467	NVE17677	466.33	0.5895	0.115907	5.08598	3.65737e-07	4.30053e-06	NEMVEDRAFT_v1g96958	e3 ubiquitin-protein ligase pdzrn3
1468	NVE13431	132.268	0.589414	0.187094	3.15036	0.00163067	0.00805561	NEMVEDRAFT_v1g132285	#N/A
1469	NVE16345	1289.07	0.589261	0.0859494	6.8559	7.08651e-12	1.54793e-10	NEMVEDRAFT_v1g196990	rna recognition motif and cchc-type zinc finger domain-containing protein
1470	NVE570	740.606	0.589255	0.123891	4.75624	1.97231e-06	2.01518e-05	NEMVEDRAFT_v1g237062	protein
1471	NVE3717	765.501	0.588968	0.082772	7.11555	1.11471e-12	2.63799e-11	NEMVEDRAFT_v1g116624	n-acetylated alpha-linked acidic dipeptidase 2
1472	NVE19716	175.884	0.588757	0.235625	2.4987	0.012465	0.0440964	#N/A	#N/A
1473	NVE216	424.135	0.588547	0.121316	4.85134	1.22628e-06	1.31228e-05	NEMVEDRAFT_v1g157829	mandelate racemase muconate lactonizing protein
1474	NVE17114	3646.99	0.58815	0.0857354	6.86005	6.88359e-12	1.50766e-10	NEMVEDRAFT_v1g96382	bromodomain adjacent to zinc finger domain protein 1a
1475	NVE7006	218.056	0.587958	0.140975	4.17064	3.03749e-05	0.000244029	#N/A	ankyrin repeat and ibr domain-containing protein 1
1476	NVE7757	92.4992	0.587864	0.187984	3.1272	0.00176479	0.00861873	NEMVEDRAFT_v1g222786	cell cycle checkpoint protein rad1
1477	NVE16201	387.336	0.587525	0.168718	3.48229	0.000497141	0.00290116	NEMVEDRAFT_v1g137233	transcription factor e2f7
1478	NVE24377	404.329	0.587153	0.160922	3.64868	0.000263593	0.00166201	NEMVEDRAFT_v1g207576	tnf receptor-associated factor 4
1479	NVE10522	373.896	0.587147	0.117266	5.00696	5.52964e-07	6.3008e-06	NEMVEDRAFT_v1g246782	scl-interrupting locus protein
1480	NVE17877	1318.78	0.586902	0.141028	4.16159	3.16034e-05	0.000253066	NEMVEDRAFT_v1g97278	transglutaminase 1 (k polypeptide epidermal type protein-glutamine-gamma-glutamyltransferase)
1481	NVE17952	58.6375	0.586891	0.230767	2.54322	0.0109836	0.0397254	NEMVEDRAFT_v1g248203	#N/A
1482	NVE8066	1597.5	0.586883	0.112694	5.20775	1.91148e-07	2.35072e-06	#N/A	#N/A
1483	NVE14813	182.513	0.586522	0.14777	3.96916	7.21269e-05	0.000529908	NEMVEDRAFT_v1g8466	#N/A
1484	NVE6092	100.009	0.586062	0.235854	2.48485	0.0129605	0.0455523	#N/A	#N/A
1485	NVE3754	1198.68	0.585423	0.0804912	7.27313	3.51246e-13	8.69172e-12	NEMVEDRAFT_v1g116525	multiple coagulation factor deficiency protein 2 isoform a precursor
1486	NVE21881	2045.41	0.585266	0.0960723	6.09193	1.11555e-09	1.95113e-08	NEMVEDRAFT_v1g232632	#N/A
1487	NVE16372	89.152	0.584906	0.184669	3.16733	0.00153845	0.00766055	#N/A	#N/A
1488	NVE1366	3059.21	0.584273	0.132972	4.39394	1.11312e-05	9.80116e-05	NEMVEDRAFT_v1g160033	#N/A
1489	NVE20933	212.26	0.584133	0.189104	3.08895	0.00200864	0.00962276	NEMVEDRAFT_v1g178276	major facilitator superfamily protein
1490	NVE24206	661.756	0.584014	0.17634	3.31186	0.00092677	0.00495442	NEMVEDRAFT_v1g105970	#N/A
1491	NVE2123	1539.7	0.58388	0.0920828	6.34082	2.28547e-10	4.2994e-09	NEMVEDRAFT_v1g179399	protein arginine methyltransferase 1
1492	NVE7650	532.85	0.58367	0.102225	5.70969	1.13183e-08	1.70994e-07	NEMVEDRAFT_v1g230469	aurora kinase a
1493	NVE15917	892.779	0.583621	0.113888	5.12452	2.98298e-07	3.54168e-06	NEMVEDRAFT_v1g1933	histidyl-trna synthetase
1494	NVE22069	122.454	0.583593	0.193275	3.0195	0.00253194	0.0117603	#N/A	#N/A
1495	NVE13900	747.998	0.583443	0.109845	5.31152	1.08716e-07	1.39609e-06	NEMVEDRAFT_v1g33659	#N/A
1496	NVE18596	132.006	0.583215	0.160099	3.64283	0.000269653	0.00169438	NEMVEDRAFT_v1g224476	#N/A
1497	NVE8815	1835.61	0.583166	0.0806428	7.23147	4.77802e-13	1.16696e-11	#N/A	kinesin-like protein kif15
1498	NVE1594	287.884	0.583023	0.139434	4.18135	2.8979e-05	0.00023397	NEMVEDRAFT_v1g244203	riken cdna 2210010l05-like
1499	NVE2009	110.481	0.582866	0.194857	2.99125	0.00277835	0.0127303	#N/A	#N/A
1500	NVE8178	4360.35	0.582783	0.0849995	6.8563	7.06658e-12	1.54496e-10	NEMVEDRAFT_v1g158066	ribonucleoside-diphosphate reductase large subunit
1501	NVE16611	787.261	0.582493	0.112156	5.19361	2.0625e-07	2.5246e-06	#N/A	#N/A
1502	NVE16214	765.393	0.582445	0.144108	4.04173	5.30573e-05	0.000402532	#N/A	---NA---
1503	NVE16888	221.586	0.582228	0.125585	4.63612	3.55003e-06	3.46468e-05	NEMVEDRAFT_v1g194731	rna 3 -terminal phosphate cyclase-like protein
1504	NVE20708	448.924	0.582085	0.120566	4.82792	1.37964e-06	1.46355e-05	NEMVEDRAFT_v1g65411	#N/A
1505	NVE8124	257.089	0.581987	0.203105	2.86544	0.00416427	0.0178441	NEMVEDRAFT_v1g237917	#N/A
1506	NVE21163	231.507	0.581675	0.176568	3.29435	0.000986505	0.00523142	NEMVEDRAFT_v1g101238	mt2 melatonin receptor
1507	NVE15007	398.559	0.581399	0.143332	4.05632	4.98519e-05	0.000380819	NEMVEDRAFT_v1g231042	u3 small nucleolar rna-associated protein 15 homolog
1508	NVE6118	577.023	0.581012	0.161068	3.60724	0.000309472	0.00190918	NEMVEDRAFT_v1g239593	ebna1 binding protein 2
1509	NVE19718	133.862	0.581012	0.204853	2.83624	0.00456485	0.0192728	#N/A	#N/A
1510	NVE3766	101.129	0.579973	0.17663	3.28354	0.00102511	0.00540794	#N/A	#N/A
1511	NVE25587	367.723	0.579838	0.116859	4.96187	6.9816e-07	7.82113e-06	NEMVEDRAFT_v1g167764	nuclear cap-binding protein subunit 2
1512	NVE12333	138.003	0.579598	0.189845	3.053	0.00226568	0.0106925	NEMVEDRAFT_v1g223480	chromosome-associated kinesin kif4a
1513	NVE4396	749.576	0.579554	0.146123	3.9662	7.30285e-05	0.000535726	#N/A	---NA---
1514	NVE4259	312.976	0.579008	0.147121	3.93558	8.29956e-05	0.000600182	NEMVEDRAFT_v1g117160	glutamate
1515	NVE18557	408.21	0.578991	0.133435	4.33912	1.43054e-05	0.000122598	NEMVEDRAFT_v1g175874	dual specificity protein kinase ttk
1516	NVE8705	761.06	0.57882	0.110324	5.24656	1.54965e-07	1.94495e-06	NEMVEDRAFT_v1g124130	carboxy-terminal kinesin 2
1517	NVE21621	268.803	0.578765	0.141671	4.08527	4.40261e-05	0.000340365	#N/A	#N/A
1518	NVE8603	2417.38	0.578683	0.152632	3.79135	0.00014983	0.0010107	NEMVEDRAFT_v1g246215	#N/A
1519	NVE11685	231.442	0.578631	0.148522	3.89592	9.7826e-05	0.000691842	NEMVEDRAFT_v1g216722,NEMVEDRAFT_v1g216720	timeless-interacting protein
1520	NVE831	182.709	0.578607	0.214298	2.70001	0.00693364	0.0273302	#N/A	#N/A
1521	NVE1226	1130.36	0.578588	0.0866596	6.67657	2.44605e-11	5.01943e-10	NEMVEDRAFT_v1g231946	bifunctional 3 -phosphoadenosine 5 -phosphosulfate synthase 1
1522	NVE12493	1518.99	0.578469	0.104847	5.51727	3.44316e-08	4.77598e-07	NEMVEDRAFT_v1g240423	plasma cell-induced resident endoplasmic reticulum
1523	NVE12688	1164.16	0.577874	0.103883	5.56273	2.65589e-08	3.76312e-07	NEMVEDRAFT_v1g193454	kinesin family member 23
1524	NVE6952	609.581	0.577865	0.155041	3.72718	0.000193636	0.00126663	NEMVEDRAFT_v1g88314	isoform a
1525	NVE20378	3773.57	0.577673	0.102031	5.66176	1.49827e-08	2.22092e-07	#N/A	antigen - partial
1526	NVE8029	1334.43	0.577443	0.122475	4.71481	2.41942e-06	2.42728e-05	NEMVEDRAFT_v1g237861	#N/A
1527	NVE609	74.9057	0.577183	0.209854	2.75041	0.00595208	0.0240438	#N/A	#N/A
1528	NVE22377	1519.58	0.576304	0.085302	6.75604	1.41812e-11	3.00876e-10	NEMVEDRAFT_v1g238608	dna replication licensing factor mcm5
1529	NVE6211	260.13	0.576199	0.137711	4.1841	2.86296e-05	0.000231596	#N/A	#N/A
1530	NVE20267	940.743	0.575913	0.0853255	6.74959	1.48259e-11	3.13735e-10	#N/A	#N/A
1531	NVE12898	155.056	0.575511	0.146202	3.93641	8.27112e-05	0.000598479	NEMVEDRAFT_v1g80906	cell division control protein 6 homolog
1532	NVE12450	145.78	0.575487	0.196773	2.92463	0.00344868	0.0152573	NEMVEDRAFT_v1g1638	membrane progestin receptor gamma
1533	NVE13540	92.1334	0.575131	0.185849	3.09461	0.00197072	0.00946715	NEMVEDRAFT_v1g92693	zinc transporter zip12
1534	NVE13406	123.165	0.574994	0.188487	3.05058	0.00228398	0.0107622	#N/A	#N/A
1535	NVE10531	251.886	0.574992	0.203289	2.82844	0.00467754	0.0196703	NEMVEDRAFT_v1g173246	mitochondrial carnitine acylcarnitine carrier protein
1536	NVE11295	698.463	0.574964	0.127199	4.52017	6.17887e-06	5.73443e-05	NEMVEDRAFT_v1g181253	protein o-linked-mannose beta- -n-acetylglucosaminyltransferase 1
1537	NVE12710	123.198	0.574571	0.220531	2.6054	0.00917679	0.0343623	NEMVEDRAFT_v1g217391	#N/A
1538	NVE19257	1204.18	0.574343	0.149577	3.83978	0.000123143	0.000852117	NEMVEDRAFT_v1g13061	#N/A
1539	NVE24499	483.566	0.5743	0.12493	4.59699	4.28635e-06	4.11257e-05	#N/A	#N/A
1540	NVE24830	152.181	0.574187	0.22437	2.55911	0.0104941	0.0383015	NEMVEDRAFT_v1g107554	transmembrane protease serine 6
1541	NVE1774	2433.03	0.574072	0.0706862	8.12142	4.60777e-16	1.51109e-14	NEMVEDRAFT_v1g168885	isoleucyl-trna cytoplasmic
1542	NVE22170	236.702	0.573857	0.157948	3.63319	0.000279939	0.00175179	NEMVEDRAFT_v1g242650	#N/A
1543	NVE24899	2199.59	0.573386	0.174253	3.29055	0.000999933	0.00529687	NEMVEDRAFT_v1g70038	group ii decarboxylase family protein
1544	NVE22872	100.467	0.573365	0.180321	3.17969	0.00147432	0.00739858	NEMVEDRAFT_v1g242789	#N/A
1545	NVE18879	473.963	0.572879	0.0940238	6.09292	1.10871e-09	1.94286e-08	NEMVEDRAFT_v1g82024	wd-repeat protein
1546	NVE7171	184.238	0.57267	0.143316	3.99586	6.44599e-05	0.000479791	#N/A	#N/A
1547	NVE3034	380.196	0.572543	0.117786	4.86088	1.16867e-06	1.2578e-05	NEMVEDRAFT_v1g199154	pao retrotransposon peptidase family
1548	NVE8426	193.227	0.572374	0.222987	2.56685	0.0102626	0.0376084	#N/A	#N/A
1549	NVE7332	96.9104	0.572224	0.20186	2.83476	0.00458602	0.0193555	#N/A	#N/A
1550	NVE23005	455.992	0.57218	0.11234	5.09327	3.51938e-07	4.14828e-06	#N/A	#N/A
1551	NVE13321	1643.07	0.571577	0.0813495	7.0262	2.12241e-12	4.88996e-11	NEMVEDRAFT_v1g131967	signal recognition particle 68 kda protein
1552	NVE17072	327.805	0.571161	0.128814	4.434	9.25023e-06	8.26727e-05	#N/A	t-complex protein 1 subunit delta
1553	NVE4418	209.177	0.570597	0.19582	2.91388	0.00356965	0.0157043	NEMVEDRAFT_v1g211957	#N/A
1554	NVE21880	4606.24	0.570301	0.152853	3.73104	0.000190688	0.00125036	#N/A	#N/A
1555	NVE1305	1244.98	0.570106	0.0782349	7.28711	3.1667e-13	7.88411e-12	NEMVEDRAFT_v1g179224	protein rcc2
1556	NVE8268	257.892	0.570104	0.150665	3.78392	0.000154378	0.00103851	NEMVEDRAFT_v1g239787	#N/A
1557	NVE19263	525.638	0.568944	0.164756	3.45326	0.000553859	0.00317743	NEMVEDRAFT_v1g224555	group ii decarboxylase family protein
1558	NVE9939	574.122	0.568856	0.136737	4.16022	3.17941e-05	0.000254342	#N/A	potassium voltage-gated channel subfamily d member 1
1559	NVE14903	256.923	0.568639	0.20709	2.74585	0.00603544	0.0243282	#N/A	#N/A
1560	NVE16035	591.489	0.568583	0.120897	4.70305	2.5631e-06	2.56194e-05	NEMVEDRAFT_v1g151082	pre-mrna-splicing factor atp-dependent rna helicase dhx15-like
1561	NVE24313	169.349	0.568252	0.165559	3.43233	0.000598425	0.00339321	NEMVEDRAFT_v1g51848	ligand-gated chloride channel-like3 protein
1562	NVE10566	122.005	0.567886	0.219028	2.59276	0.00952089	0.0353685	#N/A	#N/A
1563	NVE4001	667.173	0.567508	0.0816825	6.94773	3.71217e-12	8.33241e-11	NEMVEDRAFT_v1g145387	#N/A
1564	NVE11480	531.147	0.567465	0.166794	3.40219	0.000668482	0.00373554	#N/A	#N/A
1565	NVE5413	295.697	0.566682	0.139517	4.06175	4.87056e-05	0.000373008	#N/A	#N/A
1566	NVE11062	373.256	0.56638	0.109901	5.15356	2.55592e-07	3.0796e-06	NEMVEDRAFT_v1g192701	cell division cycle protein 20 homolog
1567	NVE20724	500.771	0.565997	0.120386	4.70154	2.58213e-06	2.57779e-05	NEMVEDRAFT_v1g613	#N/A
1568	NVE25917	352.106	0.565533	0.130327	4.33935	1.42904e-05	0.000122513	NEMVEDRAFT_v1g144180	dna topoisomerase 2-alpha
1569	NVE14955	133.645	0.56534	0.179732	3.14546	0.00165828	0.00816721	NEMVEDRAFT_v1g135059,NEMVEDRAFT_v1g40874,NEMVEDRAFT_v1g135061,NEMVEDRAFT_v1g135062	heavy chain 8
1570	NVE19567	144.914	0.565208	0.173503	3.25763	0.00112347	0.00585843	NEMVEDRAFT_v1g22127	solute carrier family 9 (sodium hydrogen exchanger) member 7
1571	NVE21451	1190.46	0.565174	0.0897087	6.30011	2.97439e-10	5.53985e-09	NEMVEDRAFT_v1g101837	rna-binding protein musashi homolog rbp6-like
1572	NVE4517	367.088	0.565093	0.133522	4.23222	2.31392e-05	0.000190734	NEMVEDRAFT_v1g71604	#N/A
1573	NVE11809	271.624	0.56427	0.133621	4.22291	2.41165e-05	0.000198054	#N/A	prokineticin receptor 2
1574	NVE480	1581.56	0.564077	0.135914	4.15027	3.32089e-05	0.000264706	NEMVEDRAFT_v1g70204,NEMVEDRAFT_v1g110406	#N/A
1575	NVE22001	1087.44	0.563722	0.0957344	5.8884	3.89955e-09	6.34725e-08	#N/A	#N/A
1576	NVE17842	6622.55	0.563619	0.103955	5.42175	5.90191e-08	7.91213e-07	#N/A	#N/A
1577	NVE7574	696.731	0.563281	0.130166	4.32742	1.50869e-05	0.000128753	NEMVEDRAFT_v1g245992	#N/A
1578	NVE23582	864.637	0.563182	0.0899417	6.26164	3.80955e-10	6.98341e-09	NEMVEDRAFT_v1g166728	signal peptidase complex catalytic subunit sec11a
1579	NVE20400	166.27	0.562987	0.156449	3.59853	0.000320026	0.00196684	#N/A	#N/A
1580	NVE25433	115.99	0.562794	0.178006	3.16166	0.00156875	0.00779075	#N/A	#N/A
1581	NVE25411	1403.31	0.562502	0.0721176	7.79979	6.20122e-15	1.81855e-13	NEMVEDRAFT_v1g143957	#N/A
1582	NVE7596	180.427	0.562094	0.166146	3.38314	0.000716624	0.00396214	#N/A	#N/A
1583	NVE9721	3850.71	0.561438	0.0742493	7.56153	3.98354e-14	1.07635e-12	NEMVEDRAFT_v1g10414	e3 ubiquitin-protein ligase ubr5
1584	NVE18984	214.693	0.561177	0.183433	3.05931	0.00221848	0.0105104	NEMVEDRAFT_v1g197305	#N/A
1585	NVE4836	314.108	0.560948	0.129367	4.33609	1.45038e-05	0.000124168	NEMVEDRAFT_v1g118077	asparaginyl-trna cytoplasmic
1586	NVE21051	1143.22	0.560852	0.128291	4.37172	1.23274e-05	0.000106885	NEMVEDRAFT_v1g82705	protein regulator of cytokinesis 1 isoform 2
1587	NVE12262	217.811	0.560729	0.171627	3.26714	0.0010864	0.00568853	NEMVEDRAFT_v1g130660	#N/A
1588	NVE24253	339.227	0.560377	0.192298	2.91411	0.00356708	0.0156958	#N/A	#N/A
1589	NVE12823	4974.52	0.560313	0.0733508	7.63881	2.19241e-14	6.06493e-13	NEMVEDRAFT_v1g35532	musashi homolog 2
1590	NVE21213	1491.04	0.560251	0.105999	5.28544	1.25405e-07	1.59362e-06	#N/A	rna-binding protein 1
1591	NVE12147	3058.9	0.560227	0.0939211	5.96486	2.44841e-09	4.09169e-08	NEMVEDRAFT_v1g91941	hypothetical protein BRAFLDRAFT_217532 [Branchiostoma floridae]
1592	NVE23578	12018.7	0.560103	0.070329	7.96404	1.66518e-15	5.11052e-14	NEMVEDRAFT_v1g207162	transcription factor 12 isoform b
1593	NVE16797	433.272	0.559895	0.192553	2.90775	0.00364041	0.0159724	#N/A	#N/A
1594	NVE3187	284.724	0.559868	0.154009	3.6353	0.000277662	0.00173843	NEMVEDRAFT_v1g188880	cyclin a
1595	NVE26186	558.05	0.559605	0.100649	5.55999	2.69797e-08	3.81389e-07	NEMVEDRAFT_v1g208963	#N/A
1596	NVE4409	192.358	0.559214	0.174377	3.20693	0.0013416	0.00682379	#N/A	asparagine synthetase
1597	NVE19197	331.752	0.559065	0.148247	3.77118	0.000162481	0.00108583	#N/A	#N/A
1598	NVE25360	130.963	0.55904	0.192481	2.90439	0.00367968	0.0161215	#N/A	ketohexokinase-like isoform 2
1599	NVE14807	258.903	0.55893	0.170098	3.28593	0.00101645	0.00537037	NEMVEDRAFT_v1g44064	#N/A
1600	NVE21456	916.761	0.558829	0.12456	4.48642	7.24302e-06	6.62875e-05	NEMVEDRAFT_v1g184858	asparaginyl-trna cytoplasmic
1601	NVE8495	1039.02	0.558569	0.117796	4.74182	2.11807e-06	2.15239e-05	NEMVEDRAFT_v1g191320	udp-glucose dehydrogenase
1602	NVE24168	3391.74	0.558496	0.0625815	8.9243	4.48522e-19	1.85483e-17	NEMVEDRAFT_v1g226879	swi snf-related matrix-associated actin-dependent regulator of chromatin subfamily a member 5
1603	NVE12038	824.453	0.558191	0.0808671	6.90257	5.107e-12	1.13484e-10	NEMVEDRAFT_v1g216943	#N/A
1604	NVE4981	2261.99	0.555974	0.113349	4.90498	9.34384e-07	1.02463e-05	NEMVEDRAFT_v1g118356	antigen ki-67
1605	NVE19789	3203.16	0.555956	0.145024	3.83355	0.000126307	0.000871543	NEMVEDRAFT_v1g32113	sodium-dependent phosphate transport protein 2b-like
1606	NVE19832	329.176	0.555853	0.129603	4.2889	1.79558e-05	0.000151123	NEMVEDRAFT_v1g35673	#N/A
1607	NVE18083	206.907	0.555773	0.131954	4.21186	2.53276e-05	0.000207511	#N/A	#N/A
1608	NVE24383	1386.47	0.555438	0.0851783	6.52089	6.98928e-11	1.37415e-09	NEMVEDRAFT_v1g186301	zinc finger protein 259
1609	NVE6365	619.443	0.555156	0.114289	4.85746	1.18899e-06	1.27799e-05	NEMVEDRAFT_v1g171246	#N/A
1610	NVE1109	1917.76	0.554984	0.076611	7.24418	4.35061e-13	1.06899e-11	NEMVEDRAFT_v1g168568	cyclopropane-fatty-acyl-phospholipid synthase
1611	NVE13002	1331.88	0.554962	0.112614	4.928	8.30777e-07	9.19698e-06	NEMVEDRAFT_v1g80445	solute carrier family 23 member 2-like
1612	NVE15381	317.865	0.554956	0.139842	3.96844	7.23442e-05	0.000531025	NEMVEDRAFT_v1g231081	dna-directed rna polymerase iii subunit rpc10
1613	NVE24640	5244.42	0.554782	0.0811788	6.83407	8.2537e-12	1.79166e-10	NEMVEDRAFT_v1g167234	#N/A
1614	NVE23561	2234.9	0.55477	0.198466	2.79529	0.00518532	0.0214096	NEMVEDRAFT_v1g105508	phospholipase group iia ( synovial fluid)
1615	NVE3946	819.149	0.554335	0.119895	4.6235	3.77325e-06	3.66349e-05	NEMVEDRAFT_v1g211567	#N/A
1616	NVE8463	3086.98	0.554313	0.0869187	6.37737	1.80152e-10	3.41799e-09	NEMVEDRAFT_v1g233373	rbm3 protein
1617	NVE8243	184.105	0.55428	0.162265	3.41589	0.00063574	0.00357488	NEMVEDRAFT_v1g79816	dusty protein kinase
1618	NVE24388	599.665	0.553825	0.102225	5.41768	6.0376e-08	8.07186e-07	NEMVEDRAFT_v1g243216	#N/A
1619	NVE15505	3009.63	0.553782	0.154027	3.59535	0.000323952	0.00198696	#N/A	#N/A
1620	NVE13391	413.708	0.553697	0.209087	2.64817	0.00809285	0.0310614	#N/A	#N/A
1621	NVE8013	294.617	0.552799	0.114753	4.81728	1.4553e-06	1.53249e-05	NEMVEDRAFT_v1g79879	duf455 domain-containing protein
1622	NVE18587	173.273	0.552683	0.16492	3.35121	0.000804582	0.00438094	NEMVEDRAFT_v1g139660	multidrug resistance-associated protein 4-like
1623	NVE18357	262.55	0.552634	0.149096	3.70657	0.000210085	0.00135929	NEMVEDRAFT_v1g139332	dysferlin-interacting protein 1-like
1624	NVE11986	255.848	0.552589	0.128086	4.31419	1.60186e-05	0.000136228	NEMVEDRAFT_v1g130243	#N/A
1625	NVE12780	878.456	0.552422	0.118029	4.68038	2.86347e-06	2.84007e-05	#N/A	#N/A
1626	NVE14565	1055.31	0.552369	0.0956971	5.77206	7.83104e-09	1.21468e-07	NEMVEDRAFT_v1g93994	#N/A
1627	NVE24801	364.518	0.552345	0.112493	4.91005	9.1053e-07	1.00117e-05	NEMVEDRAFT_v1g243349	#N/A
1628	NVE18840	3366.16	0.552239	0.129818	4.25394	2.10042e-05	0.000174789	#N/A	deleted in malignant brain tumors 1
1629	NVE13695	365.55	0.551771	0.151069	3.65245	0.000259749	0.0016423	#N/A	#N/A
1630	NVE1666	718.523	0.551207	0.0912573	6.04014	1.5398e-09	2.6551e-08	NEMVEDRAFT_v1g112850	dead (asp-glu-ala-asp) box polypeptide 18
1631	NVE14082	1504.78	0.550632	0.0877717	6.27346	3.53113e-10	6.51216e-09	NEMVEDRAFT_v1g133978	apoptosis inhibitor 5
1632	NVE15045	158.802	0.550107	0.162957	3.37578	0.000736058	0.00405397	NEMVEDRAFT_v1g223913	tbc1 domain member 10a
1633	NVE16101	392.102	0.550104	0.120178	4.57743	4.70731e-06	4.47773e-05	NEMVEDRAFT_v1g241083	probable dimethyladenosine transferase
1634	NVE19719	376.142	0.549275	0.101719	5.39992	6.66709e-08	8.87455e-07	NEMVEDRAFT_v1g234699	tpa_inf: twist2
1635	NVE8208	227.589	0.548755	0.131646	4.16841	3.06725e-05	0.000246096	NEMVEDRAFT_v1g30771	isoform cra_a
1636	NVE19046	1653.87	0.548575	0.0961732	5.70403	1.17007e-08	1.76117e-07	NEMVEDRAFT_v1g238395	rac gtpase-activating protein 1
1637	NVE6649	655.826	0.548407	0.134175	4.08724	4.36539e-05	0.000337594	NEMVEDRAFT_v1g418	asparaginyl-trna cytoplasmic-like
1638	NVE6923	591.812	0.548405	0.121761	4.50394	6.67052e-06	6.15222e-05	NEMVEDRAFT_v1g239708	#N/A
1639	NVE5600	1074.95	0.548257	0.105118	5.21561	1.83209e-07	2.26679e-06	NEMVEDRAFT_v1g235516	proteasome subunit alpha type-3
1640	NVE16246	1183.95	0.54794	0.0944576	5.80091	6.59559e-09	1.0389e-07	NEMVEDRAFT_v1g151129,NEMVEDRAFT_v1g48344	scavenger receptor cysteine-rich protein type 12 precursor
1641	NVE14766	129.812	0.547749	0.181072	3.02503	0.00248605	0.0115758	NEMVEDRAFT_v1g134890	isocitrate dehydrogenase
1642	NVE3986	126.802	0.547535	0.18957	2.8883	0.00387326	0.0168246	#N/A	#N/A
1643	NVE3611	405.157	0.546799	0.21174	2.58241	0.00981142	0.0362718	#N/A	#N/A
1644	NVE17817	1604.54	0.546371	0.1247	4.38149	1.17873e-05	0.000102895	NEMVEDRAFT_v1g228964	cell division cycle 2
1645	NVE7740	1120.58	0.545748	0.102241	5.33785	9.40557e-08	1.22328e-06	NEMVEDRAFT_v1g241	epithelial cell transforming sequence 2 oncogene
1646	NVE7864	203.985	0.545352	0.139779	3.90153	9.55864e-05	0.000678363	NEMVEDRAFT_v1g14237	#N/A
1647	NVE11184	3323.83	0.545148	0.0780434	6.98519	2.84476e-12	6.47989e-11	NEMVEDRAFT_v1g246966	v-type proton atpase catalytic subunit a
1648	NVE936	543.562	0.545022	0.108854	5.0069	5.53151e-07	6.3008e-06	NEMVEDRAFT_v1g244043	#N/A
1649	NVE21109	478.318	0.544985	0.0980269	5.55954	2.7048e-08	3.81912e-07	NEMVEDRAFT_v1g165401	vesicle-trafficking protein sec22b-like
1650	NVE8827	351.364	0.544872	0.129399	4.21079	2.5448e-05	0.000208218	NEMVEDRAFT_v1g161397	sumo-activating enzyme subunit 2
1651	NVE3112	364.907	0.544378	0.127967	4.25404	2.09949e-05	0.000174772	NEMVEDRAFT_v1g115225	neurocalcin homolog
1652	NVE10157	623.772	0.544271	0.0938618	5.79864	6.68557e-09	1.05172e-07	NEMVEDRAFT_v1g11031	dead (asp-glu-ala-asp) box polypeptide 21
1653	NVE7608	718.498	0.544225	0.153541	3.5445	0.000393365	0.0023628	NEMVEDRAFT_v1g214058	protein canopy homolog 4 precursor
1654	NVE6689	1390.38	0.543891	0.101352	5.36635	8.03453e-08	1.05565e-06	NEMVEDRAFT_v1g25267	zinc finger protein zic 1-like
1655	NVE13595	298.44	0.543333	0.165685	3.27932	0.00104059	0.0054801	#N/A	deleted in malignant brain tumors 1
1656	NVE9241	365.142	0.543105	0.102896	5.2782	1.30457e-07	1.65504e-06	NEMVEDRAFT_v1g246408	polo-like kinase 4
1657	NVE17482	87.3819	0.543067	0.221826	2.44817	0.0143585	0.0495732	#N/A	conserved oligomeric golgi complex subunit 6
1658	NVE23825	1042.61	0.542865	0.103626	5.23867	1.61737e-07	2.0206e-06	NEMVEDRAFT_v1g166855	ribosomal rna methyltransferase nop2
1659	NVE8555	108.987	0.54283	0.194	2.79809	0.00514058	0.0212585	#N/A	#N/A
1660	NVE20743	207.64	0.542565	0.156481	3.4673	0.000525723	0.00304249	NEMVEDRAFT_v1g25059,NEMVEDRAFT_v1g205377	#N/A
1661	NVE12442	484.351	0.542531	0.13084	4.14651	3.37582e-05	0.000268208	#N/A	endothelin-converting enzyme 1 isoform 4
1662	NVE24263	203.12	0.541917	0.216303	2.50536	0.0122328	0.0434072	NEMVEDRAFT_v1g186240	protein cip2a homolog
1663	NVE8917	7093.64	0.541827	0.102311	5.29586	1.1846e-07	1.51087e-06	NEMVEDRAFT_v1g239906	#N/A
1664	NVE12486	964.392	0.541763	0.137725	3.93366	8.36628e-05	0.000604309	NEMVEDRAFT_v1g60648	neurogenic locus notch homolog protein 2-like
1665	NVE21237	477.672	0.541321	0.16209	3.33964	0.000838878	0.00454637	NEMVEDRAFT_v1g56075	#N/A
1666	NVE15068	473.784	0.541082	0.112125	4.82572	1.39497e-06	1.47789e-05	NEMVEDRAFT_v1g223920	gtp-binding protein 1-like
1667	NVE5391	726.7	0.54091	0.12193	4.43623	9.15501e-06	8.19718e-05	NEMVEDRAFT_v1g160797	pyrroline-5-carboxylate reductase 2
1668	NVE18114	791.583	0.540852	0.0770413	7.0203	2.21399e-12	5.09615e-11	#N/A	#N/A
1669	NVE16464	1063.96	0.540765	0.11011	4.91114	9.05485e-07	9.96973e-06	NEMVEDRAFT_v1g81453	cre-nas-13 protein
1670	NVE25013	218.644	0.540762	0.145269	3.72249	0.00019727	0.00128695	NEMVEDRAFT_v1g208115	rad51-like 1
1671	NVE19110	153.697	0.540754	0.156438	3.45667	0.000546903	0.00314418	#N/A	calcium channel
1672	NVE4331	20763.3	0.540482	0.167705	3.22281	0.00126938	0.00650956	NEMVEDRAFT_v1g60452	group ii decarboxylase family protein
1673	NVE25198	253.977	0.540239	0.155657	3.47069	0.00051912	0.00300927	NEMVEDRAFT_v1g198224	spindle and centriole-associated protein 1
1674	NVE7685	231.877	0.539749	0.151908	3.55313	0.000380678	0.00229621	#N/A	#N/A
1675	NVE4982	1457.03	0.539482	0.108011	4.99469	5.89295e-07	6.69065e-06	#N/A	#N/A
1676	NVE21534	1377.97	0.539311	0.102298	5.27197	1.34967e-07	1.70714e-06	NEMVEDRAFT_v1g229259	#N/A
1677	NVE7927	247.837	0.538894	0.183007	2.94466	0.00323306	0.0144555	#N/A	#N/A
1678	NVE3726	1564.47	0.538891	0.1019	5.28841	1.23386e-07	1.5696e-06	NEMVEDRAFT_v1g244930	#N/A
1679	NVE25863	117.078	0.538586	0.187547	2.87174	0.00408223	0.0175604	NEMVEDRAFT_v1g208655	#N/A
1680	NVE18329	1742.39	0.538543	0.0681902	7.89766	2.84177e-15	8.60252e-14	NEMVEDRAFT_v1g236753	proteasome ( macropain) 26s 4
1681	NVE21091	200.535	0.538457	0.174129	3.0923	0.00198615	0.00953186	NEMVEDRAFT_v1g238590	muts homolog 5 ( coli)
1682	NVE7928	322.355	0.538311	0.132722	4.05593	4.9935e-05	0.000381335	NEMVEDRAFT_v1g147392	#N/A
1683	NVE8404	1073.18	0.537609	0.094316	5.70008	1.19749e-08	1.798e-07	#N/A	procollagen c-endopeptidase enhancer 2
1684	NVE26213	616.934	0.537581	0.120305	4.4685	7.87696e-06	7.15193e-05	NEMVEDRAFT_v1g110221	tetratricopeptide repeat protein 35
1685	NVE1307	592.993	0.537552	0.113523	4.73519	2.18848e-06	2.21731e-05	NEMVEDRAFT_v1g179227	synaptotagmin xiv
1686	NVE1575	211.043	0.537503	0.217028	2.47666	0.0132619	0.0464643	NEMVEDRAFT_v1g221916	rna binding motif protein 28
1687	NVE26198	680.983	0.53719	0.121597	4.41778	9.97187e-06	8.8474e-05	NEMVEDRAFT_v1g187335	#N/A
1688	NVE10037	174.396	0.53714	0.184744	2.90748	0.00364348	0.015983	NEMVEDRAFT_v1g42826	multidrug resistance-associated protein 4-like
1689	NVE2064	358.385	0.537048	0.171754	3.12685	0.00176691	0.00862217	NEMVEDRAFT_v1g86027	calumenin isoform 2
1690	NVE3767	112.938	0.536795	0.199292	2.69351	0.00707034	0.0277793	#N/A	#N/A
1691	NVE5003	1384.73	0.536737	0.084924	6.3202	2.61218e-10	4.88762e-09	NEMVEDRAFT_v1g170685	nhp2-like protein 1
1692	NVE7217	81.9154	0.535036	0.21598	2.47725	0.0132399	0.0464005	NEMVEDRAFT_v1g213837	PREDICTED: hypothetical protein [Hydra magnipapillata]
1693	NVE1206	75.6703	0.534515	0.213313	2.50578	0.0122181	0.0433833	#N/A	#N/A
1694	NVE18123	84.053	0.534352	0.207935	2.56981	0.0101755	0.0373698	NEMVEDRAFT_v1g203941	#N/A
1695	NVE14102	122.732	0.534123	0.175124	3.04996	0.00228868	0.0107802	#N/A	#N/A
1696	NVE23141	1205.45	0.533892	0.0944892	5.6503	1.60168e-08	2.35844e-07	NEMVEDRAFT_v1g20036	multidrug resistance-associated protein 4
1697	NVE21007	688.2	0.533862	0.139776	3.8194	0.000133774	0.000916069	NEMVEDRAFT_v1g197623	condensin complex subunit 2
1698	NVE4674	97.4874	0.533433	0.218	2.44694	0.0144076	0.0497075	NEMVEDRAFT_v1g30901	#N/A
1699	NVE19900	266.185	0.533082	0.135998	3.91979	8.86265e-05	0.00063432	#N/A	#N/A
1700	NVE23333	198.028	0.533079	0.125689	4.24127	2.22261e-05	0.000184049	#N/A	dna replication licensing factor mcm6
1701	NVE20347	4023.51	0.532886	0.0627265	8.49539	1.97263e-17	7.16223e-16	NEMVEDRAFT_v1g100359	protein transport protein sec31a isoform 1
1702	NVE8132	1561.63	0.5326	0.079506	6.69886	2.10049e-11	4.35797e-10	#N/A	atp-binding cassette sub-family e member 1
1703	NVE15845	1092.47	0.532429	0.100239	5.31159	1.08671e-07	1.39609e-06	NEMVEDRAFT_v1g95020	maternal embryonic leucine zipper kinase
1704	NVE24726	468.931	0.531917	0.147851	3.59766	0.000321087	0.00197236	NEMVEDRAFT_v1g22284	#N/A
1705	NVE14917	1778.06	0.530904	0.207551	2.55795	0.0105292	0.0384068	NEMVEDRAFT_v1g162983	peptidyl-prolyl cis-trans isomerase fkbp14-like
1706	NVE9079	351.165	0.530662	0.121651	4.36217	1.28781e-05	0.000111088	NEMVEDRAFT_v1g124634	beta- -mannosyl-glycoprotein 4-beta-n-acetylglucosaminyltransferase
1707	NVE23444	256.205	0.530579	0.131554	4.03316	5.50325e-05	0.000416224	NEMVEDRAFT_v1g105155	iodotyrosine deiodinase
1708	NVE9594	254.314	0.530149	0.117738	4.5028	6.70628e-06	6.18158e-05	NEMVEDRAFT_v1g223052	solute carrier family 12 member 7-like
1709	NVE18718	269.829	0.529672	0.168376	3.14577	0.0016565	0.0081601	NEMVEDRAFT_v1g241683	probable signal peptidase complex subunit 2
1710	NVE12146	270.851	0.529645	0.150794	3.51237	0.000444127	0.00262761	#N/A	nicotinic acetylcholine receptor beta 1 subunit
1711	NVE8233	2807.07	0.528939	0.0616752	8.5762	9.80565e-18	3.63599e-16	NEMVEDRAFT_v1g177384	novel protein vertebrate imp (inosine monophosphate) dehydrogenase 1
1712	NVE7481	2140.49	0.528688	0.103953	5.08582	3.6604e-07	4.30203e-06	NEMVEDRAFT_v1g88731	sec63 protein
1713	NVE9290	429.962	0.528659	0.0984275	5.37105	7.82791e-08	1.03054e-06	NEMVEDRAFT_v1g125169	deoxynucleotidyltransferase terminal-interacting protein 2
1714	NVE1011	71.364	0.528532	0.196816	2.68542	0.00724398	0.0283247	#N/A	#N/A
1715	NVE3731	1018.64	0.528505	0.112604	4.69349	2.6858e-06	2.67145e-05	NEMVEDRAFT_v1g244933	17-beta-hydroxysteroid dehydrogenase 14
1716	NVE16827	101.989	0.528387	0.191105	2.7649	0.00569407	0.023182	NEMVEDRAFT_v1g33578	potassium channel tetramerisation domain containing isoform cra_d
1717	NVE23007	1635.39	0.528368	0.172213	3.06811	0.00215418	0.0102296	NEMVEDRAFT_v1g229374	isoform e
1718	NVE15652	504.179	0.527935	0.176958	2.9834	0.00285065	0.0130176	NEMVEDRAFT_v1g218913	#N/A
1719	NVE8826	506.148	0.52782	0.110346	4.78331	1.72431e-06	1.78723e-05	NEMVEDRAFT_v1g161397	sumo-1 activating enzyme subunit 2
1720	NVE16259	373.931	0.527745	0.142124	3.71329	0.000204586	0.00132829	NEMVEDRAFT_v1g227597	cell division cycle associated 8
1721	NVE238	334.936	0.527456	0.146807	3.59286	0.000327064	0.00200503	NEMVEDRAFT_v1g237822	#N/A
1722	NVE644	997.184	0.526608	0.126651	4.15794	3.21124e-05	0.000256636	NEMVEDRAFT_v1g243939	fibronectin type iii domain-containing protein 3b
1723	NVE808	1285.42	0.526458	0.115783	4.54694	5.44319e-06	5.11391e-05	NEMVEDRAFT_v1g244006	#N/A
1724	NVE13130	141.762	0.525659	0.150639	3.48952	0.000483884	0.00283464	NEMVEDRAFT_v1g181605	ptk9 protein tyrosine kinase 9
1725	NVE16256	288.279	0.525501	0.1455	3.61168	0.000304215	0.00188151	NEMVEDRAFT_v1g11360	porphobilinogen deaminase
1726	NVE14618	514.006	0.525324	0.110352	4.76043	1.93185e-06	1.97797e-05	NEMVEDRAFT_v1g162910	#N/A
1727	NVE14904	4559.39	0.525075	0.0906702	5.79105	6.99496e-09	1.09615e-07	NEMVEDRAFT_v1g94148,NEMVEDRAFT_v1g162970,NEMVEDRAFT_v1g94213	dna topoisomerase 2-beta
1728	NVE17003	272.972	0.524983	0.15397	3.40963	0.000650504	0.00364279	NEMVEDRAFT_v1g175574	urate oxidase
1729	NVE23525	13077.4	0.524852	0.097553	5.38017	7.44139e-08	9.85147e-07	#N/A	#N/A
1730	NVE16197	194.855	0.524419	0.159448	3.28897	0.00100553	0.00532423	NEMVEDRAFT_v1g224104	eh domain binding protein 1
1731	NVE18359	232.214	0.524345	0.143343	3.65799	0.000254203	0.00161275	#N/A	#N/A
1732	NVE5482	160.494	0.524215	0.191785	2.73335	0.00626938	0.0251218	#N/A	#N/A
1733	NVE12628	221.179	0.524137	0.160089	3.27404	0.00106021	0.00556424	NEMVEDRAFT_v1g131241	amiloride-sensitive cation channel 3
1734	NVE16653	2397.4	0.524122	0.1794	2.92153	0.0034832	0.0153766	NEMVEDRAFT_v1g194682	centromere-associated protein e
1735	NVE14683	453.363	0.524097	0.120571	4.34679	1.38144e-05	0.000118599	#N/A	#N/A
1736	NVE18978	612.936	0.524058	0.170039	3.08198	0.00205627	0.00981819	#N/A	#N/A
1737	NVE5034	163.885	0.523812	0.141217	3.70926	0.000207862	0.00134669	NEMVEDRAFT_v1g145898	coiled-coil and c2 domain-containing protein 2a
1738	NVE14204	1046.15	0.523302	0.134146	3.90098	9.58024e-05	0.000679501	NEMVEDRAFT_v1g93567	u4 tri-snrnp-associated protein 2
1739	NVE13714	2938.29	0.522946	0.107945	4.84455	1.269e-06	1.35561e-05	NEMVEDRAFT_v1g247547	#N/A
1740	NVE19108	3803.6	0.522589	0.066722	7.83233	4.78907e-15	1.42325e-13	NEMVEDRAFT_v1g67209	forkhead box protein n3 isoform 1
1741	NVE18011	359.687	0.522586	0.15255	3.42567	0.000613292	0.00346662	#N/A	#N/A
1742	NVE12650	1577.52	0.522219	0.119861	4.35686	1.31941e-05	0.000113593	NEMVEDRAFT_v1g193399	protein disulfide-isomerase a4 precursor
1743	NVE2613	450.074	0.521815	0.0934514	5.58381	2.35311e-08	3.35948e-07	NEMVEDRAFT_v1g114480,NEMVEDRAFT_v1g169387	transcription factor iiib 90 kda subunit
1744	NVE19005	860.112	0.521782	0.156036	3.34398	0.000825844	0.0044857	#N/A	versican core protein precursor
1745	NVE23918	350.791	0.521764	0.136098	3.83374	0.000126211	0.000871122	NEMVEDRAFT_v1g238725	#N/A
1746	NVE15992	233.942	0.521111	0.194113	2.68457	0.0072623	0.0283872	NEMVEDRAFT_v1g9184	#N/A
1747	NVE3942	2217.05	0.520984	0.113479	4.59102	4.41084e-06	4.2237e-05	NEMVEDRAFT_v1g48067	protein dek
1748	NVE805	439.659	0.520736	0.134504	3.87153	0.000108157	0.000758526	NEMVEDRAFT_v1g111122	rna-binding protein 28-like
1749	NVE10195	222.31	0.520343	0.175375	2.96704	0.00300684	0.0136162	NEMVEDRAFT_v1g127225,NEMVEDRAFT_v1g127197	n-acetyl-beta-glucosaminyl-glycoprotein 4-beta-n-acetylgalactosaminyltransferase 2
1750	NVE12988	686.049	0.520327	0.108426	4.79893	1.59515e-06	1.66396e-05	NEMVEDRAFT_v1g227950	tnf receptor-associated factor 4
1751	NVE6489	384.366	0.519878	0.152975	3.39845	0.000677689	0.00377682	NEMVEDRAFT_v1g146643	zinc finger cchc domain-containing protein 9
1752	NVE20264	578.053	0.519638	0.0899291	5.77831	7.5456e-09	1.17339e-07	NEMVEDRAFT_v1g248432	glycerophosphodiester phosphodiesterase domain-containing protein 1-like
1753	NVE11606	107.946	0.519411	0.211955	2.45057	0.0142631	0.0492992	#N/A	piggybac transposable element-derived protein 4-like
1754	NVE4002	139.17	0.51937	0.181646	2.85924	0.00424651	0.0181359	NEMVEDRAFT_v1g170128	dna primase small subunit
1755	NVE19762	590.991	0.519246	0.106836	4.8602	1.17268e-06	1.26101e-05	NEMVEDRAFT_v1g164762	#N/A
1756	NVE13383	256.577	0.51914	0.199451	2.60284	0.00924538	0.0345574	NEMVEDRAFT_v1g217642	#N/A
1757	NVE3209	772.277	0.519014	0.100195	5.18006	2.21816e-07	2.6993e-06	NEMVEDRAFT_v1g244702	neuroepithelial cell-transforming gene 1 protein isoform 2
1758	NVE19254	147.7	0.518774	0.204006	2.54294	0.0109925	0.039746	#N/A	#N/A
1759	NVE15736	724.544	0.518654	0.0953847	5.4375	5.40348e-08	7.29605e-07	NEMVEDRAFT_v1g136626	#N/A
1760	NVE6054	409.087	0.518517	0.121709	4.2603	2.04152e-05	0.000170352	NEMVEDRAFT_v1g227249	#N/A
1761	NVE25777	8099.84	0.51847	0.109732	4.72489	2.30238e-06	2.32102e-05	NEMVEDRAFT_v1g109239	hypothetical protein TRIADDRAFT_25111 [Trichoplax adhaerens]
1762	NVE7643	184.97	0.518408	0.174326	2.97378	0.00294157	0.0133727	NEMVEDRAFT_v1g214106	#N/A
1763	NVE23685	185.045	0.518404	0.162619	3.18785	0.00143335	0.0072257	#N/A	#N/A
1764	NVE25544	2610.64	0.517998	0.0935973	5.53432	3.12432e-08	4.36175e-07	NEMVEDRAFT_v1g186929	rrna 2 -o-methyltransferase fibrillarin-like
1765	NVE22384	709.023	0.517823	0.106784	4.84927	1.23917e-06	1.32549e-05	NEMVEDRAFT_v1g83438	mitotic checkpoint serine threonine-protein kinase bub1 beta
1766	NVE15079	237.887	0.517752	0.122376	4.23084	2.32825e-05	0.000191786	NEMVEDRAFT_v1g248837	rbm3 protein
1767	NVE632	828.964	0.516733	0.0858533	6.01879	1.75723e-09	3.00453e-08	NEMVEDRAFT_v1g168297	dna polymerase alpha catalytic subunit
1768	NVE733	1303.13	0.516489	0.130704	3.95159	7.76341e-05	0.000566276	NEMVEDRAFT_v1g21409	calcium transporter 2
1769	NVE697	430.486	0.516314	0.148427	3.47859	0.000504068	0.00293386	NEMVEDRAFT_v1g243958,NEMVEDRAFT_v1g110916	dna excision repair protein ercc-6-like
1770	NVE6463	192.985	0.516191	0.172738	2.98828	0.00280551	0.0128427	NEMVEDRAFT_v1g42080	galanin receptor type 2-like
1771	NVE24160	108.515	0.515979	0.196705	2.62312	0.00871293	0.0329387	NEMVEDRAFT_v1g29569	bone morphogenetic protein 1
1772	NVE15352	1149.23	0.51596	0.113412	4.54944	5.37888e-06	5.05739e-05	NEMVEDRAFT_v1g16611,NEMVEDRAFT_v1g135950	udp-glucose:glycoprotein glucosyltransferase 1
1773	NVE20672	474.156	0.515393	0.138275	3.72731	0.000193534	0.0012663	NEMVEDRAFT_v1g1848	alpha-1b adrenergic receptor
1774	NVE8033	200.219	0.515382	0.155969	3.30439	0.000951826	0.00507066	NEMVEDRAFT_v1g79799	protein phosphatase 1 regulatory subunit 12c
1775	NVE13771	190.852	0.515243	0.182325	2.82596	0.00471394	0.0197957	#N/A	cg9480- partial
1776	NVE7644	1503.24	0.514309	0.104641	4.915	8.87841e-07	9.78872e-06	NEMVEDRAFT_v1g122680	dna topoisomerase 1
1777	NVE3029	611.944	0.514038	0.140594	3.65618	0.000256002	0.00162155	NEMVEDRAFT_v1g160402	#N/A
1778	NVE9885	447.51	0.513789	0.127198	4.0393	5.36115e-05	0.000406232	#N/A	#N/A
1779	NVE12947	2543.62	0.513522	0.08541	6.01244	1.82752e-09	3.11163e-08	NEMVEDRAFT_v1g80798	golgi reassembly-stacking protein 2 isoform 1
1780	NVE16200	325.667	0.512946	0.151399	3.38803	0.000703954	0.00390359	#N/A	#N/A
1781	NVE24904	15555.4	0.512918	0.169439	3.02716	0.00246861	0.0115033	NEMVEDRAFT_v1g70058	group ii decarboxylase family protein
1782	NVE14619	294.228	0.512378	0.126381	4.05424	5.02969e-05	0.000383734	#N/A	#N/A
1783	NVE3374	1017.76	0.512243	0.0876625	5.84335	5.11615e-09	8.20164e-08	NEMVEDRAFT_v1g211205	#N/A
1784	NVE24431	141.356	0.512228	0.160687	3.18774	0.00143388	0.00722641	NEMVEDRAFT_v1g221520	#N/A
1785	NVE16376	606.052	0.512186	0.133599	3.83375	0.000126203	0.000871122	NEMVEDRAFT_v1g238196	exosome component 1
1786	NVE13009	2787.56	0.511532	0.085933	5.95269	2.63778e-09	4.40213e-08	NEMVEDRAFT_v1g233945	chaperonin containing subunit 5
1787	NVE12312	367.275	0.51139	0.17489	2.92407	0.00345491	0.0152751	NEMVEDRAFT_v1g233577	#N/A
1788	NVE11324	1288.6	0.511242	0.0917938	5.56947	2.55518e-08	3.62464e-07	#N/A	#N/A
1789	NVE21514	2926.53	0.510864	0.0636277	8.02895	9.83069e-16	3.08302e-14	NEMVEDRAFT_v1g165676	retinoblastoma-binding protein 4
1790	NVE12731	1284.9	0.510756	0.105058	4.86166	1.16404e-06	1.25392e-05	NEMVEDRAFT_v1g217414	#N/A
1791	NVE7731	1815.17	0.509943	0.125668	4.05787	4.95217e-05	0.000378653	NEMVEDRAFT_v1g122918	transcription factor rfx4
1792	NVE24906	3930.85	0.5092	0.177847	2.86313	0.00419472	0.0179493	NEMVEDRAFT_v1g70014	group ii decarboxylase family protein
1793	NVE19517	542.025	0.508417	0.124757	4.07526	4.59631e-05	0.000353883	NEMVEDRAFT_v1g204547	kinetochore-associated protein 1
1794	NVE11352	3612.37	0.508117	0.107224	4.73885	2.14937e-06	2.18147e-05	NEMVEDRAFT_v1g201212	#N/A
1795	NVE17027	999.025	0.507641	0.0858041	5.91628	3.29295e-09	5.42093e-08	NEMVEDRAFT_v1g175585	thymus-specific serine protease-like
1796	NVE9736	1194.16	0.507368	0.0854097	5.9404	2.84329e-09	4.71608e-08	NEMVEDRAFT_v1g215383	dna replication licensing factor mcm3
1797	NVE6470	166.272	0.507137	0.192099	2.63999	0.00829096	0.0316674	#N/A	#N/A
1798	NVE7512	967.07	0.507015	0.0899198	5.63852	1.71518e-08	2.51646e-07	NEMVEDRAFT_v1g161221	lymphoid-specific helicase
1799	NVE24524	104.914	0.506336	0.206772	2.44877	0.0143346	0.0495044	NEMVEDRAFT_v1g22306	vesicular inhibitory amino acid transporter
1800	NVE5962	508.088	0.506336	0.118842	4.26058	2.03899e-05	0.0001702	NEMVEDRAFT_v1g190285	atp-binding sub-family f member 3
1801	NVE22078	979.989	0.506289	0.0890647	5.68451	1.31186e-08	1.95887e-07	NEMVEDRAFT_v1g2803	26s protease regulatory subunit 6b
1802	NVE22132	197.929	0.506214	0.155539	3.25457	0.00113565	0.0059118	#N/A	#N/A
1803	NVE17812	703.954	0.506102	0.120021	4.21677	2.47827e-05	0.000203252	#N/A	#N/A
1804	NVE24809	18484.5	0.505952	0.126046	4.01404	5.96893e-05	0.00044811	NEMVEDRAFT_v1g107376,NEMVEDRAFT_v1g59535	agrin-like
1805	NVE12246	697.615	0.505808	0.098483	5.136	2.8065e-07	3.34628e-06	NEMVEDRAFT_v1g217048	tryptophanyl-trna cytoplasmic-like
1806	NVE13811	574.15	0.505385	0.17204	2.93759	0.0033077	0.0147325	NEMVEDRAFT_v1g217931	#N/A
1807	NVE5541	331.057	0.505301	0.114684	4.40603	1.05284e-05	9.31411e-05	NEMVEDRAFT_v1g237281	ubiquitin-conjugating enzyme e2c
1808	NVE7700	285.274	0.505198	0.132246	3.82013	0.00013338	0.000914398	NEMVEDRAFT_v1g122822	glycine alpha 1
1809	NVE23424	170.651	0.505084	0.139065	3.63199	0.000281243	0.00175859	NEMVEDRAFT_v1g105359	swi snf-related matrix-associated actin-dependent regulator of chromatin subfamily a containing dead h box 1 isoform b
1810	NVE20127	818.831	0.505051	0.100626	5.01908	5.19189e-07	5.95226e-06	NEMVEDRAFT_v1g242015	6-pyruvoyl tetrahydrobiopterin synthase
1811	NVE25647	166.03	0.50479	0.187075	2.69833	0.00696892	0.027456	NEMVEDRAFT_v1g109116	kelch-like 10
1812	NVE7770	1276.22	0.504661	0.0690756	7.30592	2.75384e-13	6.90554e-12	NEMVEDRAFT_v1g122949	#N/A
1813	NVE18434	165.115	0.504007	0.164052	3.07224	0.00212456	0.0101027	#N/A	#N/A
1814	NVE2705	1276.72	0.503968	0.0757169	6.65594	2.81491e-11	5.73297e-10	NEMVEDRAFT_v1g188687,NEMVEDRAFT_v1g114609	gtp-binding protein 1
1815	NVE23941	225.17	0.503604	0.1435	3.50943	0.000449065	0.00265335	#N/A	#N/A
1816	NVE8001	1109.8	0.503365	0.0953223	5.28066	1.28719e-07	1.63489e-06	NEMVEDRAFT_v1g79992	phosphoribosylformylglycinamidine synthase
1817	NVE12401	394.685	0.502881	0.142951	3.51785	0.000435056	0.00258077	NEMVEDRAFT_v1g247296	#N/A
1818	NVE1679	1074.26	0.502848	0.0964491	5.21361	1.85202e-07	2.28681e-06	NEMVEDRAFT_v1g57796	#N/A
1819	NVE15570	300.962	0.502845	0.200183	2.51193	0.0120072	0.0427998	NEMVEDRAFT_v1g218840	#N/A
1820	NVE24907	527.715	0.502631	0.164165	3.06174	0.00220051	0.0104354	NEMVEDRAFT_v1g70014	group ii decarboxylase family protein
1821	NVE1747	868.576	0.502582	0.12051	4.17045	3.03993e-05	0.0002441	NEMVEDRAFT_v1g244257	kinetochore protein ndc80 homolog
1822	NVE3891	1089.48	0.502347	0.0966059	5.19996	1.99332e-07	2.44766e-06	#N/A	tox high mobility group box family member 3
1823	NVE6767	269.519	0.502311	0.154632	3.24842	0.00116048	0.00602308	NEMVEDRAFT_v1g222621	#N/A
1824	NVE11722	522.76	0.502189	0.132839	3.78043	0.000156557	0.0010523	NEMVEDRAFT_v1g201274	#N/A
1825	NVE2908	1138.63	0.502045	0.123101	4.07833	4.53609e-05	0.000349577	NEMVEDRAFT_v1g32966	4-hydroxyphenylpyruvate dioxygenase
1826	NVE26139	221.784	0.501998	0.146456	3.42764	0.000608855	0.00344514	#N/A	low-density lipoprotein receptor-related protein 2
1827	NVE13841	20533.5	0.501915	0.18493	2.71408	0.00664598	0.0263839	NEMVEDRAFT_v1g60834	group ii decarboxylase family protein
1828	NVE18036	390.319	0.501857	0.111831	4.48765	7.20127e-06	6.59301e-05	#N/A	#N/A
1829	NVE13942	200.837	0.501678	0.155229	3.23186	0.00122988	0.00633878	NEMVEDRAFT_v1g162657	#N/A
1830	NVE7609	946.183	0.501558	0.136698	3.6691	0.000243402	0.00155343	NEMVEDRAFT_v1g59594	homeobox protein unc-4 homolog
1831	NVE16341	526.881	0.501523	0.104785	4.78621	1.69957e-06	1.76384e-05	NEMVEDRAFT_v1g177762	major facilitator superfamily domain-containing protein 10-like
1832	NVE17937	694.313	0.50126	0.116694	4.29551	1.74291e-05	0.000147096	#N/A	#N/A
1833	NVE6045	786.18	0.500779	0.127739	3.92033	8.84284e-05	0.000633088	NEMVEDRAFT_v1g245603	24-dehydrocholesterol reductase
1834	NVE20084	2846.65	0.500705	0.0963038	5.19923	2.00121e-07	2.45611e-06	#N/A	#N/A
1835	NVE1143	1580.45	0.500669	0.147497	3.39444	0.000687689	0.00382469	#N/A	#N/A
1836	NVE16398	495.935	0.500333	0.135602	3.68971	0.000224512	0.00144344	#N/A	#N/A
1837	NVE17040	176.871	0.500246	0.141039	3.54687	0.000389839	0.00234451	NEMVEDRAFT_v1g203288	#N/A
1838	NVE24789	314.899	0.499857	0.187499	2.66592	0.00767777	0.0297302	#N/A	#N/A
1839	NVE645	1521.81	0.499852	0.115093	4.34304	1.40522e-05	0.000120555	NEMVEDRAFT_v1g243939	fibronectin type iii domain containing 3a
1840	NVE635	351.093	0.499725	0.107234	4.66015	3.15978e-06	3.1112e-05	NEMVEDRAFT_v1g168297	dna polymerase alpha catalytic subunit
1841	NVE8713	125.273	0.499456	0.180989	2.75958	0.0057875	0.023484	NEMVEDRAFT_v1g6203	#N/A
1842	NVE2617	617.678	0.499306	0.117668	4.24335	2.20212e-05	0.000182567	NEMVEDRAFT_v1g210710	#N/A
1843	NVE10202	346.755	0.499119	0.175051	2.85128	0.00435441	0.0185093	NEMVEDRAFT_v1g127233,NEMVEDRAFT_v1g127236	#N/A
1844	NVE11219	1432.41	0.498932	0.0885148	5.6367	1.73339e-08	2.54165e-07	NEMVEDRAFT_v1g161920	26s proteasome non-atpase regulatory subunit 7
1845	NVE2028	319.9	0.498396	0.155257	3.21015	0.00132668	0.00675634	NEMVEDRAFT_v1g10332	#N/A
1846	NVE25556	295.74	0.498396	0.172747	2.88512	0.00391259	0.0169683	NEMVEDRAFT_v1g208415	cyclin b3
1847	NVE5081	264.52	0.498316	0.125296	3.9771	6.97619e-05	0.000514547	NEMVEDRAFT_v1g245331	#N/A
1848	NVE13789	1242.23	0.498173	0.0987656	5.04399	4.5593e-07	5.27715e-06	NEMVEDRAFT_v1g133486	#N/A
1849	NVE24995	111.696	0.497855	0.186252	2.67301	0.00751734	0.0292436	#N/A	#N/A
1850	NVE4175	470.928	0.497777	0.109039	4.56514	4.9915e-06	4.72411e-05	NEMVEDRAFT_v1g117067	cnidarian egg lectin isoform b
1851	NVE7379	211.437	0.497652	0.156369	3.18254	0.00145989	0.00733524	NEMVEDRAFT_v1g4491	low-density lipoprotein receptor-related protein 2
1852	NVE3777	353.43	0.497359	0.125202	3.97245	7.11385e-05	0.000523434	NEMVEDRAFT_v1g199244	#N/A
1853	NVE17809	162.49	0.497275	0.174849	2.84403	0.00445465	0.0188789	NEMVEDRAFT_v1g224358	#N/A
1854	NVE18713	2113.16	0.497215	0.063586	7.81956	5.30076e-15	1.56578e-13	NEMVEDRAFT_v1g98426,NEMVEDRAFT_v1g98282	eh domain-binding protein 1 isoform 2
1855	NVE8554	4716.87	0.497187	0.102405	4.85511	1.20321e-06	1.29213e-05	NEMVEDRAFT_v1g123737,NEMVEDRAFT_v1g123777	tyrosine-protein phosphatase lar-like
1856	NVE9665	103.857	0.497117	0.182356	2.72608	0.00640912	0.0255977	#N/A	#N/A
1857	NVE20205	457.99	0.497008	0.14712	3.37824	0.000729518	0.00402704	NEMVEDRAFT_v1g233784	#N/A
1858	NVE23992	1138.69	0.496818	0.131809	3.76923	0.000163753	0.00109314	NEMVEDRAFT_v1g159544	sodium-independent sulfate anion transporter
1859	NVE6455	759.758	0.496471	0.0842147	5.89529	3.74018e-09	6.0919e-08	NEMVEDRAFT_v1g18814,NEMVEDRAFT_v1g233292	doublesex-mab related 99b
1860	NVE24832	707.453	0.496434	0.105952	4.68547	2.79318e-06	2.77148e-05	NEMVEDRAFT_v1g167370	bystin
1861	NVE16109	1574.42	0.496383	0.0955769	5.19355	2.06322e-07	2.5246e-06	NEMVEDRAFT_v1g36196	#N/A
1862	NVE16116	3535.27	0.495924	0.177331	2.79661	0.00516426	0.0213383	NEMVEDRAFT_v1g3626	af184891_1equistatin precursor
1863	NVE20830	1787.84	0.49564	0.0896842	5.52651	3.26668e-08	4.5467e-07	#N/A	zinc finger protein
1864	NVE9312	6224.05	0.495593	0.0851448	5.82058	5.86426e-09	9.29104e-08	NEMVEDRAFT_v1g172604	peptidylglycine alpha-amidating monooxygenase precursor
1865	NVE11071	1908.28	0.49529	0.136537	3.62751	0.000286168	0.00178527	NEMVEDRAFT_v1g246930	#N/A
1866	NVE15454	169.03	0.495258	0.167328	2.95979	0.00307844	0.0138837	NEMVEDRAFT_v1g202669	#N/A
1867	NVE17924	162.214	0.495212	0.179178	2.76381	0.00571316	0.0232519	NEMVEDRAFT_v1g151952	upf0480 protein c15orf24 homolog
1868	NVE19725	482.77	0.494601	0.10861	4.55392	5.26547e-06	4.96799e-05	#N/A	#N/A
1869	NVE8449	362.237	0.494531	0.175543	2.81715	0.00484517	0.0202012	NEMVEDRAFT_v1g40065	dynein heavy chain
1870	NVE17065	304.874	0.49423	0.140429	3.51944	0.000432456	0.00256727	NEMVEDRAFT_v1g203318	coiled-coil domain containing 21
1871	NVE7771	2518.61	0.49395	0.0749227	6.59279	4.31644e-11	8.65381e-10	#N/A	#N/A
1872	NVE19341	1420.4	0.493656	0.0955188	5.16815	2.36418e-07	2.86413e-06	#N/A	#N/A
1873	NVE10890	670.864	0.49308	0.114053	4.32324	1.53757e-05	0.000131017	NEMVEDRAFT_v1g201054	flap endonuclease 1-b
1874	NVE20880	788.72	0.49293	0.186837	2.63829	0.00833251	0.0318012	NEMVEDRAFT_v1g141705	#N/A
1875	NVE15573	304.365	0.492829	0.167318	2.94546	0.00322479	0.0144238	NEMVEDRAFT_v1g41631	#N/A
1876	NVE17234	304.911	0.492827	0.123737	3.98286	6.80918e-05	0.000503751	NEMVEDRAFT_v1g138209	actin-related protein 6
1877	NVE6993	34044.3	0.492665	0.0979734	5.02856	4.94174e-07	5.68207e-06	NEMVEDRAFT_v1g245862	#N/A
1878	NVE14911	190.682	0.492017	0.145764	3.37543	0.000737006	0.00405828	NEMVEDRAFT_v1g94244	#N/A
1879	NVE15596	282.588	0.492004	0.12537	3.9244	8.69467e-05	0.000624129	NEMVEDRAFT_v1g8891,NEMVEDRAFT_v1g150812	structural maintenance of chromosomes protein 4
1880	NVE4606	589.718	0.491877	0.159448	3.08487	0.00203642	0.00973673	#N/A	#N/A
1881	NVE15697	130.31	0.491848	0.191642	2.56649	0.0102734	0.0376366	#N/A	#N/A
1882	NVE9215	240.469	0.491673	0.135176	3.63728	0.000275529	0.00172552	NEMVEDRAFT_v1g125023	glycine receptor subunit alpha-1-like
1883	NVE16149	1044.11	0.491533	0.101055	4.86402	1.15024e-06	1.23994e-05	NEMVEDRAFT_v1g137089	protein phosphatase 1g
1884	NVE26152	554	0.491502	0.126174	3.89543	9.80244e-05	0.000692643	#N/A	#N/A
1885	NVE14176	102.747	0.491489	0.190476	2.58032	0.00987094	0.036469	NEMVEDRAFT_v1g150110	dimethyladenosine transferase
1886	NVE16375	489.677	0.490631	0.157368	3.11774	0.00182245	0.00884896	NEMVEDRAFT_v1g238195	metalloproteinase inhibitor 3-like
1887	NVE3287	637.124	0.490369	0.0947345	5.17624	2.264e-07	2.75371e-06	#N/A	#N/A
1888	NVE5144	553.422	0.490195	0.106382	4.60787	4.06816e-06	3.92018e-05	NEMVEDRAFT_v1g118846	activator of 90 kda heat shock protein atpase homolog 1
1889	NVE11694	106.387	0.489801	0.198477	2.4678	0.0135948	0.0474069	#N/A	golgin-45
1890	NVE19133	143.861	0.4898	0.191635	2.5559	0.0105914	0.038579	#N/A	---NA---
1891	NVE13122	2178.36	0.489416	0.0777932	6.29125	3.14928e-10	5.85218e-09	NEMVEDRAFT_v1g92549	ring finger protein 220
1892	NVE7218	1931.66	0.489143	0.0675485	7.24137	4.44184e-13	1.08812e-11	NEMVEDRAFT_v1g245927	#N/A
1893	NVE2609	1046.85	0.488881	0.154973	3.15463	0.00160704	0.00795498	NEMVEDRAFT_v1g233056	cathepsin b
1894	NVE17016	162.311	0.488844	0.188308	2.59597	0.0094323	0.0350875	NEMVEDRAFT_v1g224215	#N/A
1895	NVE14679	2062.94	0.488826	0.0633719	7.71362	1.22302e-14	3.46983e-13	#N/A	#N/A
1896	NVE11689	3890.28	0.488767	0.10307	4.74211	2.11504e-06	2.1502e-05	NEMVEDRAFT_v1g129799	heterogeneous nuclear ribonucleoprotein 27c-like
1897	NVE13683	637.861	0.488738	0.108477	4.50546	6.62281e-06	6.11389e-05	NEMVEDRAFT_v1g132896	sodium-coupled neutral amino acid transporter 7
1898	NVE11681	220.499	0.488638	0.148665	3.28684	0.00101319	0.0053578	#N/A	bloom syndrome protein homolog
1899	NVE14908	263.392	0.488583	0.132592	3.68488	0.000228814	0.00146917	NEMVEDRAFT_v1g38963	synaptotagmin x
1900	NVE21498	1130.48	0.488371	0.0775001	6.30155	2.94675e-10	5.49257e-09	NEMVEDRAFT_v1g165644	transmembrane emp24 domain-containing protein 7 precursor
1901	NVE24079	551.354	0.488353	0.101106	4.83012	1.36454e-06	1.44943e-05	NEMVEDRAFT_v1g83837	#N/A
1902	NVE4745	3711.23	0.488318	0.117951	4.14002	3.4728e-05	0.000274839	NEMVEDRAFT_v1g239505	ring finger protein 213-like
1903	NVE26185	726.665	0.488224	0.108843	4.48558	7.27164e-06	6.64996e-05	NEMVEDRAFT_v1g208963	#N/A
1904	NVE18885	835.631	0.488185	0.14104	3.46131	0.000537545	0.00309841	NEMVEDRAFT_v1g197202	solute carrier family 23 member 2-like
1905	NVE4236	2615.36	0.488055	0.0782207	6.23945	4.39103e-10	7.97279e-09	NEMVEDRAFT_v1g237233	endoplasmic reticulum resident protein 44
1906	NVE4591	168.388	0.488039	0.191983	2.5421	0.0110189	0.0398127	NEMVEDRAFT_v1g64522	#N/A
1907	NVE21560	951.011	0.487632	0.0946985	5.14931	2.61447e-07	3.14238e-06	NEMVEDRAFT_v1g102255,NEMVEDRAFT_v1g229266	#N/A
1908	NVE1376	358.444	0.487465	0.140086	3.47976	0.000501855	0.00292307	NEMVEDRAFT_v1g198772	#N/A
1909	NVE26167	886.775	0.487057	0.133825	3.63949	0.000273175	0.00171254	NEMVEDRAFT_v1g110216	h aca ribonucleoprotein complex subunit 1
1910	NVE10459	1446.4	0.486923	0.0745486	6.53162	6.50634e-11	1.28132e-09	NEMVEDRAFT_v1g192413	solute carrier family 33 (acetyl- transporter) member 1
1911	NVE326	447.404	0.48689	0.177744	2.73929	0.00615729	0.0247295	NEMVEDRAFT_v1g238957	#N/A
1912	NVE7060	2043.52	0.486874	0.0887333	5.48694	4.08965e-08	5.61844e-07	NEMVEDRAFT_v1g121685,NEMVEDRAFT_v1g121677	tyrosine-protein kinase baz1b
1913	NVE16602	128.347	0.486832	0.197657	2.46301	0.0137775	0.0479403	NEMVEDRAFT_v1g241139	hypothetical protein BRAFLDRAFT_68035 [Branchiostoma floridae]
1914	NVE8507	309.119	0.486774	0.127845	3.80752	0.000140369	0.0009548	NEMVEDRAFT_v1g123722	retinol retinaldehyde reductase
1915	NVE3123	3363.44	0.486416	0.122393	3.97422	7.06088e-05	0.000519702	NEMVEDRAFT_v1g210965,NEMVEDRAFT_v1g230013	solute carrier family 1 (glial high affinity glutamate transporter) member 3
1916	NVE3950	205.578	0.486054	0.149407	3.25323	0.00114101	0.00593468	NEMVEDRAFT_v1g211570	#N/A
1917	NVE4258	841.864	0.485922	0.100521	4.83402	1.33805e-06	1.42377e-05	NEMVEDRAFT_v1g189522	ubiquitin-like modifier-activating enzyme 5
[truncated: 1,522 more rows]

## Sheet: Polyp_downreg_S
#	GeneId	baseMean	log2FoldChange	lfcSE	stat	pvalue	padj	ENSEMBL_ID	Annotation
[truncated: 437 more rows]

## Sheet: Polyp_downreg_NonS
#	GeneId	baseMean	log2FoldChange	lfcSE	stat	pvalue	padj	ENSEMBL_ID	Annotation
[truncated: 3,641 more rows]
