# Supplementary material for: Histone demethylase Lsd1 is required for the differentiation of neural cells in Nematostella vectensis
Source: Nat Commun. 2022 Jan 24;13:465. doi: 10.1038/s41467-022-28107-z (PMC8786827; doi:10.1038/s41467-022-28107-z)
Supplement: Supplementary file 7 — Supplementary Data 4 [file 41467_2022_28107_MOESM7_ESM.xlsx]

## Sheet: Elav_upreg_NonS
#	GeneId	baseMean	log2FoldChange	lfcSE	stat	pvalue	padj	ENSEMBL_ID	Annotation
1	NVE10633	1628.19	9.79065	0.544772	17.972	3.22717e-72	2.87541e-69	#N/A	#N/A
2	NVE8041	4339.4	9.10017	0.458351	19.8541	1.0151e-87	1.80891e-84	#N/A	#N/A
3	NVE9589	37.1698	8.85891	1.17177	7.56029	4.02172e-14	1.07212e-12	NEMVEDRAFT_v1g215228	#N/A
4	NVE6406	7539.5	8.49918	0.612217	13.8826	8.07306e-44	2.07801e-41	#N/A	#N/A
5	NVE11575	27.397	8.41109	1.22393	6.87222	6.32103e-12	1.29016e-10	NEMVEDRAFT_v1g230814	gamma-glutamyl hydrolase-like
6	NVE3983	211.292	8.32348	0.782713	10.6341	2.06749e-26	1.60723e-24	NEMVEDRAFT_v1g157036	glial cells missing
7	NVE17328	53977.8	8.11465	0.457554	17.7348	2.25736e-70	1.86764e-67	#N/A	#N/A
8	NVE1681	1946.84	7.93556	0.454874	17.4456	3.71714e-68	2.77778e-65	NEMVEDRAFT_v1g112929	pituitary-specific positive transcription factor 1-like isoform 1
9	NVE8593	19.3151	7.91355	1.39259	5.68261	1.32656e-08	1.70823e-07	NEMVEDRAFT_v1g123880	#N/A
10	NVE3254	954.178	7.79665	0.482106	16.1721	7.93828e-59	4.37853e-56	NEMVEDRAFT_v1g244717	#N/A
11	NVE17891	63.8031	7.61002	0.955167	7.96721	1.62293e-15	4.96656e-14	#N/A	a chain turkey beta1 adrenergic receptor with stabilising mutations and bound antagonist cyanopindolol
12	NVE18068	1103.4	7.28986	0.459753	15.856	1.27696e-56	5.91641e-54	NEMVEDRAFT_v1g97337	nicotinic acetylcholine receptor alpha isoform b
13	NVE3857	12736.1	7.13007	0.354071	20.1374	3.47046e-90	8.03967e-87	#N/A	#N/A
14	NVE24984	89.9211	6.92903	0.809908	8.55534	1.17525e-17	4.32156e-16	NEMVEDRAFT_v1g208080	sodium-dependent noradrenaline transporter isoform 2
15	NVE19417	327.337	6.81289	0.513327	13.272	3.36358e-40	6.77572e-38	NEMVEDRAFT_v1g98771	#N/A
16	NVE8418	1324.15	6.7134	0.46471	14.4464	2.64082e-47	8.49683e-45	NEMVEDRAFT_v1g123451	va opsin
17	NVE12024	1655.1	6.69122	0.349632	19.1379	1.22059e-81	1.6633e-78	NEMVEDRAFT_v1g130307	glial cells missing
18	NVE19416	153.774	6.57264	0.561773	11.6998	1.27715e-31	1.53298e-29	NEMVEDRAFT_v1g204506	tachykinin receptor-like
19	NVE17235	9302	6.5509	0.350513	18.6895	6.03184e-78	6.65398e-75	#N/A	#N/A
20	NVE17329	72604.1	6.47328	0.277699	23.3105	3.47314e-120	1.34098e-116	NEMVEDRAFT_v1g232380	#N/A
21	NVE25710	2601.53	6.4317	0.454548	14.1497	1.87666e-45	5.17556e-43	NEMVEDRAFT_v1g243643	#N/A
22	NVE12738	355.596	6.42218	0.601275	10.6809	1.25016e-26	9.9866e-25	#N/A	#N/A
23	NVE21750	2250.92	6.36284	0.353387	18.0053	1.77009e-72	1.70858e-69	NEMVEDRAFT_v1g102563	#N/A
24	NVE14244	79.7488	6.31675	0.700975	9.01138	2.03485e-19	8.69731e-18	NEMVEDRAFT_v1g202233	#N/A
25	NVE12918	29033.5	6.20992	0.313825	19.7879	3.78824e-87	6.26845e-84	#N/A	#N/A
26	NVE21226	545.512	5.84316	0.563136	10.3761	3.18489e-25	2.24943e-23	NEMVEDRAFT_v1g101684	inward rectifier potassium channel 2-like isoform 1
27	NVE21927	2008.9	5.77362	0.223067	25.8829	1.03639e-147	8.00303e-144	#N/A	#N/A
28	NVE13213	23908.9	5.74812	0.219296	26.2117	1.95452e-151	2.26392e-147	NEMVEDRAFT_v1g247411	#N/A
29	NVE6207	249.116	5.66138	0.597983	9.46746	2.86729e-21	1.44399e-19	#N/A	#N/A
30	NVE21167	18159	5.62117	0.288029	19.516	8.02767e-85	1.18647e-81	NEMVEDRAFT_v1g242283	#N/A
31	NVE14850	236.051	5.61476	0.640933	8.76029	1.94753e-18	7.51941e-17	NEMVEDRAFT_v1g94193	#N/A
32	NVE5380	261.37	5.60634	1.63167	3.43596	0.000590455	0.00294541	NEMVEDRAFT_v1g87435,NEMVEDRAFT_v1g87425	#N/A
33	NVE14517	244.078	5.56023	0.565768	9.82776	8.54991e-23	4.89055e-21	#N/A	#N/A
34	NVE10634	7130.35	5.52987	0.368914	14.9896	8.59146e-51	3.26278e-48	#N/A	#N/A
35	NVE4217	15.8603	5.52875	1.23531	4.4756	7.61958e-06	5.98356e-05	#N/A	#N/A
36	NVE11700	25.667	5.52128	0.959477	5.75446	8.69181e-09	1.1506e-07	NEMVEDRAFT_v1g201242	#N/A
37	NVE18732	206.903	5.51688	0.56829	9.70787	2.79114e-22	1.49581e-20	#N/A	#N/A
38	NVE3562	1010.93	5.51498	0.482064	11.4403	2.62852e-30	2.87227e-28	NEMVEDRAFT_v1g211382	#N/A
39	NVE10245	582.003	5.51431	0.399883	13.7898	2.9348e-43	7.23273e-41	#N/A	#N/A
40	NVE4012	7731.77	5.5038	0.330067	16.6748	1.99903e-62	1.32313e-59	#N/A	#N/A
41	NVE1260	670.293	5.47927	0.53484	10.2447	1.2501e-24	8.49263e-23	NEMVEDRAFT_v1g198658	#N/A
42	NVE15666	2947.55	5.43833	0.304285	17.8725	1.93264e-71	1.65821e-68	#N/A	#N/A
43	NVE14537	63.6769	5.41377	1.6278	3.32581	0.000881607	0.00417058	NEMVEDRAFT_v1g240774	#N/A
44	NVE14920	954.826	5.41298	0.385292	14.049	7.80851e-45	2.07922e-42	#N/A	#N/A
45	NVE12128	871.052	5.40465	0.397933	13.5818	5.13501e-42	1.1778e-39	NEMVEDRAFT_v1g201437	#N/A
46	NVE2411	2608.02	5.39442	0.308814	17.4682	2.50248e-68	1.93242e-65	NEMVEDRAFT_v1g210501	substance-k receptor
47	NVE9957	2548.49	5.39033	0.251829	21.4047	1.2087e-101	4.0001e-98	#N/A	#N/A
48	NVE3088	14.6442	5.37797	1.28254	4.19321	2.75029e-05	0.000189566	#N/A	#N/A
49	NVE6256	1590.71	5.37698	0.330618	16.2634	1.79388e-59	1.01359e-56	NEMVEDRAFT_v1g199870	#N/A
50	NVE19547	806.603	5.37472	0.285636	18.8167	5.50967e-79	7.09094e-76	NEMVEDRAFT_v1g204582	#N/A
51	NVE9426	137.306	5.31771	1.31761	4.03587	5.44014e-05	0.000349976	NEMVEDRAFT_v1g61034	pr domain containing 14
52	NVE8023	786.856	5.31579	0.386618	13.7495	5.1316e-43	1.23832e-40	#N/A	#N/A
53	NVE6303	12.7746	5.30873	1.24881	4.25102	2.12798e-05	0.000150158	#N/A	#N/A
54	NVE19838	1831.89	5.2909	0.417393	12.6761	8.02549e-37	1.26475e-34	NEMVEDRAFT_v1g34518	#N/A
55	NVE15881	26.3199	5.2819	0.997928	5.29287	1.20411e-07	1.32767e-06	#N/A	neuronal pentraxin 1-like
56	NVE11329	367.469	5.23872	0.49537	10.5754	3.87694e-26	2.90658e-24	#N/A	#N/A
57	NVE9798	32.2783	5.2385	1.17121	4.4727	7.72366e-06	6.05299e-05	NEMVEDRAFT_v1g11315	nmda-type glutamate receptor
58	NVE3195	470.098	5.23503	0.525238	9.96697	2.12627e-23	1.27609e-21	#N/A	#N/A
59	NVE7265	59.2115	5.20614	0.828207	6.28603	3.2568e-10	5.3395e-09	#N/A	#N/A
60	NVE24305	7957.63	5.16113	0.248003	20.8107	3.45924e-96	1.00171e-92	#N/A	#N/A
61	NVE6047	320.048	5.13899	0.501654	10.2441	1.25804e-24	8.49671e-23	NEMVEDRAFT_v1g120331	adenosine receptor a2a-like
62	NVE8795	220.881	5.12701	0.498726	10.2802	8.65368e-25	6.00213e-23	#N/A	#N/A
63	NVE14516	24.4605	5.08933	1.11209	4.57638	4.73087e-06	3.87263e-05	#N/A	#N/A
64	NVE13180	1526.42	5.07744	0.288255	17.6144	1.91091e-69	1.52649e-66	NEMVEDRAFT_v1g240523	#N/A
65	NVE8794	298.213	5.04516	0.435016	11.5976	4.23581e-31	4.90634e-29	#N/A	#N/A
66	NVE14321	94.1694	5.01759	0.646172	7.7651	8.15802e-15	2.34187e-13	NEMVEDRAFT_v1g218112	#N/A
67	NVE25206	635.838	5.0007	0.414437	12.0663	1.59222e-33	2.15704e-31	#N/A	#N/A
68	NVE12835	367.044	4.99465	0.408473	12.2276	2.21385e-34	3.1272e-32	NEMVEDRAFT_v1g80405	xnot protein
69	NVE4710	22.3473	4.97926	0.963752	5.16654	2.38465e-07	2.4806e-06	#N/A	hypothetical protein BRAFLDRAFT_70664 [Branchiostoma floridae]
70	NVE2830	70.5637	4.96033	0.708672	6.99948	2.56921e-12	5.60964e-11	#N/A	#N/A
71	NVE4049	70.2804	4.95022	0.822002	6.02214	1.72121e-09	2.55928e-08	NEMVEDRAFT_v1g116780	#N/A
72	NVE12131	264.55	4.94613	0.464274	10.6535	1.67974e-26	1.32357e-24	NEMVEDRAFT_v1g201440	#N/A
73	NVE21292	872.49	4.93115	0.305104	16.1622	9.31516e-59	5.01849e-56	NEMVEDRAFT_v1g59496	isoform a
74	NVE18625	1282.61	4.91973	0.427964	11.4957	1.38688e-30	1.53725e-28	NEMVEDRAFT_v1g152310	retinoic acid receptor rxr-gamma-a
75	NVE9858	48937.5	4.87892	0.455742	10.7054	9.59905e-27	7.85765e-25	NEMVEDRAFT_v1g126270	translation initiation factor if-2
76	NVE18187	170.691	4.85993	0.483366	10.0544	8.78957e-24	5.44437e-22	NEMVEDRAFT_v1g220006	#N/A
77	NVE21287	3362.57	4.85355	0.410892	11.8122	3.37432e-32	4.29503e-30	NEMVEDRAFT_v1g101676	retinoid x alpha
78	NVE1388	509.907	4.85159	0.459696	10.5539	4.87317e-26	3.61833e-24	#N/A	---NA---
79	NVE7175	6311.76	4.85129	0.293159	16.5483	1.6467e-61	1.03101e-58	#N/A	#N/A
80	NVE11881	28.9775	4.83739	0.91542	5.28434	1.26159e-07	1.38512e-06	#N/A	#N/A
81	NVE24665	12.8522	4.82085	1.14594	4.20688	2.58915e-05	0.000179528	#N/A	#N/A
82	NVE22133	6104.5	4.81931	0.284347	16.9487	1.96828e-64	1.42491e-61	#N/A	#N/A
83	NVE8968	20234	4.81742	0.189918	25.3658	6.01308e-142	3.48247e-138	NEMVEDRAFT_v1g214798	elav (embryonic abnormal drosophila)-like 4 (hu antigen d)
84	NVE24306	45273	4.8034	0.182925	26.2588	5.66468e-152	1.31228e-147	#N/A	#N/A
85	NVE4862	258.306	4.78979	0.522785	9.16207	5.09096e-20	2.31704e-18	#N/A	#N/A
86	NVE10740	2014.16	4.78429	0.283284	16.8887	5.4529e-64	3.82794e-61	#N/A	#N/A
87	NVE17458	109.954	4.77672	0.560028	8.52944	1.47063e-17	5.3736e-16	#N/A	#N/A
88	NVE20010	7361.51	4.71385	0.23733	19.862	8.67999e-88	1.67567e-84	#N/A	#N/A
89	NVE11178	31637.6	4.69999	0.235826	19.9299	2.23932e-88	4.71601e-85	#N/A	#N/A
90	NVE25387	385.498	4.67599	0.472444	9.89746	4.26984e-23	2.49786e-21	NEMVEDRAFT_v1g108392	#N/A
91	NVE10043	613.889	4.67174	0.293576	15.9132	5.13164e-57	2.42611e-54	NEMVEDRAFT_v1g126382	guanylate cyclase 32e-like
92	NVE13412	1853.97	4.66861	0.259338	18.002	1.87963e-72	1.74174e-69	NEMVEDRAFT_v1g217673	alpha-1a adrenergic receptor
93	NVE12317	638.723	4.66061	0.448084	10.4012	2.4483e-25	1.73979e-23	NEMVEDRAFT_v1g223470	#N/A
94	NVE10924	599.585	4.6598	0.394916	11.7995	3.92798e-32	4.94542e-30	NEMVEDRAFT_v1g128422	#N/A
95	NVE9956	9858.88	4.6371	0.225368	20.5757	4.53382e-94	1.16701e-90	#N/A	#N/A
96	NVE14269	4099.94	4.62763	0.42317	10.9356	7.7869e-28	6.96491e-26	#N/A	#N/A
97	NVE3454	167.942	4.57281	0.4561	10.0259	1.17299e-23	7.18874e-22	#N/A	#N/A
98	NVE21147	809.334	4.56381	0.308437	14.7965	1.54198e-49	5.41237e-47	NEMVEDRAFT_v1g205533	#N/A
99	NVE4712	6002.71	4.55659	0.304852	14.9469	1.63249e-50	6.09971e-48	NEMVEDRAFT_v1g239479	#N/A
100	NVE17561	1054.52	4.5166	0.446525	10.115	4.74015e-24	2.99211e-22	NEMVEDRAFT_v1g138675,NEMVEDRAFT_v1g2043,NEMVEDRAFT_v1g47418	#N/A
101	NVE4601	16969.6	4.49936	0.439814	10.2301	1.45312e-24	9.618e-23	#N/A	#N/A
102	NVE13601	148.982	4.49658	0.549112	8.18882	2.63797e-16	8.71773e-15	NEMVEDRAFT_v1g201968	#N/A
103	NVE3196	361.882	4.49629	0.490226	9.17188	4.64854e-20	2.13667e-18	#N/A	#N/A
104	NVE16125	170.921	4.49274	0.669599	6.7096	1.95165e-11	3.75203e-10	#N/A	#N/A
105	NVE7217	212.789	4.4873	0.487891	9.19736	3.6686e-20	1.69974e-18	NEMVEDRAFT_v1g213837	PREDICTED: hypothetical protein [Hydra magnipapillata]
106	NVE16328	697.183	4.45138	0.353382	12.5965	2.20752e-36	3.29932e-34	NEMVEDRAFT_v1g81124	fibroblast growth factor receptor 4
107	NVE3455	72.6001	4.44261	0.49755	8.92896	4.30016e-19	1.76941e-17	#N/A	#N/A
108	NVE8635	62.5897	4.44121	0.718675	6.17972	6.42162e-10	1.0072e-08	NEMVEDRAFT_v1g123963	#N/A
109	NVE25386	67.6576	4.43727	0.497064	8.92695	4.37925e-19	1.79876e-17	#N/A	#N/A
110	NVE11566	138.329	4.43506	0.425399	10.4256	1.89368e-25	1.36239e-23	NEMVEDRAFT_v1g216603	natriuretic peptide receptor 1-like
111	NVE20919	2383.13	4.42238	0.364378	12.1368	6.74015e-34	9.40617e-32	NEMVEDRAFT_v1g178268	#N/A
112	NVE24703	24.8149	4.40417	0.84675	5.20126	1.9794e-07	2.09409e-06	NEMVEDRAFT_v1g207840,NEMVEDRAFT_v1g107155	#N/A
113	NVE15786	2851.97	4.404	0.292014	15.0814	2.1452e-51	8.42299e-49	#N/A	#N/A
114	NVE1520	1088.77	4.40359	0.225652	19.515	8.19459e-85	1.18647e-81	NEMVEDRAFT_v1g209813	#N/A
115	NVE10754	30.6818	4.40348	0.943225	4.66854	3.0335e-06	2.57603e-05	NEMVEDRAFT_v1g223254	#N/A
116	NVE25046	9.85158	4.3793	1.19811	3.65516	0.00025702	0.0014126	NEMVEDRAFT_v1g143839	dbh-like 1
117	NVE11567	244.394	4.35026	0.50777	8.56739	1.05857e-17	3.90492e-16	NEMVEDRAFT_v1g216603	guanylate cyclase
118	NVE23356	1021.54	4.348	0.466492	9.32062	1.15658e-20	5.54728e-19	NEMVEDRAFT_v1g207009	#N/A
119	NVE10739	3094.47	4.34177	0.300623	14.4426	2.79213e-47	8.86062e-45	#N/A	#N/A
120	NVE25232	757.298	4.33996	0.320169	13.5552	7.38147e-42	1.66019e-39	NEMVEDRAFT_v1g198268	#N/A
121	NVE5376	700.236	4.32668	0.263118	16.4439	9.27996e-61	5.5123e-58	NEMVEDRAFT_v1g63016	#N/A
122	NVE16822	215.056	4.32132	0.418282	10.3311	5.09668e-25	3.56706e-23	#N/A	#N/A
123	NVE7403	163.795	4.31	0.502921	8.56992	1.03553e-17	3.83212e-16	NEMVEDRAFT_v1g122333	tachykinin-like receptor at isoform b
124	NVE5152	1411.13	4.30507	0.393532	10.9396	7.45622e-28	6.695e-26	#N/A	#N/A
125	NVE135	160.502	4.29639	1.50022	2.86384	0.00418545	0.016045	NEMVEDRAFT_v1g196234	coagulation factor c cochlin (limulus polyphemus)
126	NVE22437	1283.25	4.2923	0.299821	14.3162	1.73353e-46	5.21546e-44	NEMVEDRAFT_v1g83028	dopamine d1 beta receptor
127	NVE25246	399.168	4.26667	0.445569	9.57578	1.01093e-21	5.22749e-20	NEMVEDRAFT_v1g198286	xanthine dehydrogenase oxidase-like
128	NVE8897	1010.33	4.24917	0.46725	9.094	9.54632e-20	4.25289e-18	NEMVEDRAFT_v1g89517	#N/A
129	NVE44	2307.93	4.23982	0.336103	12.6146	1.75379e-36	2.67291e-34	NEMVEDRAFT_v1g79532,NEMVEDRAFT_v1g79287	pmp1 protein
130	NVE4599	283.171	4.22547	0.42637	9.91033	3.75398e-23	2.20723e-21	NEMVEDRAFT_v1g212102	---NA---
131	NVE2828	723.092	4.22438	0.325815	12.9655	1.91861e-38	3.39287e-36	#N/A	#N/A
132	NVE3755	9893.4	4.20345	0.178406	23.5611	9.66755e-123	4.47917e-119	NEMVEDRAFT_v1g244953	#N/A
133	NVE19348	313.394	4.19474	0.395028	10.6188	2.43558e-26	1.8683e-24	NEMVEDRAFT_v1g98776	synaptonemal complex protein 3
134	NVE21146	573.175	4.19449	0.297885	14.0809	4.97758e-45	1.35659e-42	#N/A	#N/A
135	NVE20159	283.695	4.19203	0.597553	7.01532	2.2942e-12	5.0329e-11	NEMVEDRAFT_v1g204980	---NA---
136	NVE22998	6057.34	4.18481	0.227203	18.4188	9.27748e-76	9.76919e-73	NEMVEDRAFT_v1g104549	st6 (alpha-n-acetyl-neuraminyl- -beta-galactosyl- )-n-acetylgalactosaminide alpha- -sialyltransferase isoform cra_a
137	NVE8927	908.346	4.18477	0.279149	14.9912	8.38159e-51	3.23613e-48	NEMVEDRAFT_v1g239910	#N/A
138	NVE23823	1961.34	4.17423	0.317211	13.1591	1.50796e-39	2.91111e-37	NEMVEDRAFT_v1g54070	#N/A
139	NVE1262	240.927	4.17274	1.09407	3.81396	0.000136756	0.000804244	NEMVEDRAFT_v1g85497	gamma-aminobutyric acid receptor subunit beta-3-like
140	NVE22438	1686.04	4.16504	0.266615	15.6219	5.16262e-55	2.34504e-52	NEMVEDRAFT_v1g35687	dopamine d1 beta receptor
141	NVE25248	199.163	4.14887	0.380248	10.911	1.02174e-27	8.99986e-26	NEMVEDRAFT_v1g198287	xanthine dehydrogenase
142	NVE19136	205.196	4.1466	0.524538	7.90524	2.6742e-15	8.00393e-14	NEMVEDRAFT_v1g197473	#N/A
143	NVE14459	71.4982	4.13848	0.771527	5.36401	8.13929e-08	9.17988e-07	#N/A	#N/A
144	NVE14515	117.648	4.12857	1.30729	3.1581	0.00158801	0.00697003	NEMVEDRAFT_v1g134467	#N/A
145	NVE1959	52.1642	4.12044	0.611902	6.73382	1.6526e-11	3.21176e-10	#N/A	down syndrome cell adhesion molecule like 1
146	NVE24490	28.53	4.11666	0.914939	4.49938	6.81505e-06	5.40803e-05	#N/A	#N/A
147	NVE25421	295.324	4.1068	0.338214	12.1426	6.27986e-34	8.81692e-32	NEMVEDRAFT_v1g143967	serine proteinase stubble
148	NVE1611	598.727	4.10317	0.388207	10.5695	4.12573e-26	3.08312e-24	NEMVEDRAFT_v1g209920	#N/A
149	NVE7733	1949.42	4.0943	0.288244	14.2043	8.61272e-46	2.40388e-43	NEMVEDRAFT_v1g122927	cyclic nucleotide gated channel alpha 3
150	NVE20672	5549.79	4.08246	0.255208	15.9966	1.34908e-57	6.79408e-55	NEMVEDRAFT_v1g1848	alpha-1b adrenergic receptor
151	NVE24974	253.342	4.07255	0.368416	11.0542	2.09129e-28	1.97743e-26	NEMVEDRAFT_v1g208071	potassium voltage gated shaw-related member 1
152	NVE11565	483.889	4.07054	0.595276	6.83807	8.0268e-12	1.61274e-10	NEMVEDRAFT_v1g216603	guanylate cyclase 32e-like
153	NVE7880	161.615	4.06767	0.33893	12.0015	3.48877e-33	4.64488e-31	NEMVEDRAFT_v1g41866	#N/A
154	NVE11197	131.647	4.06426	0.5907	6.88041	5.96788e-12	1.22455e-10	NEMVEDRAFT_v1g216393	#N/A
155	NVE21643	253.691	4.06144	0.396347	10.2472	1.21861e-24	8.30304e-23	NEMVEDRAFT_v1g205945	alpha-1b adrenergic receptor
156	NVE23115	441.436	4.06024	0.442817	9.16912	4.76895e-20	2.17904e-18	NEMVEDRAFT_v1g225122	#N/A
157	NVE23785	24.0759	4.05817	0.870142	4.6638	3.10418e-06	2.62979e-05	#N/A	#N/A
158	NVE5493	100.366	4.05739	0.534922	7.585	3.32484e-14	8.97707e-13	NEMVEDRAFT_v1g31418	potassium voltage-gated channel subfamily h member 6
159	NVE8341	728.865	4.04049	0.284166	14.2187	7.00975e-46	1.98034e-43	NEMVEDRAFT_v1g239821	#N/A
160	NVE20171	2051.65	4.02305	0.264124	15.2317	2.17997e-52	9.18202e-50	NEMVEDRAFT_v1g204995	#N/A
161	NVE8536	1636.73	4.02193	0.296302	13.5737	5.73133e-42	1.30169e-39	NEMVEDRAFT_v1g246196	#N/A
162	NVE23427	353.858	4.02036	0.400371	10.0416	1.00041e-23	6.18016e-22	#N/A	novel histamine h2-like g-protein coupled receptor-like
163	NVE21783	24.3977	4.01503	0.787003	5.10166	3.36678e-07	3.4044e-06	NEMVEDRAFT_v1g102635	growth hormone secretagogue receptor
164	NVE2072	2570.15	4.01186	0.291278	13.7733	3.68849e-43	8.99449e-41	NEMVEDRAFT_v1g34948	adenosine receptor a2b-like
165	NVE21871	206.906	4.00899	0.541065	7.40945	1.26825e-13	3.21095e-12	NEMVEDRAFT_v1g206090	#N/A
166	NVE18482	1018.84	4.0078	0.336122	11.9236	8.91403e-33	1.16013e-30	NEMVEDRAFT_v1g204108	#N/A
167	NVE13492	1439.52	4.00762	0.42732	9.37849	6.69257e-21	3.25714e-19	#N/A	#N/A
168	NVE14246	309.673	4.00653	0.461777	8.67632	4.08776e-18	1.54734e-16	NEMVEDRAFT_v1g202235	#N/A
169	NVE21371	31.2472	4.00082	0.793574	5.04152	4.61851e-07	4.55675e-06	NEMVEDRAFT_v1g153449	cadherin egf lag seven-pass g-type receptor 1
170	NVE2827	2763.41	3.98752	0.267474	14.9081	2.92007e-50	1.07375e-47	NEMVEDRAFT_v1g210893	somatostatin receptor type 3-like
171	NVE1754	1177.15	3.98484	0.36355	10.9609	5.88984e-28	5.3091e-26	NEMVEDRAFT_v1g269	long-chain-fatty-acid-- ligase 5-like
172	NVE10579	1255.55	3.98165	0.311703	12.7739	2.29476e-37	3.8522e-35	NEMVEDRAFT_v1g127852	#N/A
173	NVE24203	29857.7	3.97911	0.374123	10.6358	2.02988e-26	1.5833e-24	#N/A	neural alfa2 tubulin
174	NVE9993	2626.75	3.96956	0.257158	15.4363	9.33598e-54	4.00513e-51	#N/A	d -like dopamine receptor-like
175	NVE8340	895.822	3.95834	0.302885	13.0688	4.96549e-39	9.27665e-37	NEMVEDRAFT_v1g239821	gamma-aminobutyric acid b receptor 2
176	NVE11386	3417.81	3.9439	0.287196	13.7324	6.49108e-43	1.55023e-40	NEMVEDRAFT_v1g233523	#N/A
177	NVE2473	278.541	3.94199	0.297808	13.2367	5.38789e-40	1.04887e-37	NEMVEDRAFT_v1g114264	gamma-aminobutyric acid receptor subunit rho-2-like
178	NVE14245	560.316	3.94048	0.452419	8.7098	3.0442e-18	1.16181e-16	#N/A	#N/A
179	NVE23640	1024.29	3.93846	0.340131	11.5793	5.25028e-31	5.99152e-29	NEMVEDRAFT_v1g154800	transmembrane protease serine 6
180	NVE14049	310.748	3.93757	0.515892	7.63254	2.30174e-14	6.34031e-13	#N/A	chymotrypsin-like elastase member 3b-like
181	NVE13946	3701.48	3.93538	0.210473	18.6978	5.15842e-78	5.975e-75	NEMVEDRAFT_v1g93177	forkhead box d3
182	NVE7958	1039.61	3.93309	0.293978	13.3788	8.04065e-41	1.67811e-38	#N/A	#N/A
183	NVE19206	80.7287	3.92649	0.70461	5.57257	2.51006e-08	3.07661e-07	NEMVEDRAFT_v1g204383	globin x
184	NVE11988	4202.92	3.91689	0.337979	11.5892	4.67653e-31	5.38987e-29	NEMVEDRAFT_v1g230861	transmembrane protease serine 6-like
185	NVE3443	327.291	3.90934	0.307781	12.7017	5.78822e-37	9.37692e-35	NEMVEDRAFT_v1g211269	voltage-gated hydrogen channel 1
186	NVE25774	539.862	3.90414	0.304963	12.802	1.59738e-37	2.70109e-35	#N/A	#N/A
187	NVE14391	82.0551	3.90359	0.692918	5.63356	1.76529e-08	2.22981e-07	NEMVEDRAFT_v1g218179,NEMVEDRAFT_v1g218182,NEMVEDRAFT_v1g134283	acetylcholinesterase precursor
188	NVE18676	1595.05	3.90218	0.297431	13.1196	2.5417e-39	4.78707e-37	NEMVEDRAFT_v1g204195	histamine h2 receptor-like
189	NVE15888	1978.77	3.90068	0.364655	10.6969	1.05239e-26	8.49464e-25	#N/A	#N/A
190	NVE25701	334.417	3.89873	0.334133	11.6682	1.8531e-31	2.21284e-29	NEMVEDRAFT_v1g109188	neuropeptide receptor-like protein 3-like
191	NVE3955	63.6458	3.89332	0.706557	5.51026	3.58298e-08	4.26451e-07	#N/A	#N/A
192	NVE11666	758.578	3.88866	0.544006	7.14818	8.79333e-13	2.0229e-11	#N/A	#N/A
193	NVE15520	121.97	3.88845	0.402335	9.66471	4.25811e-22	2.247e-20	NEMVEDRAFT_v1g94740	#N/A
194	NVE20730	339.75	3.88792	0.414461	9.38064	6.55717e-21	3.19796e-19	#N/A	#N/A
195	NVE23855	132.318	3.87521	0.352457	10.9949	4.04564e-28	3.7191e-26	NEMVEDRAFT_v1g51086	neuronal acetylcholine receptor subunit alpha-7-like
196	NVE15426	2797.79	3.87172	0.349598	11.0748	1.66313e-28	1.59207e-26	NEMVEDRAFT_v1g240916	#N/A
197	NVE20490	1945.21	3.87022	0.355827	10.8767	1.48855e-27	1.30127e-25	NEMVEDRAFT_v1g205216	#N/A
198	NVE7367	54.9895	3.86648	0.670273	5.76852	7.99719e-09	1.0629e-07	#N/A	#N/A
199	NVE3736	11311.9	3.86483	0.235701	16.3972	2.00321e-60	1.16016e-57	NEMVEDRAFT_v1g116513	#N/A
200	NVE4415	2800.99	3.86383	0.269343	14.3454	1.13911e-46	3.47219e-44	NEMVEDRAFT_v1g55360	ras-related c3 botulinum toxin substrate 1 (rho small gtp binding protein rac1)
201	NVE429	10012.7	3.86305	0.255699	15.1078	1.43857e-51	5.74583e-49	NEMVEDRAFT_v1g243836	#N/A
202	NVE15814	64.9283	3.86301	0.464404	8.31821	8.93024e-17	3.08313e-15	#N/A	#N/A
203	NVE12500	2777.8	3.86194	0.248946	15.5132	2.82484e-54	1.25847e-51	NEMVEDRAFT_v1g92170	long-chain-fatty-acid-- ligase 1
204	NVE18207	145.633	3.85574	0.564865	6.82595	8.73476e-12	1.74741e-10	#N/A	#N/A
205	NVE20795	649.03	3.85565	0.45309	8.50966	1.74437e-17	6.35377e-16	NEMVEDRAFT_v1g205446	#N/A
206	NVE4481	1459.05	3.85556	0.307924	12.5212	5.71967e-36	8.3862e-34	NEMVEDRAFT_v1g26196	voltage-dependent l-type calcium channel subunit beta-2
207	NVE7397	208.284	3.84798	0.512676	7.50569	6.11066e-14	1.59056e-12	NEMVEDRAFT_v1g15144	nmda receptor type nmdar1-ll
208	NVE15219	128.271	3.84151	0.513286	7.48415	7.20093e-14	1.86387e-12	NEMVEDRAFT_v1g240898	#N/A
209	NVE12972	1300.62	3.83776	0.374669	10.2431	1.27129e-24	8.56124e-23	NEMVEDRAFT_v1g80319	camp-dependent protein kinase isoform a
210	NVE12674	972.121	3.83466	0.352247	10.8863	1.34025e-27	1.17607e-25	NEMVEDRAFT_v1g247348	#N/A
211	NVE24267	507.331	3.83386	0.291755	13.1407	1.92428e-39	3.65392e-37	NEMVEDRAFT_v1g207484	#N/A
212	NVE8177	2885.02	3.83327	0.285541	13.4246	4.33996e-41	9.2238e-39	#N/A	#N/A
213	NVE19835	325.926	3.83132	0.378225	10.1297	4.0779e-24	2.59529e-22	NEMVEDRAFT_v1g63231	---NA---
214	NVE4640	1067.67	3.82456	0.300677	12.7198	4.58835e-37	7.53856e-35	NEMVEDRAFT_v1g30785	cytosolic phospholipase a2
215	NVE25508	33.854	3.8153	0.749322	5.09167	3.54923e-07	3.57036e-06	#N/A	#N/A
216	NVE4648	653.713	3.81414	0.333226	11.4461	2.45974e-30	2.71345e-28	NEMVEDRAFT_v1g39668	#N/A
217	NVE4588	346.341	3.80921	1.27424	2.9894	0.00279522	0.0113108	NEMVEDRAFT_v1g117752,NEMVEDRAFT_v1g117805	#N/A
218	NVE7645	1775.84	3.80528	0.324117	11.7405	7.9062e-32	9.63974e-30	#N/A	orphan g protein-coupled receptor ren 1
219	NVE18739	681.631	3.78738	0.357139	10.6048	2.83139e-26	2.15056e-24	NEMVEDRAFT_v1g98319	mannose-binding lectin associated serine protease-3
220	NVE13832	302.012	3.78412	0.370255	10.2203	1.60803e-24	1.05829e-22	NEMVEDRAFT_v1g133598	#N/A
221	NVE15603	752.859	3.77767	0.262777	14.376	7.32157e-47	2.26149e-44	NEMVEDRAFT_v1g136356	histamine h2 receptor
222	NVE10272	498.838	3.77263	0.345639	10.9149	9.77857e-28	8.71271e-26	NEMVEDRAFT_v1g127554,NEMVEDRAFT_v1g43898	down syndrome cell adhesion molecule like 1
223	NVE23862	82.866	3.77077	0.891543	4.22949	2.34222e-05	0.000164125	#N/A	#N/A
224	NVE9324	148.486	3.76703	0.386811	9.73868	2.06211e-22	1.12138e-20	NEMVEDRAFT_v1g125256	forkhead box q2
225	NVE20972	1019.62	3.7652	0.234107	16.0832	3.3465e-58	1.76193e-55	NEMVEDRAFT_v1g197583	#N/A
226	NVE7427	12.789	3.75751	0.948891	3.95989	7.49845e-05	0.000467588	#N/A	#N/A
227	NVE25441	715.796	3.75398	0.432631	8.67709	4.0602e-18	1.53942e-16	#N/A	transient receptor potential cation channel subfamily a member 1
228	NVE24001	87.4114	3.75228	0.414784	9.04636	1.47808e-19	6.38827e-18	NEMVEDRAFT_v1g238776	#N/A
229	NVE24973	462.687	3.74756	0.453617	8.2615	1.43855e-16	4.85087e-15	NEMVEDRAFT_v1g107948	neuropeptide y2 7 receptor
230	NVE19410	468.213	3.73835	0.379013	9.86338	5.99961e-23	3.47531e-21	NEMVEDRAFT_v1g241790	#N/A
231	NVE2051	430.99	3.7373	0.291831	12.8064	1.51007e-37	2.57222e-35	NEMVEDRAFT_v1g85807	potassium channel subfamily k member 9-like
232	NVE2829	4634.26	3.73592	0.270247	13.8241	1.82422e-43	4.59346e-41	NEMVEDRAFT_v1g56483	---NA---
233	NVE5601	407.394	3.73128	0.389509	9.57943	9.75794e-22	5.06844e-20	NEMVEDRAFT_v1g212702	#N/A
234	NVE22769	789.018	3.72992	0.254187	14.6739	9.46986e-49	3.27431e-46	#N/A	filamin a
235	NVE11317	749.012	3.72771	0.368813	10.1073	5.12641e-24	3.22713e-22	NEMVEDRAFT_v1g201179	#N/A
236	NVE11744	3136.16	3.72563	0.29495	12.6314	1.41784e-36	2.18971e-34	NEMVEDRAFT_v1g201307	golgi integral membrane protein
237	NVE6457	4547.92	3.72469	0.3296	11.3006	1.30287e-29	1.3355e-27	NEMVEDRAFT_v1g245712	isoform d
238	NVE25032	965.858	3.7243	0.338429	11.0046	3.62941e-28	3.36315e-26	#N/A	novel histamine h2-like g-protein coupled receptor
239	NVE1258	112.318	3.70755	0.721205	5.14078	2.73607e-07	2.81706e-06	#N/A	#N/A
240	NVE14740	347.175	3.70494	0.350752	10.5628	4.43111e-26	3.30068e-24	NEMVEDRAFT_v1g134818	#N/A
241	NVE4656	1389.75	3.69787	0.332451	11.123	9.6911e-29	9.39347e-27	NEMVEDRAFT_v1g199433	#N/A
242	NVE26175	692.259	3.69124	0.223617	16.5069	3.27162e-61	1.99448e-58	NEMVEDRAFT_v1g110232	synapsin iii
243	NVE21426	839.254	3.68717	0.284339	12.9675	1.86981e-38	3.332e-36	#N/A	#N/A
244	NVE8062	428.642	3.68536	0.347723	10.5985	3.02637e-26	2.29114e-24	NEMVEDRAFT_v1g79851	#N/A
245	NVE14863	988.486	3.68272	0.273612	13.4596	2.70336e-41	5.8529e-39	NEMVEDRAFT_v1g240825,NEMVEDRAFT_v1g228796	alpha-1a adrenergic receptor-like
246	NVE7533	275.408	3.67121	1.11907	3.28057	0.00103597	0.00482785	NEMVEDRAFT_v1g239768	#N/A
247	NVE18270	548.166	3.67097	0.338293	10.8515	1.96259e-27	1.69016e-25	#N/A	milk fat globule-egf factor 8 protein precursor
248	NVE2971	686.437	3.6709	0.312281	11.7551	6.64843e-32	8.19242e-30	#N/A	#N/A
249	NVE21	306.173	3.66661	0.49485	7.40955	1.26732e-13	3.21095e-12	#N/A	espin
250	NVE1571	547.459	3.66486	0.369536	9.91748	3.49481e-23	2.06532e-21	NEMVEDRAFT_v1g209875	#N/A
251	NVE8378	192.416	3.66178	0.458082	7.99373	1.30916e-15	4.04375e-14	#N/A	#N/A
252	NVE2476	5505.14	3.65242	0.409477	8.91971	4.67528e-19	1.91356e-17	#N/A	#N/A
253	NVE9061	98.6585	3.65029	0.421283	8.66469	4.52739e-18	1.70817e-16	#N/A	#N/A
254	NVE14836	514.271	3.64604	0.441652	8.25546	1.51319e-16	5.08773e-15	#N/A	#N/A
255	NVE23188	3730.64	3.6357	0.334836	10.8581	1.82418e-27	1.58274e-25	NEMVEDRAFT_v1g242883	synaptotagmin-7 isoform 2
256	NVE667	273.361	3.62858	0.369384	9.82332	8.93511e-23	5.09829e-21	#N/A	#N/A
257	NVE1263	2630.32	3.6243	0.200758	18.0531	7.46121e-73	7.51506e-70	NEMVEDRAFT_v1g60009	voltage-dependent calcium channel type a subunit alpha-1
258	NVE3364	383.42	3.61716	0.247865	14.5933	3.09862e-48	1.02546e-45	#N/A	#N/A
259	NVE7616	1546.53	3.608	0.33242	10.8538	1.91404e-27	1.6545e-25	NEMVEDRAFT_v1g214068,NEMVEDRAFT_v1g122516	ca- isoform b
260	NVE2611	337.842	3.60724	0.491749	7.33553	2.20842e-13	5.47169e-12	NEMVEDRAFT_v1g114590	#N/A
261	NVE22035	59.7876	3.60511	0.842503	4.27905	1.87696e-05	0.00013441	#N/A	#N/A
262	NVE6177	1261.35	3.60331	0.465201	7.74569	9.50622e-15	2.71208e-13	NEMVEDRAFT_v1g87987	carboxypeptidase a2
263	NVE20023	1259.26	3.60205	0.214209	16.8156	1.87547e-63	1.27786e-60	NEMVEDRAFT_v1g140820	hypoxia-inducible factor 1-alpha inhibitor
264	NVE19690	27.4296	3.59825	0.79158	4.54565	5.4765e-06	4.43286e-05	#N/A	#N/A
265	NVE3865	104.966	3.59527	0.467911	7.68366	1.54601e-14	4.36235e-13	#N/A	#N/A
266	NVE19711	31.3488	3.59276	1.13435	3.16723	0.001539	0.00678965	NEMVEDRAFT_v1g248367	#N/A
267	NVE17610	1199.63	3.59218	0.306701	11.7123	1.10225e-31	1.3369e-29	#N/A	#N/A
268	NVE6209	1037.29	3.58377	0.336849	10.6391	1.96038e-26	1.53426e-24	NEMVEDRAFT_v1g239633	#N/A
269	NVE6582	2324.15	3.57615	0.335452	10.6607	1.55396e-26	1.22863e-24	NEMVEDRAFT_v1g10129	probable phospholipid-transporting atpase ia isoform b
270	NVE2289	125.005	3.57501	0.532962	6.70782	1.9755e-11	3.79158e-10	#N/A	#N/A
271	NVE18775	312.102	3.57181	0.514257	6.94557	3.76936e-12	7.98911e-11	#N/A	#N/A
272	NVE24528	297.683	3.56787	0.539721	6.61059	3.82781e-11	7.09548e-10	NEMVEDRAFT_v1g106757	#N/A
273	NVE8045	545.973	3.56683	0.282277	12.6359	1.33817e-36	2.08055e-34	NEMVEDRAFT_v1g79680	nicotinic acetylcholine receptor alpha6 subunit
274	NVE9541	7212.29	3.56105	0.346569	10.2752	9.11906e-25	6.28727e-23	NEMVEDRAFT_v1g54540,NEMVEDRAFT_v1g125566,NEMVEDRAFT_v1g56077,NEMVEDRAFT_v1g125536	#N/A
275	NVE7732	348.474	3.56074	0.392039	9.08263	1.05979e-19	4.69427e-18	NEMVEDRAFT_v1g21809	cyclic nucleotide-gated cation channel alpha-3
276	NVE8900	615.144	3.55745	0.311874	11.4067	3.87198e-30	4.1146e-28	NEMVEDRAFT_v1g239899	#N/A
277	NVE25247	628.197	3.55576	0.377329	9.4235	4.3628e-21	2.1782e-19	NEMVEDRAFT_v1g198287	#N/A
278	NVE16779	511.179	3.55235	0.354571	10.0187	1.26116e-23	7.68846e-22	NEMVEDRAFT_v1g248059	#N/A
279	NVE8044	337.044	3.53435	0.326159	10.8363	2.31681e-27	1.98049e-25	#N/A	#N/A
280	NVE3630	5952.38	3.52851	0.240823	14.6519	1.31037e-48	4.46411e-46	NEMVEDRAFT_v1g211452,NEMVEDRAFT_v1g16815	ets variant 1
281	NVE6677	19290.1	3.52212	0.352159	10.0015	1.50126e-23	9.10423e-22	NEMVEDRAFT_v1g233307	cd151 antigen
282	NVE11315	1175.02	3.52126	0.539106	6.53167	6.50389e-11	1.17252e-09	#N/A	#N/A
283	NVE16495	177.023	3.5173	0.521653	6.74261	1.55568e-11	3.03408e-10	NEMVEDRAFT_v1g197150	#N/A
284	NVE3694	230.496	3.51425	0.358325	9.80744	1.04593e-22	5.92423e-21	NEMVEDRAFT_v1g211484	#N/A
285	NVE12979	160.365	3.51121	0.353862	9.92253	3.3224e-23	1.9735e-21	NEMVEDRAFT_v1g81021	cyclic nucleotide-gated cation channel alpha-3 isoform 1
286	NVE7860	3893.33	3.50922	0.324505	10.8141	2.95296e-27	2.47856e-25	#N/A	#N/A
287	NVE7042	155.527	3.48676	0.371907	9.37537	6.89342e-21	3.34086e-19	#N/A	ubiquitin carboxyl-terminal hydrolase 34-like
288	NVE1527	174.94	3.48666	0.328219	10.6229	2.33099e-26	1.79999e-24	#N/A	#N/A
289	NVE17221	212.417	3.48069	0.370127	9.40406	5.24949e-21	2.5985e-19	NEMVEDRAFT_v1g138185	prostaglandin e2 receptor ep4 subtype
290	NVE6994	61.6612	3.48056	0.576972	6.03246	1.61478e-09	2.40565e-08	#N/A	#N/A
291	NVE12961	379.44	3.48019	0.357204	9.74285	1.9792e-22	1.08137e-20	#N/A	#N/A
292	NVE23893	132.495	3.47911	0.441513	7.87998	3.27423e-15	9.71201e-14	#N/A	#N/A
293	NVE4530	348.626	3.47393	0.356282	9.75051	1.83552e-22	1.00524e-20	#N/A	#N/A
294	NVE4294	333.291	3.47368	0.433107	8.02037	1.05428e-15	3.28272e-14	NEMVEDRAFT_v1g211856	#N/A
295	NVE18013	20.6252	3.47228	0.860819	4.03369	5.49066e-05	0.000352638	#N/A	#N/A
296	NVE6323	144.234	3.45498	0.571014	6.05059	1.44312e-09	2.15965e-08	#N/A	#N/A
297	NVE13838	47.2135	3.45102	0.573896	6.01333	1.81751e-09	2.68694e-08	#N/A	#N/A
298	NVE9063	614.701	3.44992	0.439204	7.85494	3.9995e-15	1.17579e-13	NEMVEDRAFT_v1g10376	ephrin type-a receptor 4-like
299	NVE15024	1396.29	3.44924	0.255506	13.4996	1.57196e-41	3.50153e-39	NEMVEDRAFT_v1g247798	vascular endothelial growth factor
300	NVE21039	30.9551	3.44532	0.858963	4.01103	6.04556e-05	0.000384334	NEMVEDRAFT_v1g61732,NEMVEDRAFT_v1g67111	low-density lipoprotein receptor-related protein 4
301	NVE23001	262.455	3.44065	0.351122	9.79901	1.13694e-22	6.42398e-21	NEMVEDRAFT_v1g242817	suppression of tumorigenicity 18 protein
302	NVE9062	524.655	3.43773	0.33889	10.1441	3.52042e-24	2.24667e-22	NEMVEDRAFT_v1g10376	ephrin type-a receptor 3 precursor
303	NVE11291	329.198	3.4361	0.304569	11.2819	1.613e-29	1.64611e-27	#N/A	#N/A
304	NVE13528	955.904	3.43421	0.33583	10.226	1.51634e-24	1.00078e-22	NEMVEDRAFT_v1g37078	isoform c
305	NVE21812	88.1617	3.43393	0.67808	5.06419	4.10147e-07	4.07613e-06	#N/A	#N/A
306	NVE7861	372.485	3.43392	0.415588	8.26279	1.42304e-16	4.80555e-15	NEMVEDRAFT_v1g246108	#N/A
307	NVE3359	32.9818	3.43386	1.06359	3.22855	0.00124418	0.00565262	#N/A	#N/A
308	NVE21758	4091.2	3.42324	0.263499	12.9915	1.36739e-38	2.47475e-36	NEMVEDRAFT_v1g31519	transcription factor ap-2-epsilon-like
309	NVE24031	50.0985	3.42294	1.02205	3.34911	0.000810718	0.00387879	#N/A	#N/A
310	NVE12855	1110.77	3.42042	0.32828	10.4192	2.02625e-25	1.45325e-23	NEMVEDRAFT_v1g1897	novel histamine h2-like g-protein coupled receptor
311	NVE20293	356.821	3.41845	0.489714	6.98051	2.94111e-12	6.33803e-11	#N/A	#N/A
312	NVE4061	400.174	3.41797	0.249747	13.6857	1.23537e-42	2.89077e-40	#N/A	#N/A
313	NVE14922	820.825	3.41399	0.293907	11.6159	3.42211e-31	3.98375e-29	#N/A	#N/A
314	NVE21642	344.939	3.40828	0.423599	8.04601	8.55402e-16	2.68877e-14	#N/A	#N/A
315	NVE2444	989.848	3.40812	0.332919	10.2371	1.35245e-24	9.05519e-23	NEMVEDRAFT_v1g210540	achaete-scute homolog 4-like
316	NVE22381	24.8393	3.40629	0.786831	4.32913	1.49701e-05	0.00010985	#N/A	#N/A
317	NVE8064	8679.28	3.4058	0.182121	18.7008	4.87811e-78	5.9477e-75	#N/A	#N/A
318	NVE12216	2354.99	3.40258	0.332467	10.2344	1.39125e-24	9.28812e-23	NEMVEDRAFT_v1g217023	transient receptor potential cation channel subfamily a member 1
319	NVE15256	546.571	3.39709	0.308775	11.0018	3.7446e-28	3.45607e-26	NEMVEDRAFT_v1g41366	#N/A
320	NVE15819	56.2897	3.39584	0.986126	3.44362	0.000573988	0.00287503	NEMVEDRAFT_v1g62279	#N/A
321	NVE23000	89.2914	3.3942	0.382481	8.87417	7.04557e-19	2.84351e-17	NEMVEDRAFT_v1g242817	#N/A
322	NVE25612	427.795	3.38744	0.435481	7.77861	7.33285e-15	2.11285e-13	NEMVEDRAFT_v1g208481	hippocalcin-like protein 1
323	NVE4606	1968.85	3.38187	0.240716	14.0492	7.78588e-45	2.07922e-42	#N/A	#N/A
324	NVE9453	136.217	3.37878	0.655425	5.1551	2.53497e-07	2.62166e-06	NEMVEDRAFT_v1g200556	#N/A
325	NVE4026	75.2426	3.37762	0.833971	4.05005	5.12068e-05	0.000331264	NEMVEDRAFT_v1g211636	globin x
326	NVE1727	60.3753	3.375	0.696939	4.8426	1.28149e-06	1.16832e-05	#N/A	#N/A
327	NVE21605	777.317	3.36886	0.320705	10.5045	8.23253e-26	6.03528e-24	#N/A	#N/A
328	NVE11975	865.902	3.36717	0.335575	10.034	1.08025e-23	6.65562e-22	#N/A	#N/A
329	NVE1159	58.3224	3.35713	0.809356	4.14791	3.35524e-05	0.000227074	NEMVEDRAFT_v1g112054	#N/A
330	NVE14778	29.2672	3.35685	1.11333	3.01515	0.00256853	0.010537	NEMVEDRAFT_v1g17017	snake venom metalloprotease inhibitor 02a10-like
331	NVE17281	171.858	3.3556	0.443232	7.57077	3.71031e-14	9.95824e-13	NEMVEDRAFT_v1g138379	hypothetical protein TRIADDRAFT_55330 [Trichoplax adhaerens]
332	NVE7272	21.9133	3.35552	0.999622	3.35679	0.000788518	0.00378351	NEMVEDRAFT_v1g213891	#N/A
333	NVE3601	300.156	3.34638	0.356642	9.38301	6.41169e-21	3.13361e-19	#N/A	---NA---
334	NVE8384	1178.19	3.34284	0.292382	11.4331	2.85567e-30	3.09133e-28	NEMVEDRAFT_v1g161360	phospholipase eta 2
335	NVE5590	398.023	3.33346	0.434878	7.66527	1.78452e-14	4.99276e-13	NEMVEDRAFT_v1g119330	tyrosine kinase receptor
336	NVE12499	244.521	3.33197	0.465946	7.15098	8.61578e-13	1.98798e-11	#N/A	#N/A
337	NVE4218	629.267	3.32534	0.224358	14.8216	1.06267e-49	3.78734e-47	NEMVEDRAFT_v1g41471	tyrosine kinase receptor cad96ca
338	NVE23282	2145.34	3.31922	0.219447	15.1254	1.10173e-51	4.47768e-49	NEMVEDRAFT_v1g206920	c007-h6 g-protein coupled receptor
339	NVE24513	66.8239	3.31619	0.648122	5.11662	3.11059e-07	3.16469e-06	#N/A	#N/A
340	NVE6526	14.4424	3.31538	0.943933	3.51231	0.000444234	0.00229048	#N/A	#N/A
341	NVE16349	234.201	3.30901	0.330271	10.019	1.25706e-23	7.68363e-22	NEMVEDRAFT_v1g81132	uncharacterized protein loc100879481
342	NVE11938	63.4226	3.30832	0.480763	6.8814	5.92661e-12	1.21824e-10	NEMVEDRAFT_v1g13288	#N/A
343	NVE16355	2414.14	3.30797	0.337728	9.79476	1.18578e-22	6.68364e-21	#N/A	#N/A
344	NVE21701	29.4181	3.30534	0.684557	4.82843	1.37614e-06	1.24676e-05	NEMVEDRAFT_v1g45169	neuropeptide ff receptor 2-like
345	NVE12889	3168.92	3.3034	0.199522	16.5565	1.4366e-61	9.24452e-59	NEMVEDRAFT_v1g80476	cyclin-dependent kinase 5 activator 1-like
346	NVE25756	840.726	3.30086	0.226752	14.5572	5.25971e-48	1.71615e-45	NEMVEDRAFT_v1g109242	potassium voltage-gated channel subfamily b member 2
347	NVE25280	2407.55	3.29897	0.391292	8.43097	3.42822e-17	1.21807e-15	NEMVEDRAFT_v1g84682	#N/A
348	NVE7549	31305.1	3.29045	0.362695	9.07224	1.16592e-19	5.1155e-18	NEMVEDRAFT_v1g68118,NEMVEDRAFT_v1g1374	immunoglobulin g binding protein a precursor
349	NVE8393	17.7543	3.28985	0.926302	3.55159	0.000382909	0.00200826	NEMVEDRAFT_v1g89064	dbh-like 1
350	NVE4711	115.142	3.28837	0.403534	8.14892	3.67189e-16	1.19807e-14	#N/A	#N/A
351	NVE5370	813.257	3.28827	0.305194	10.7744	4.54944e-27	3.77751e-25	NEMVEDRAFT_v1g146155,NEMVEDRAFT_v1g12143	phospholipase eta 2
352	NVE6695	1046.57	3.2879	0.318164	10.334	4.94712e-25	3.47288e-23	NEMVEDRAFT_v1g51370	potassium channel subfamily k member 3
353	NVE7055	3141.88	3.28644	0.248169	13.2428	4.96926e-40	9.75575e-38	NEMVEDRAFT_v1g213684	#N/A
354	NVE21288	455.401	3.28175	0.363022	9.04009	1.56546e-19	6.72828e-18	NEMVEDRAFT_v1g101645	dickkopf-related protein 3
355	NVE4586	967.144	3.27161	0.319692	10.2336	1.4015e-24	9.32961e-23	#N/A	#N/A
356	NVE13976	425.496	3.26625	0.429658	7.60198	2.91633e-14	7.92025e-13	NEMVEDRAFT_v1g30320	#N/A
357	NVE2128	1146.03	3.26548	0.347953	9.38484	6.30125e-21	3.08615e-19	NEMVEDRAFT_v1g85995	alpha-1d- receptor
358	NVE7524	67.8424	3.26363	0.426838	7.64607	2.07217e-14	5.76276e-13	#N/A	#N/A
359	NVE10557	2729.71	3.24863	0.340484	9.54122	1.41164e-21	7.23499e-20	NEMVEDRAFT_v1g127891	homeobox protein nkx-
360	NVE2439	476.068	3.24487	0.295473	10.9819	4.66748e-28	4.25697e-26	NEMVEDRAFT_v1g210535	#N/A
361	NVE20395	16.3297	3.24417	0.939043	3.45476	0.000550775	0.00276834	NEMVEDRAFT_v1g9504,NEMVEDRAFT_v1g6498	extracellular calcium-sensing receptor
362	NVE10742	437.218	3.24358	0.309855	10.468	1.21123e-25	8.79601e-24	NEMVEDRAFT_v1g128296	homeobox protein mox-2-like
363	NVE8590	243.871	3.23952	0.596299	5.43272	5.55022e-08	6.43526e-07	NEMVEDRAFT_v1g123885	#N/A
364	NVE2951	4937.5	3.23944	0.272077	11.9064	1.09667e-32	1.4193e-30	NEMVEDRAFT_v1g86315	otoferlin isoform 1
365	NVE13921	991.489	3.23506	0.283163	11.4247	3.14664e-30	3.37477e-28	NEMVEDRAFT_v1g202069	#N/A
366	NVE10711	2742.17	3.23423	0.243441	13.2855	2.81147e-40	5.7132e-38	NEMVEDRAFT_v1g128256	#N/A
367	NVE3615	195.587	3.23188	0.308214	10.4858	1.00377e-25	7.31238e-24	NEMVEDRAFT_v1g116478	#N/A
368	NVE9585	1434.57	3.22913	0.285086	11.3269	9.65881e-30	1.00339e-27	NEMVEDRAFT_v1g246500	#N/A
369	NVE20517	70.6707	3.22902	0.52357	6.16731	6.94593e-10	1.08211e-08	NEMVEDRAFT_v1g205246	#N/A
370	NVE7879	2069.94	3.22841	0.254351	12.6927	6.48864e-37	1.03666e-34	NEMVEDRAFT_v1g24241	#N/A
371	NVE13533	235.933	3.22823	0.335434	9.62403	6.32993e-22	3.31763e-20	NEMVEDRAFT_v1g201883	#N/A
372	NVE16129	177.417	3.2256	1.22845	2.62575	0.00864593	0.0295631	NEMVEDRAFT_v1g203014	#N/A
373	NVE22390	42.3446	3.22352	0.967438	3.33201	0.000862203	0.00409467	#N/A	#N/A
374	NVE895	1479.57	3.22331	0.274012	11.7634	6.02555e-32	7.50473e-30	NEMVEDRAFT_v1g13425	neuropeptide ff receptor 2
375	NVE19644	145.552	3.22233	0.501622	6.42383	1.32889e-10	2.28038e-09	#N/A	#N/A
376	NVE6700	412.519	3.21605	0.300506	10.7021	9.94747e-27	8.11419e-25	NEMVEDRAFT_v1g51665	voltage-gated potassium channel
377	NVE13027	2579.49	3.2137	0.25054	12.8271	1.15617e-37	1.98399e-35	NEMVEDRAFT_v1g238127	tripartite motif-containing protein 2
378	NVE22902	43.6014	3.20993	0.623482	5.1484	2.62721e-07	2.711e-06	#N/A	#N/A
379	NVE3112	760.071	3.2082	0.299956	10.6956	1.06776e-26	8.58878e-25	NEMVEDRAFT_v1g115225	neurocalcin homolog
380	NVE25204	3348.76	3.20736	0.276876	11.5841	4.96047e-31	5.68882e-29	#N/A	potassium voltage-gated channel protein shaw
381	NVE8983	97.5317	3.20359	0.688775	4.65114	3.30106e-06	2.78486e-05	NEMVEDRAFT_v1g124403	probable atp-dependent dna helicase hfm1
382	NVE4743	440.575	3.20041	0.291399	10.9829	4.61794e-28	4.22842e-26	NEMVEDRAFT_v1g37807	#N/A
383	NVE3823	1358.92	3.19804	0.286135	11.1767	5.30404e-29	5.22865e-27	NEMVEDRAFT_v1g232009,NEMVEDRAFT_v1g63580	transient receptor potential cation channel subfamily a member 1
384	NVE20956	381.743	3.19445	0.311943	10.2405	1.3056e-24	8.76682e-23	NEMVEDRAFT_v1g82495	#N/A
385	NVE13328	205.823	3.18845	0.327427	9.73787	2.07864e-22	1.12698e-20	#N/A	glutamate
386	NVE19180	500.553	3.18824	0.535994	5.94828	2.70971e-09	3.9038e-08	NEMVEDRAFT_v1g27192	tolloid-like protein 2
387	NVE16899	1059.18	3.18653	0.312422	10.1994	1.99466e-24	1.29798e-22	NEMVEDRAFT_v1g219438	#N/A
388	NVE6261	33.8248	3.1834	0.815913	3.90164	9.55434e-05	0.000584	NEMVEDRAFT_v1g199875	#N/A
389	NVE9724	68.5284	3.18274	0.803346	3.96186	7.43684e-05	0.000464121	#N/A	#N/A
390	NVE23209	59.3935	3.18222	0.634021	5.0191	5.19135e-07	5.0637e-06	NEMVEDRAFT_v1g104862	tripartite motif-containing
391	NVE2333	103.222	3.18145	0.40308	7.89286	2.95336e-15	8.78273e-14	NEMVEDRAFT_v1g210418	stabilin-1 isoform 1
392	NVE26173	1285.57	3.17691	0.293012	10.8423	2.17014e-27	1.86198e-25	NEMVEDRAFT_v1g110232	synapsin isoform
393	NVE18095	179.558	3.17624	0.438189	7.24857	4.21209e-13	1.01221e-11	NEMVEDRAFT_v1g203909	#N/A
394	NVE17618	2344.52	3.17571	0.237471	13.3731	8.68966e-41	1.7837e-38	NEMVEDRAFT_v1g97005	pancreas specific transcription 1a
395	NVE25281	192.484	3.17174	0.441106	7.19041	6.45985e-13	1.50856e-11	NEMVEDRAFT_v1g34692	#N/A
396	NVE12744	118.222	3.16592	0.458215	6.90925	4.87225e-12	1.01502e-10	NEMVEDRAFT_v1g223544	#N/A
397	NVE11876	6246.67	3.16543	0.198189	15.9718	2.00924e-57	9.90344e-55	NEMVEDRAFT_v1g129977	prohormone convertase 1
398	NVE6107	4208.34	3.16371	0.222265	14.2339	5.64076e-46	1.66869e-43	NEMVEDRAFT_v1g180174	serine threonine-protein kinase pim-3-like
399	NVE14546	91.3476	3.16257	0.491831	6.43021	1.27429e-10	2.1948e-09	NEMVEDRAFT_v1g93841	calmodulin-like 3
400	NVE19164	941.517	3.16197	0.242093	13.0609	5.50394e-39	1.02003e-36	NEMVEDRAFT_v1g183662,NEMVEDRAFT_v1g98616	fibroblast growth factor receptor 1 precursor
401	NVE24807	255.563	3.1606	0.64799	4.87754	1.07416e-06	9.93372e-06	NEMVEDRAFT_v1g207930	soluble guanylate cyclase 88e
402	NVE10578	182.93	3.15789	0.349162	9.04418	1.5079e-19	6.49292e-18	#N/A	#N/A
403	NVE24504	206.101	3.15657	0.622245	5.07287	3.91858e-07	3.91284e-06	NEMVEDRAFT_v1g207679	glycine receptor subunit alpha-2 isoform 2
404	NVE11585	139.826	3.15524	0.421903	7.47861	7.51147e-14	1.93345e-12	#N/A	#N/A
405	NVE8383	797.718	3.1525	0.250865	12.5665	3.22633e-36	4.79111e-34	NEMVEDRAFT_v1g161360	phospholipase eta 2
406	NVE19179	77.5194	3.14722	0.591071	5.32461	1.01173e-07	1.12465e-06	#N/A	#N/A
407	NVE16916	725.185	3.14095	0.241871	12.986	1.4683e-38	2.6368e-36	#N/A	---NA---
408	NVE1038	183.247	3.13956	0.496111	6.32835	2.478e-10	4.11508e-09	#N/A	#N/A
409	NVE19734	143.63	3.13741	0.325455	9.64007	5.41522e-22	2.85111e-20	NEMVEDRAFT_v1g164727	#N/A
410	NVE10926	236.453	3.13189	0.353248	8.866	7.58211e-19	3.04943e-17	NEMVEDRAFT_v1g128393	#N/A
411	NVE4639	532.306	3.12722	0.259118	12.0687	1.54493e-33	2.10528e-31	NEMVEDRAFT_v1g199410	cytosolic phospholipase a2
412	NVE1307	1553.12	3.12428	0.3196	9.77559	1.43319e-22	8.0003e-21	NEMVEDRAFT_v1g179227	synaptotagmin xiv
413	NVE8199	9820.85	3.12399	0.265681	11.7584	6.39178e-32	7.91829e-30	NEMVEDRAFT_v1g196609	gata binding protein isoform cra_a
414	NVE3636	558.682	3.12234	0.274764	11.3637	6.33972e-30	6.61558e-28	NEMVEDRAFT_v1g211456	#N/A
415	NVE8213	1728.59	3.12141	0.290568	10.7424	6.43247e-27	5.30301e-25	#N/A	#N/A
416	NVE10163	91.9645	3.11936	0.599985	5.19906	2.00297e-07	2.1149e-06	#N/A	#N/A
417	NVE16067	106.872	3.11882	0.440591	7.07873	1.45484e-12	3.25003e-11	NEMVEDRAFT_v1g202928	#N/A
418	NVE10246	440.078	3.11136	0.27378	11.3645	6.2848e-30	6.58795e-28	#N/A	#N/A
419	NVE5751	254.969	3.11043	0.539464	5.76579	8.12768e-09	1.07962e-07	#N/A	#N/A
420	NVE9416	2073.63	3.10495	0.326555	9.50819	1.94017e-21	9.87824e-20	NEMVEDRAFT_v1g89813	#N/A
421	NVE21855	66.9654	3.10464	0.656701	4.72763	2.27157e-06	1.97593e-05	#N/A	#N/A
422	NVE12388	330.118	3.10055	0.348587	8.89462	5.8618e-19	2.37819e-17	NEMVEDRAFT_v1g247289	#N/A
423	NVE12283	17.9781	3.09572	0.988543	3.1316	0.00173858	0.00754655	NEMVEDRAFT_v1g46320	cre-dop-4 protein
424	NVE229	15.0443	3.09416	1.01343	3.05315	0.0022645	0.00944978	#N/A	#N/A
425	NVE21074	91.2293	3.09059	0.724348	4.26671	1.98373e-05	0.000141183	NEMVEDRAFT_v1g82974	#N/A
426	NVE14898	36.9619	3.08497	0.889239	3.46923	0.000521962	0.00264243	#N/A	cholecystokinin b receptor
427	NVE4259	402.946	3.08487	0.435431	7.08463	1.39419e-12	3.12661e-11	NEMVEDRAFT_v1g117160	glutamate
428	NVE8158	231.703	3.08222	0.290245	10.6194	2.42096e-26	1.86325e-24	#N/A	#N/A
429	NVE16489	965.019	3.07853	0.229871	13.3924	6.69632e-41	1.41024e-38	NEMVEDRAFT_v1g81203,NEMVEDRAFT_v1g81653	#N/A
430	NVE7088	338.618	3.07263	0.337378	9.10737	8.44009e-20	3.79547e-18	NEMVEDRAFT_v1g146932	ephrin type-a receptor 3-like
431	NVE1112	191.804	3.06187	0.513555	5.9621	2.49022e-09	3.60552e-08	NEMVEDRAFT_v1g111875	#N/A
432	NVE8534	1410.81	3.05855	0.277527	11.0207	3.03676e-28	2.83668e-26	#N/A	#N/A
433	NVE24623	1461.37	3.05554	0.282547	10.8143	2.946e-27	2.47856e-25	#N/A	#N/A
434	NVE25781	290.393	3.05382	0.46011	6.63715	3.19817e-11	5.97713e-10	NEMVEDRAFT_v1g109382	#N/A
435	NVE11745	804.013	3.05326	0.385949	7.91104	2.5525e-15	7.66942e-14	#N/A	#N/A
436	NVE17485	101.91	3.05231	0.549627	5.55343	2.80126e-08	3.40115e-07	#N/A	#N/A
437	NVE8149	2994.99	3.05225	0.332465	9.18067	4.2841e-20	1.98095e-18	#N/A	transmembrane protein 77
438	NVE13132	222.437	3.05165	0.378524	8.06197	7.5077e-16	2.376e-14	#N/A	#N/A
439	NVE775	98.2677	3.04834	0.508872	5.99039	2.09338e-09	3.07321e-08	#N/A	#N/A
440	NVE11385	1181.64	3.04158	0.353972	8.5927	8.49489e-18	3.16387e-16	NEMVEDRAFT_v1g216426	d dopamine receptor-like
441	NVE20128	814.843	3.03871	0.236054	12.873	6.38937e-38	1.1129e-35	NEMVEDRAFT_v1g99932	#N/A
442	NVE8898	332.315	3.03762	0.50267	6.04297	1.51304e-09	2.25991e-08	NEMVEDRAFT_v1g89517	neural-cadherin-like
443	NVE20732	2534.07	3.03119	0.212964	14.2333	5.69052e-46	1.66869e-43	NEMVEDRAFT_v1g141592	#N/A
444	NVE4487	105.026	3.03117	0.388167	7.80893	5.76736e-15	1.67427e-13	NEMVEDRAFT_v1g117699	#N/A
445	NVE1325	42.177	3.02571	0.580557	5.21173	1.87085e-07	1.98535e-06	#N/A	#N/A
446	NVE3417	302.788	3.0256	0.313984	9.63615	5.626e-22	2.95537e-20	NEMVEDRAFT_v1g72592	#N/A
447	NVE402	724.755	3.02528	0.264599	11.4334	2.84599e-30	3.09133e-28	NEMVEDRAFT_v1g61041	nicotinic acetylcholine receptor subunit alpha 6
448	NVE23828	34.6354	3.02346	0.78058	3.87335	0.00010735	0.000648975	#N/A	#N/A
449	NVE11024	275.909	3.01855	0.443136	6.8118	9.63854e-12	1.92323e-10	#N/A	#N/A
450	NVE21238	894.58	3.00737	0.248744	12.0902	1.19018e-33	1.64118e-31	NEMVEDRAFT_v1g101677	#N/A
451	NVE10753	109	3.0005	0.883304	3.3969	0.000681535	0.00334218	NEMVEDRAFT_v1g223254	#N/A
452	NVE15871	161.218	2.99793	0.363768	8.24131	1.70341e-16	5.69425e-15	NEMVEDRAFT_v1g202896	#N/A
453	NVE2389	646.155	2.99775	0.463199	6.47184	9.6816e-11	1.70558e-09	NEMVEDRAFT_v1g114090	photoreceptor-specific nuclear receptor
454	NVE11323	2854.14	2.98872	0.214258	13.9492	3.18324e-44	8.28573e-42	NEMVEDRAFT_v1g91046	potassium voltage-gated channel subfamily h member 8
455	NVE1919	3836.53	2.98859	0.315465	9.4736	2.70349e-21	1.36745e-19	NEMVEDRAFT_v1g210189	#N/A
456	NVE2739	107.857	2.98584	0.505565	5.90594	3.50639e-09	4.9526e-08	#N/A	potassium voltage-gated subfamily h (eag-related) member 2 like
457	NVE19754	125.16	2.98157	0.423974	7.03243	2.02967e-12	4.46528e-11	#N/A	#N/A
458	NVE5496	959.324	2.97468	0.280199	10.6163	2.50261e-26	1.91338e-24	NEMVEDRAFT_v1g87664	potassium voltage-gated channel subfamily h member 7
459	NVE9579	242.962	2.97461	0.503681	5.90574	3.51063e-09	4.9526e-08	#N/A	#N/A
460	NVE23433	675.071	2.96892	0.399803	7.42597	1.11955e-13	2.84381e-12	#N/A	#N/A
461	NVE12869	105.223	2.96853	0.459925	6.45438	1.08665e-10	1.89274e-09	NEMVEDRAFT_v1g196737	toll-like receptor 13-like
462	NVE2447	594.178	2.96851	0.531069	5.58969	2.27473e-08	2.81197e-07	#N/A	#N/A
463	NVE7117	1650.15	2.96328	0.330068	8.97777	2.76307e-19	1.16805e-17	NEMVEDRAFT_v1g213735	homeobox protein otx1-like
464	NVE20985	3486.4	2.96175	0.234825	12.6126	1.79945e-36	2.72458e-34	NEMVEDRAFT_v1g238525,NEMVEDRAFT_v1g82979	cytoplasmic polyadenylation element binding protein 4
465	NVE21609	491.052	2.96094	0.400563	7.39196	1.44685e-13	3.64101e-12	NEMVEDRAFT_v1g205904	#N/A
466	NVE4216	301.138	2.95793	0.418755	7.06362	1.62225e-12	3.60316e-11	NEMVEDRAFT_v1g41471	tyrosine-protein kinase
467	NVE5567	86.8508	2.95614	0.439322	6.72886	1.70994e-11	3.30655e-10	NEMVEDRAFT_v1g212680	dopamine d1 beta receptor
468	NVE19562	6205.75	2.95532	0.205423	14.3865	6.28774e-47	1.9684e-44	NEMVEDRAFT_v1g99196	glutamate carboxypeptidase 2-like isoform 1
469	NVE25850	94.2214	2.9507	0.372594	7.91934	2.38775e-15	7.19306e-14	NEMVEDRAFT_v1g9814	#N/A
470	NVE1408	1003.45	2.94924	0.255272	11.5533	7.10207e-31	7.98673e-29	NEMVEDRAFT_v1g209719	---NA---
471	NVE13879	94.053	2.94887	0.521659	5.65288	1.5778e-08	2.01053e-07	NEMVEDRAFT_v1g37123,NEMVEDRAFT_v1g39708	receptor tyrosine kinase-like orphan receptor 2
472	NVE2354	23.9481	2.94869	0.841414	3.50444	0.000457564	0.00235356	#N/A	#N/A
473	NVE7128	2087.44	2.94264	0.218335	13.4776	2.11848e-41	4.67396e-39	#N/A	#N/A
474	NVE25266	3835.1	2.93979	0.269393	10.9126	1.00292e-27	8.86778e-26	NEMVEDRAFT_v1g236423	btn1_neucr ame: full=protein btn-1 flags: precursor
475	NVE8796	27.6592	2.93676	0.665741	4.41126	1.02769e-05	7.834e-05	#N/A	#N/A
476	NVE5655	1475.76	2.92862	0.285883	10.2441	1.25754e-24	8.49671e-23	NEMVEDRAFT_v1g119550	pr domain zinc finger protein 12
477	NVE8716	89.3095	2.92828	0.407663	7.18309	6.8151e-13	1.58832e-11	#N/A	#N/A
478	NVE25420	27.4577	2.92789	0.742968	3.94081	8.12085e-05	0.000502343	NEMVEDRAFT_v1g155732	kelch-like protein 20
479	NVE13149	2847.89	2.92758	0.20585	14.2219	6.70029e-46	1.91628e-43	#N/A	#N/A
480	NVE2398	1216.65	2.9229	0.213187	13.7105	8.78243e-43	2.07606e-40	NEMVEDRAFT_v1g210496	#N/A
481	NVE17617	1076.28	2.92178	0.273958	10.6651	1.4831e-26	1.18067e-24	#N/A	#N/A
482	NVE18902	951.923	2.91981	0.345043	8.46219	2.62408e-17	9.41015e-16	NEMVEDRAFT_v1g197214	---NA---
483	NVE8091	404.43	2.91577	0.312575	9.32822	1.07662e-20	5.18524e-19	NEMVEDRAFT_v1g196494	#N/A
484	NVE10893	460.448	2.9157	0.285773	10.2029	1.9251e-24	1.25625e-22	#N/A	#N/A
485	NVE18341	64.9065	2.91489	0.842639	3.45924	0.0005417	0.00272983	NEMVEDRAFT_v1g97952	#N/A
486	NVE20515	364.897	2.91292	0.415972	7.00267	2.51126e-12	5.49867e-11	#N/A	#N/A
487	NVE21073	125.015	2.91069	0.524088	5.55382	2.79485e-08	3.39515e-07	#N/A	#N/A
488	NVE11987	44.1193	2.90929	0.698417	4.16555	3.10597e-05	0.000211564	NEMVEDRAFT_v1g130234	transmembrane serine 11d
489	NVE17402	242.214	2.90915	0.418177	6.95675	3.48208e-12	7.43464e-11	NEMVEDRAFT_v1g96584	#N/A
490	NVE5589	2606.65	2.90422	0.285879	10.1589	3.02415e-24	1.94065e-22	#N/A	tyrosine kinase receptor
491	NVE18110	25.678	2.90372	1.11788	2.59753	0.00938978	0.031626	#N/A	#N/A
492	NVE15715	713.337	2.90253	0.298993	9.7077	2.79585e-22	1.49581e-20	NEMVEDRAFT_v1g1990	#N/A
493	NVE11023	1284.61	2.89934	0.26693	10.8618	1.75256e-27	1.52631e-25	#N/A	#N/A
494	NVE3661	230.579	2.89632	0.498005	5.81584	6.03287e-09	8.14438e-08	#N/A	#N/A
495	NVE1773	1525.9	2.89619	0.296578	9.76535	1.5856e-22	8.80865e-21	#N/A	sprouty homolog 2
496	NVE3824	537.178	2.89593	0.467158	6.19903	5.68113e-10	9.02049e-09	#N/A	#N/A
497	NVE7677	548.517	2.89285	0.315539	9.16796	4.82042e-20	2.19822e-18	#N/A	#N/A
498	NVE13277	2242.25	2.89079	0.230285	12.5531	3.82296e-36	5.64094e-34	NEMVEDRAFT_v1g10122	potassium channel subfamily t member 1
499	NVE25238	256.489	2.88923	0.379403	7.6152	2.63278e-14	7.17542e-13	NEMVEDRAFT_v1g198273	#N/A
500	NVE8424	214.551	2.88773	0.397318	7.26806	3.64693e-13	8.87444e-12	NEMVEDRAFT_v1g214434	down syndrome cell adhesion molecule
501	NVE1550	332.784	2.88605	0.370879	7.78166	7.15803e-15	2.06504e-13	NEMVEDRAFT_v1g112480	tachykinin-like receptor at isoform a
502	NVE19181	224.277	2.88524	0.405766	7.1106	1.15542e-12	2.62116e-11	#N/A	g protein-coupled receptor
503	NVE15121	49.6128	2.88334	0.496912	5.80251	6.53288e-09	8.78356e-08	NEMVEDRAFT_v1g247835	#N/A
504	NVE19955	2445.71	2.88185	0.2535	11.3682	6.02067e-30	6.36857e-28	#N/A	#N/A
505	NVE21282	19.2871	2.87937	0.929035	3.09931	0.00193972	0.00829377	#N/A	#N/A
506	NVE13977	1115.62	2.87934	0.250455	11.4965	1.37435e-30	1.53069e-28	NEMVEDRAFT_v1g93026	#N/A
507	NVE6942	1116.83	2.87906	0.343645	8.378	5.38324e-17	1.88097e-15	NEMVEDRAFT_v1g88458	transmembrane protease serine 6
508	NVE186	281.554	2.87522	0.35478	8.10424	5.30781e-16	1.71254e-14	NEMVEDRAFT_v1g79242	#N/A
509	NVE4682	10578.6	2.87481	0.216821	13.259	4.0044e-40	7.92871e-38	NEMVEDRAFT_v1g160716	#N/A
510	NVE20898	3200.19	2.86919	0.336369	8.52987	1.46508e-17	5.36176e-16	NEMVEDRAFT_v1g82763	homeobox protein hmx3
511	NVE25488	188.02	2.8691	0.488975	5.86758	4.42211e-09	6.12329e-08	NEMVEDRAFT_v1g108621	sun domain-containing protein 1 isoform a
512	NVE16837	3529.63	2.86887	0.243609	11.7765	5.15853e-32	6.4596e-30	NEMVEDRAFT_v1g241186	#N/A
513	NVE25203	483.491	2.86678	0.270918	10.5817	3.62295e-26	2.72498e-24	NEMVEDRAFT_v1g40487	potassium voltage-gated channel subfamily a member 1
514	NVE2324	31.0897	2.86413	0.844412	3.39187	0.00069418	0.00339771	NEMVEDRAFT_v1g113867	fibrinogen c domain-containing protein 1-like
515	NVE10443	631.937	2.86112	0.241694	11.8378	2.48921e-32	3.18592e-30	#N/A	#N/A
516	NVE334	56.8859	2.86076	0.86159	3.32033	0.00089911	0.00424471	NEMVEDRAFT_v1g238961	#N/A
517	NVE1526	3706.28	2.85621	0.252367	11.3177	1.07268e-29	1.10936e-27	NEMVEDRAFT_v1g112548	btb poz domain-containing protein kctd16
518	NVE22302	22.3721	2.84855	0.964778	2.95255	0.00315161	0.0125275	NEMVEDRAFT_v1g103800	protein phosphatase regulatory subunit 3d-like
519	NVE19940	330.363	2.8485	0.311119	9.15568	5.40171e-20	2.45365e-18	#N/A	#N/A
520	NVE2897	2344.07	2.84828	0.332343	8.5703	1.03214e-17	3.82567e-16	NEMVEDRAFT_v1g239206	#N/A
521	NVE6048	1151.2	2.8481	0.348476	8.17303	3.00751e-16	9.84067e-15	NEMVEDRAFT_v1g52556	#N/A
522	NVE9879	1454.91	2.84708	0.264606	10.7597	5.33649e-27	4.41518e-25	NEMVEDRAFT_v1g239997	histone deacetylase 6
523	NVE5440	3202.28	2.84529	0.446602	6.37098	1.87826e-10	3.1691e-09	NEMVEDRAFT_v1g239539	#N/A
524	NVE10894	224.205	2.84445	0.462753	6.14681	7.9059e-10	1.2218e-08	#N/A	#N/A
525	NVE23814	1902.09	2.84378	0.343241	8.28508	1.18032e-16	4.0093e-15	NEMVEDRAFT_v1g207310	low affinity cationic amino acid transporter 2-like
526	NVE21457	301.165	2.84299	0.306259	9.28297	1.64812e-20	7.81945e-19	NEMVEDRAFT_v1g101945	#N/A
527	NVE1362	736.691	2.84209	0.289619	9.81318	9.88081e-23	5.61027e-21	NEMVEDRAFT_v1g198759	glutamate n-methyl d-aspartate 1
528	NVE17142	32.6147	2.84155	0.843636	3.36822	0.000756561	0.00365592	#N/A	#N/A
529	NVE25604	262.754	2.8383	0.272761	10.4058	2.33228e-25	1.66245e-23	#N/A	#N/A
530	NVE5192	1679.5	2.83685	0.236201	12.0103	3.13557e-33	4.19877e-31	NEMVEDRAFT_v1g212496	#N/A
531	NVE8419	43.0312	2.83056	0.753377	3.75716	0.000171851	0.000987132	NEMVEDRAFT_v1g214428	#N/A
532	NVE14155	656.03	2.82896	0.275177	10.2805	8.62719e-25	6.00173e-23	NEMVEDRAFT_v1g218096	kinase suppressor of ras 2
533	NVE23346	58.3316	2.82659	0.806686	3.50395	0.00045841	0.00235675	#N/A	#N/A
534	NVE7399	3242.62	2.82272	0.306698	9.20358	3.46232e-20	1.61061e-18	NEMVEDRAFT_v1g171792	glutamate n-methyl d-aspartate 1
535	NVE5347	1120.87	2.82064	0.251447	11.2176	3.34029e-29	3.3644e-27	NEMVEDRAFT_v1g20005	ras-specific guanine nucleotide-releasing factor 1 isoform 1
536	NVE9056	1664.19	2.8196	0.383405	7.35411	1.92199e-13	4.7876e-12	NEMVEDRAFT_v1g124585,NEMVEDRAFT_v1g124568	high affinity cationic amino acid transporter 1-like
537	NVE3349	707.798	2.81598	0.450434	6.25171	4.05972e-10	6.54927e-09	#N/A	#N/A
538	NVE1988	538.388	2.81595	0.286455	9.83034	8.33337e-23	4.80226e-21	NEMVEDRAFT_v1g113685	ankyrin repeat domain-containing protein 34b-like
539	NVE2724	20.9023	2.81406	0.922302	3.05113	0.00227982	0.00949725	NEMVEDRAFT_v1g169486	#N/A
540	NVE10257	267.793	2.81386	0.275666	10.2075	1.83584e-24	1.20479e-22	#N/A	#N/A
541	NVE3879	196.392	2.81335	0.565901	4.97146	6.64499e-07	6.36107e-06	NEMVEDRAFT_v1g239400	#N/A
542	NVE9269	257.189	2.81182	0.406321	6.92018	4.5106e-12	9.45635e-11	NEMVEDRAFT_v1g215047	mutant gaba gated chloride channel
543	NVE13164	86.1812	2.80662	0.82365	3.40754	0.000655518	0.00322895	#N/A	#N/A
544	NVE10122	350.009	2.80649	0.367853	7.62938	2.35878e-14	6.48203e-13	NEMVEDRAFT_v1g126819	#N/A
545	NVE2135	515.109	2.80337	0.386003	7.26257	3.79814e-13	9.20375e-12	NEMVEDRAFT_v1g239147	#N/A
546	NVE20158	507.223	2.80188	0.374603	7.47961	7.45423e-14	1.92514e-12	NEMVEDRAFT_v1g204979	dopamine d1 beta receptor
547	NVE16350	926.007	2.80119	0.31299	8.94977	3.5621e-19	1.48952e-17	NEMVEDRAFT_v1g81132	class v aminotransferase
548	NVE961	545.74	2.79812	0.354249	7.89874	2.81744e-15	8.4001e-14	NEMVEDRAFT_v1g43460	visual system homeobox 2-like
549	NVE9578	449.106	2.79198	0.420664	6.63709	3.19936e-11	5.97713e-10	NEMVEDRAFT_v1g125574	#N/A
550	NVE21261	53.2203	2.79076	0.610837	4.56875	4.90651e-06	4.00649e-05	#N/A	#N/A
551	NVE7694	739.459	2.79071	0.316544	8.81621	1.18404e-18	4.66487e-17	NEMVEDRAFT_v1g122799	fibroblast growth factor receptor 1
552	NVE4492	73.7077	2.79063	0.692063	4.03233	5.5227e-05	0.0003545	NEMVEDRAFT_v1g117667	cathepsin z precursor
553	NVE997	60.0752	2.78657	0.586003	4.75522	1.98235e-06	1.74215e-05	#N/A	#N/A
554	NVE197	408.394	2.77502	0.409325	6.77951	1.20587e-11	2.38559e-10	NEMVEDRAFT_v1g237798	#N/A
555	NVE24086	131.866	2.77461	0.603153	4.60017	4.22143e-06	3.48765e-05	#N/A	#N/A
556	NVE15903	53.9786	2.77416	0.663376	4.18188	2.89106e-05	0.000198222	NEMVEDRAFT_v1g224061	leucine-rich repeat serine threonine-protein kinase 1-like
557	NVE11993	16.3698	2.77346	1.12899	2.45659	0.0140264	0.0441607	#N/A	#N/A
558	NVE5868	637.087	2.77217	0.246896	11.2281	2.96789e-29	3.00236e-27	NEMVEDRAFT_v1g146389,NEMVEDRAFT_v1g863	#N/A
559	NVE8454	414.807	2.77213	0.347667	7.97352	1.5422e-15	4.74458e-14	NEMVEDRAFT_v1g40255	class c metabotropic glutamate-like g-protein coupled receptor
560	NVE16182	3244.11	2.77124	0.189849	14.597	2.93283e-48	9.84666e-46	NEMVEDRAFT_v1g194646	rab gdp dissociation inhibitor alpha
561	NVE19483	1697.21	2.77081	0.272155	10.181	2.41137e-24	1.55604e-22	#N/A	#N/A
562	NVE12980	31.0509	2.77054	0.559068	4.95564	7.20933e-07	6.84753e-06	#N/A	#N/A
563	NVE1414	4729.05	2.76008	0.197067	14.0058	1.43652e-44	3.78164e-42	NEMVEDRAFT_v1g112200	br serine threonine-protein kinase 2-like
564	NVE23798	454.892	2.75992	0.26189	10.5385	5.74193e-26	4.23623e-24	NEMVEDRAFT_v1g105813	---NA---
565	NVE4063	40.3241	2.75763	0.648006	4.25557	2.08518e-05	0.000147587	NEMVEDRAFT_v1g145423	glycine receptor alpha 3 subunit-like protein precursor
566	NVE19124	761.889	2.7525	0.248722	11.0666	1.82235e-28	1.73019e-26	#N/A	#N/A
567	NVE4101	153.009	2.75188	0.449238	6.12566	9.0311e-10	1.39105e-08	#N/A	#N/A
568	NVE1257	280.076	2.75064	0.39889	6.89574	5.35848e-12	1.10538e-10	#N/A	#N/A
569	NVE18223	810.534	2.74279	0.272024	10.0829	6.57605e-24	4.11732e-22	NEMVEDRAFT_v1g139295	ras-related and estrogen-regulated growth inhibitor
570	NVE25329	343.667	2.74275	0.301848	9.08654	1.02243e-19	4.53747e-18	#N/A	#N/A
571	NVE25602	2400.19	2.74261	0.227204	12.0711	1.50063e-33	2.05702e-31	NEMVEDRAFT_v1g10843	#N/A
572	NVE20226	54.0901	2.74165	0.790825	3.46682	0.000526649	0.00266151	#N/A	protein
573	NVE9992	24.4841	2.73969	0.761651	3.59704	0.00032186	0.00172577	#N/A	#N/A
574	NVE22150	220.918	2.73456	0.604602	4.52292	6.09933e-06	4.8841e-05	NEMVEDRAFT_v1g206329	PREDICTED: similar to predicted protein [Hydra magnipapillata]
575	NVE5453	467.346	2.7343	0.298665	9.15507	5.4322e-20	2.46267e-18	NEMVEDRAFT_v1g87682	---NA---
576	NVE9948	254.907	2.73241	0.281499	9.70662	2.82558e-22	1.50824e-20	NEMVEDRAFT_v1g240023	adenosine receptor a2a
577	NVE2334	99.1903	2.73208	0.444218	6.15032	7.73275e-10	1.19904e-08	NEMVEDRAFT_v1g210420	#N/A
578	NVE23178	54.0761	2.73189	0.683719	3.99563	6.45233e-05	0.000408066	NEMVEDRAFT_v1g206860	#N/A
579	NVE4095	1677.47	2.72893	0.252015	10.8285	2.52356e-27	2.14929e-25	NEMVEDRAFT_v1g245014	regulator of g-protein signaling 17-like
580	NVE9230	1678.49	2.72836	0.20083	13.5855	4.8851e-42	1.13168e-39	NEMVEDRAFT_v1g172541	btb poz domain-containing protein kctd12-like
581	NVE8014	848.533	2.72519	0.321398	8.47919	2.26766e-17	8.15723e-16	NEMVEDRAFT_v1g196402	keratinocyte growth factor
582	NVE12302	532.887	2.72492	0.430127	6.33517	2.37081e-10	3.94734e-09	NEMVEDRAFT_v1g130738	pickled isoform a
583	NVE4652	42.8869	2.72467	0.734218	3.71098	0.000206459	0.00116883	#N/A	#N/A
584	NVE16840	1555.44	2.72434	0.323497	8.42154	3.71569e-17	1.31016e-15	NEMVEDRAFT_v1g203219,NEMVEDRAFT_v1g95966	e3 ubiquitin-protein ligase trim37
585	NVE12407	61.711	2.72412	0.61484	4.43062	9.39622e-06	7.23166e-05	#N/A	#N/A
586	NVE22964	732.769	2.72068	0.262101	10.3803	3.04836e-25	2.15958e-23	NEMVEDRAFT_v1g154433	#N/A
587	NVE16064	326.875	2.71985	0.423323	6.42499	1.31877e-10	2.26637e-09	NEMVEDRAFT_v1g241064	#N/A
588	NVE18298	427.787	2.71867	0.355909	7.63869	2.19451e-14	6.06659e-13	NEMVEDRAFT_v1g241559	#N/A
589	NVE7451	153.141	2.7174	0.508603	5.34287	9.14848e-08	1.02582e-06	#N/A	#N/A
590	NVE1881	234.288	2.71385	0.43599	6.22457	4.82873e-10	7.74135e-09	#N/A	#N/A
591	NVE18305	508.151	2.71164	0.329235	8.23619	1.77779e-16	5.91729e-15	NEMVEDRAFT_v1g97848	retinol dehydrogenase 8-like
592	NVE10895	487.682	2.71135	0.379271	7.14885	8.75051e-13	2.01505e-11	NEMVEDRAFT_v1g201060	#N/A
593	NVE8366	162.055	2.70934	0.447647	6.0524	1.42701e-09	2.13691e-08	#N/A	#N/A
594	NVE10333	94.7952	2.70903	0.39236	6.90446	5.03931e-12	1.047e-10	#N/A	#N/A
595	NVE8472	2137.2	2.70899	0.301375	8.98879	2.49966e-19	1.06252e-17	NEMVEDRAFT_v1g43832,NEMVEDRAFT_v1g123560	neuropilin 2a
596	NVE19939	2293.81	2.7078	0.195255	13.868	9.90163e-44	2.52067e-41	NEMVEDRAFT_v1g241960	adenylate cyclase type 3
597	NVE10824	530.508	2.705	0.283743	9.53326	1.52414e-21	7.7943e-20	#N/A	#N/A
598	NVE24487	708.271	2.70468	0.382018	7.07998	1.4418e-12	3.22401e-11	#N/A	#N/A
599	NVE9939	1139.25	2.70295	0.252596	10.7007	1.01006e-26	8.18149e-25	#N/A	potassium voltage-gated channel subfamily d member 1
600	NVE13934	53.9946	2.70194	0.448321	6.02679	1.67251e-09	2.49006e-08	#N/A	heparan sulfate proteoglycan 2
601	NVE20193	2645.4	2.7018	0.229902	11.752	6.90019e-32	8.45767e-30	NEMVEDRAFT_v1g21646	potassium voltage-gated channel subfamily c member 1
602	NVE19948	315.654	2.70172	0.445279	6.06747	1.29937e-09	1.95844e-08	NEMVEDRAFT_v1g99708	calcium-sensing receptor
603	NVE5621	39.3218	2.69707	0.746058	3.61509	0.000300246	0.00162284	#N/A	#N/A
604	NVE7129	802.097	2.69603	0.253257	10.6455	1.83091e-26	1.43779e-24	NEMVEDRAFT_v1g121857	synaptotagmin-9
605	NVE17559	1375.31	2.69239	0.303006	8.88561	6.35717e-19	2.57465e-17	NEMVEDRAFT_v1g248172	#N/A
606	NVE17448	23.3846	2.69187	0.873311	3.08238	0.00205355	0.00868589	#N/A	#N/A
607	NVE22261	56.6733	2.69135	0.429546	6.26557	3.71457e-10	6.03871e-09	#N/A	#N/A
608	NVE14030	1824.95	2.69004	0.230789	11.6558	2.14279e-31	2.54563e-29	NEMVEDRAFT_v1g133837	#N/A
609	NVE6676	557.026	2.68851	0.310353	8.66276	4.60464e-18	1.73449e-16	NEMVEDRAFT_v1g24188	#N/A
610	NVE22461	968.378	2.68792	0.241877	11.1128	1.0875e-28	1.04971e-26	NEMVEDRAFT_v1g238653	#N/A
611	NVE10042	71.4687	2.68718	0.701606	3.83005	0.000128118	0.000759075	#N/A	#N/A
612	NVE9312	516.899	2.68664	0.357052	7.52449	5.2925e-14	1.39009e-12	NEMVEDRAFT_v1g172604	peptidylglycine alpha-amidating monooxygenase precursor
613	NVE1222	1367.45	2.68241	0.256263	10.4674	1.21934e-25	8.8273e-24	NEMVEDRAFT_v1g198617	#N/A
614	NVE1203	1643.59	2.68046	0.351487	7.62605	2.4205e-14	6.62804e-13	NEMVEDRAFT_v1g85254	dystrobrevin alpha isoform 2
615	NVE11049	107.805	2.68013	0.365667	7.32943	2.31125e-13	5.70816e-12	#N/A	nmda-type glutamate receptor
616	NVE19735	696.11	2.67972	0.270596	9.90302	4.03907e-23	2.36884e-21	NEMVEDRAFT_v1g164727	n-acetylated-alpha-linked acidic dipeptidase 2
617	NVE18380	216.583	2.67414	0.312018	8.57047	1.03063e-17	3.82567e-16	NEMVEDRAFT_v1g224430	#N/A
618	NVE8892	450.507	2.67384	0.456201	5.86111	4.59795e-09	6.33647e-08	NEMVEDRAFT_v1g239896	#N/A
619	NVE14154	1410.35	2.6695	0.423378	6.30524	2.87755e-10	4.74795e-09	NEMVEDRAFT_v1g247638,NEMVEDRAFT_v1g218096	kinase suppressor of ras cg2899-pa
620	NVE7304	84.0114	2.6688	0.753588	3.54145	0.000397928	0.00208044	NEMVEDRAFT_v1g213920	#N/A
621	NVE11199	2369.16	2.66411	0.261369	10.1929	2.13233e-24	1.38368e-22	NEMVEDRAFT_v1g216394	#N/A
622	NVE9200	89.4732	2.66122	0.514375	5.1737	2.29504e-07	2.39599e-06	NEMVEDRAFT_v1g214987	---NA---
623	NVE3418	507.914	2.66116	0.237763	11.1925	4.43628e-29	4.41076e-27	NEMVEDRAFT_v1g1668	tachykinin-like receptor at isoform b
624	NVE6487	73.9745	2.66094	0.627394	4.24126	2.22264e-05	0.000156409	#N/A	#N/A
625	NVE7657	270.914	2.66023	0.368918	7.2109	5.55838e-13	1.31527e-11	NEMVEDRAFT_v1g122706	dermatan-sulfate epimerase-like protein
626	NVE14921	221.886	2.65565	0.628081	4.2282	2.35564e-05	0.000164947	#N/A	#N/A
627	NVE378	334.154	2.65451	0.474884	5.58982	2.27307e-08	2.81143e-07	NEMVEDRAFT_v1g198552	neuropeptide y receptor-like
628	NVE23210	414.877	2.65059	0.385683	6.87245	6.31101e-12	1.28925e-10	NEMVEDRAFT_v1g104795	e3 ubiquitin-protein ligase trim9 isoform 1
629	NVE22164	217.23	2.64967	0.301042	8.80167	1.34799e-18	5.27492e-17	NEMVEDRAFT_v1g103257	#N/A
630	NVE8535	2139.02	2.64748	0.300183	8.81955	1.14918e-18	4.54297e-17	#N/A	#N/A
631	NVE6190	45.2473	2.64618	1.00832	2.62435	0.00868157	0.0296458	NEMVEDRAFT_v1g87994	radial spoke head 1 homolog
632	NVE24354	399.895	2.64503	0.466981	5.66411	1.47787e-08	1.88942e-07	NEMVEDRAFT_v1g225329	wd40-like repeat protein
633	NVE22024	18.3484	2.64402	1.0956	2.41331	0.0158086	0.0486608	NEMVEDRAFT_v1g242605	#N/A
634	NVE17837	463.108	2.64331	0.314626	8.40144	4.4103e-17	1.55036e-15	NEMVEDRAFT_v1g203737	#N/A
635	NVE18448	334.948	2.64128	0.374912	7.04505	1.85399e-12	4.10215e-11	#N/A	#N/A
636	NVE7402	92.2541	2.6401	0.404731	6.52311	6.88641e-11	1.23667e-09	NEMVEDRAFT_v1g13858	#N/A
637	NVE11316	108.533	2.63879	0.371653	7.10016	1.24616e-12	2.8137e-11	#N/A	#N/A
638	NVE19637	161.806	2.63879	0.540299	4.88394	1.03986e-06	9.64347e-06	#N/A	#N/A
639	NVE23081	1772.54	2.63877	0.235439	11.2079	3.73051e-29	3.74117e-27	NEMVEDRAFT_v1g248604	isoform a
640	NVE25328	213.57	2.63863	0.3993	6.60814	3.89187e-11	7.19702e-10	NEMVEDRAFT_v1g30968	#N/A
641	NVE17263	62.451	2.63745	0.591174	4.46137	8.14381e-06	6.3415e-05	#N/A	#N/A
642	NVE2474	311.384	2.63519	0.37732	6.98395	2.86986e-12	6.20759e-11	NEMVEDRAFT_v1g114291	#N/A
643	NVE22310	415.219	2.63436	0.314217	8.38388	5.12107e-17	1.79478e-15	#N/A	#N/A
644	NVE18304	1509.43	2.63176	0.287024	9.16914	4.76807e-20	2.17904e-18	NEMVEDRAFT_v1g97735	retinol dehydrogenase 8
645	NVE15784	27.825	2.62934	0.796762	3.30003	0.000966729	0.00453175	#N/A	---NA---
646	NVE15559	3983.42	2.62872	0.216927	12.118	8.48295e-34	1.17674e-31	NEMVEDRAFT_v1g136184	achaete-scute complex homolog 1
647	NVE8215	31.4995	2.62059	0.632022	4.14635	3.37811e-05	0.000228222	#N/A	#N/A
648	NVE15675	986.573	2.62023	0.278184	9.41904	4.55216e-21	2.26299e-19	NEMVEDRAFT_v1g247905	#N/A
649	NVE10651	2508.27	2.61916	0.387487	6.75936	1.38601e-11	2.72566e-10	NEMVEDRAFT_v1g216003	#N/A
650	NVE10542	14.8843	2.61715	1.02587	2.55115	0.0107369	0.0353935	NEMVEDRAFT_v1g127757	#N/A
651	NVE17791	109.271	2.61698	0.451097	5.80137	6.57772e-09	8.83871e-08	NEMVEDRAFT_v1g40044	#N/A
652	NVE23827	287.915	2.61581	0.346989	7.53861	4.75018e-14	1.25907e-12	NEMVEDRAFT_v1g105783	metabotropic glutamate receptor 4
653	NVE25942	4519.71	2.61508	0.169115	15.4633	6.13703e-54	2.68246e-51	NEMVEDRAFT_v1g51544,NEMVEDRAFT_v1g109724	paladin
654	NVE22149	32.8588	2.61302	1.06655	2.44997	0.0142866	0.0448279	#N/A	#N/A
655	NVE10593	202.774	2.61038	0.349647	7.46574	8.28308e-14	2.12734e-12	#N/A	#N/A
656	NVE11654	2215.35	2.60551	0.25732	10.1256	4.25534e-24	2.7008e-22	NEMVEDRAFT_v1g192985	ece1 protein
657	NVE23959	523.204	2.60536	0.357605	7.28558	3.20288e-13	7.84334e-12	NEMVEDRAFT_v1g198014	#N/A
658	NVE25322	514.041	2.60518	0.256055	10.1743	2.58266e-24	1.66194e-22	NEMVEDRAFT_v1g198371	pleckstrin homology domain-containing family a member 6
659	NVE1261	58.2553	2.60258	0.62654	4.15389	3.2687e-05	0.000222061	#N/A	#N/A
660	NVE13377	127.796	2.59989	0.451985	5.75216	8.81112e-09	1.16439e-07	#N/A	#N/A
661	NVE4838	128.713	2.59795	0.598173	4.34314	1.40459e-05	0.000103858	#N/A	#N/A
662	NVE20352	2207.85	2.59703	0.253275	10.2538	1.13781e-24	7.79838e-23	NEMVEDRAFT_v1g100237	myosin regulatory light chain interacting protein
663	NVE20105	2087.09	2.59524	0.297956	8.71016	3.03453e-18	1.16003e-16	NEMVEDRAFT_v1g242001	#N/A
664	NVE12084	2107.88	2.59239	0.17391	14.9065	2.98855e-50	1.08176e-47	NEMVEDRAFT_v1g61644	neuropeptide ff receptor 1
665	NVE3269	185.845	2.59054	0.517038	5.01035	5.43298e-07	5.2816e-06	#N/A	---NA---
666	NVE14275	892.338	2.59015	0.286157	9.05148	1.41043e-19	6.13021e-18	NEMVEDRAFT_v1g71477,NEMVEDRAFT_v1g93732	#N/A
667	NVE17563	194.042	2.58945	0.311547	8.3116	9.44183e-17	3.24525e-15	#N/A	#N/A
668	NVE25362	93.7327	2.58867	0.610763	4.23842	2.25094e-05	0.00015816	NEMVEDRAFT_v1g108438	zinc finger ran-binding domain-containing protein 3
669	NVE18793	292.625	2.58843	0.321609	8.04837	8.39013e-16	2.64084e-14	#N/A	---NA---
670	NVE679	89.787	2.58811	0.4158	6.22441	4.83362e-10	7.74382e-09	NEMVEDRAFT_v1g225667	#N/A
671	NVE23509	161.929	2.58625	0.437558	5.91064	3.4078e-09	4.83732e-08	NEMVEDRAFT_v1g6826	#N/A
672	NVE1099	77.3541	2.58504	0.627552	4.11925	3.80113e-05	0.000253986	#N/A	#N/A
673	NVE25262	1635.99	2.58374	0.216388	11.9403	7.29788e-33	9.60584e-31	NEMVEDRAFT_v1g238875	#N/A
674	NVE16695	465.638	2.58194	0.223008	11.5778	5.34127e-31	6.06548e-29	NEMVEDRAFT_v1g224148	natriuretic peptide receptor 1-like
675	NVE25348	2009.5	2.58156	0.254973	10.1248	4.28683e-24	2.71335e-22	#N/A	e3 ubiquitin-protein ligase pdzrn3
676	NVE5999	1195.91	2.58084	0.273931	9.42151	4.44658e-21	2.21526e-19	NEMVEDRAFT_v1g120156	protein atonal homolog 8
677	NVE19063	243.372	2.57967	0.347129	7.43147	1.07399e-13	2.73708e-12	NEMVEDRAFT_v1g82437	#N/A
678	NVE4762	359.774	2.57877	0.292454	8.81768	1.16851e-18	4.61152e-17	NEMVEDRAFT_v1g118015	multidrug resistance-associated protein 4
679	NVE10362	31.7179	2.57751	0.85256	3.02326	0.00250065	0.0102987	#N/A	#N/A
680	NVE4309	141.726	2.57565	0.430652	5.98083	2.22006e-09	3.24683e-08	NEMVEDRAFT_v1g50474	#N/A
681	NVE21693	34.3197	2.57506	0.674847	3.81577	0.000135759	0.000799034	#N/A	endonuclease-reverse transcriptase -e01
682	NVE25954	434.418	2.57401	0.261857	9.82982	8.37682e-23	4.81532e-21	NEMVEDRAFT_v1g109747	neuromedin-k receptor
683	NVE9836	584.812	2.57272	0.311139	8.26869	1.35437e-16	4.58034e-15	NEMVEDRAFT_v1g246608	#N/A
684	NVE1996	1020.06	2.56957	0.373776	6.87462	6.21554e-12	1.27087e-10	NEMVEDRAFT_v1g188289	calmodulin 3b (phosphorylase delta)
685	NVE23002	200.128	2.56817	0.509469	5.04088	4.63401e-07	4.56908e-06	NEMVEDRAFT_v1g242817	#N/A
686	NVE22008	1898.48	2.56807	0.297112	8.64345	5.45413e-18	2.04451e-16	NEMVEDRAFT_v1g103050	potassium voltage-gated subfamily h (eag-related) member 6
687	NVE927	425.026	2.56802	0.233865	10.9808	4.7287e-28	4.29589e-26	NEMVEDRAFT_v1g111552	glycine alpha 3 subunit
688	NVE4255	750.251	2.5612	0.286811	8.92992	4.26323e-19	1.75733e-17	NEMVEDRAFT_v1g117138	#N/A
689	NVE18981	3090.1	2.55908	0.327224	7.82058	5.25787e-15	1.53405e-13	NEMVEDRAFT_v1g197301	#N/A
690	NVE1157	1295.98	2.5574	0.316114	8.09013	5.96024e-16	1.9124e-14	NEMVEDRAFT_v1g244104	#N/A
691	NVE8100	565.862	2.55711	0.275436	9.28387	1.63436e-20	7.77446e-19	#N/A	#N/A
692	NVE3628	1542.14	2.55511	0.395947	6.45315	1.09546e-10	1.90665e-09	NEMVEDRAFT_v1g14178	neuroligin- x-linked isoform 1
693	NVE26142	16.2633	2.55316	0.755018	3.38159	0.000720669	0.00350662	#N/A	#N/A
694	NVE60	5588.84	2.55302	0.239007	10.6818	1.23884e-26	9.93045e-25	NEMVEDRAFT_v1g79192	anoctamin-7
695	NVE24621	39.8577	2.55263	0.634389	4.02376	5.72758e-05	0.000365725	NEMVEDRAFT_v1g207788	tyrosine aminotransferase
696	NVE3048	682.766	2.55241	0.261424	9.76347	1.61532e-22	8.95225e-21	NEMVEDRAFT_v1g86565	#N/A
697	NVE22815	18.1537	2.55231	0.700803	3.64198	0.000270547	0.00147818	#N/A	#N/A
698	NVE3358	391.475	2.54852	0.370161	6.88489	5.78304e-12	1.18979e-10	NEMVEDRAFT_v1g211183	#N/A
699	NVE12465	27.87	2.54782	0.807883	3.1537	0.00161213	0.00706654	#N/A	#N/A
700	NVE4254	572.222	2.5451	0.285368	8.91866	4.71945e-19	1.92823e-17	NEMVEDRAFT_v1g117138	calcium calmodulin-dependent 3 -cyclic nucleotide phosphodiesterase 1b
701	NVE21704	66.0513	2.54495	0.389269	6.53777	6.24439e-11	1.12837e-09	#N/A	#N/A
702	NVE13127	29.8801	2.54168	0.941836	2.69864	0.00696231	0.0246997	NEMVEDRAFT_v1g201761	hemicentin-1 precursor
703	NVE95	741.637	2.54124	0.367221	6.92019	4.51052e-12	9.45635e-11	NEMVEDRAFT_v1g79056	isoform cra_a
704	NVE10041	60.7684	2.54005	0.492109	5.16156	2.44895e-07	2.54292e-06	NEMVEDRAFT_v1g148199	dopamine d1 beta receptor
705	NVE14276	35.2986	2.5389	0.962896	2.63674	0.0083708	0.0288268	#N/A	#N/A
706	NVE19852	14.2936	2.53882	0.934682	2.71623	0.00660292	0.0236237	#N/A	#N/A
707	NVE25086	49.6552	2.53678	0.78634	3.22606	0.00125507	0.00569653	NEMVEDRAFT_v1g208161	#N/A
708	NVE22516	463.817	2.53661	0.275702	9.20058	3.56035e-20	1.65289e-18	#N/A	#N/A
709	NVE65	3103.22	2.53311	0.305336	8.29613	1.07558e-16	3.66965e-15	NEMVEDRAFT_v1g237729	pseudopodium-enriched atypical kinase 1-like
710	NVE4674	90.4035	2.5319	0.42754	5.92202	3.1802e-09	4.53091e-08	NEMVEDRAFT_v1g30901	#N/A
711	NVE691	3377.68	2.53131	0.210379	12.0321	2.40869e-33	3.24417e-31	NEMVEDRAFT_v1g110929	#N/A
712	NVE15620	570.21	2.52378	0.24666	10.2318	1.42848e-24	9.48198e-23	NEMVEDRAFT_v1g175230	#N/A
713	NVE845	68.325	2.52247	0.502682	5.01803	5.22032e-07	5.08767e-06	#N/A	#N/A
714	NVE15063	13.3089	2.52197	0.796414	3.16666	0.00154201	0.00680035	NEMVEDRAFT_v1g9432	hypothetical protein TcasGA2_TC007259 [Tribolium castaneum]
715	NVE18704	235.408	2.51787	0.378294	6.65587	2.81635e-11	5.30436e-10	NEMVEDRAFT_v1g241670	#N/A
716	NVE8637	746.791	2.51729	0.459266	5.48111	4.22656e-08	4.98029e-07	NEMVEDRAFT_v1g214632	#N/A
717	NVE15667	644.269	2.51615	0.391915	6.42014	1.36151e-10	2.33289e-09	NEMVEDRAFT_v1g194441	non-lysosomal glucosylceramidase
718	NVE21139	1165.44	2.5156	0.235077	10.7012	1.00493e-26	8.16846e-25	#N/A	#N/A
719	NVE16353	524.052	2.51521	0.359796	6.99066	2.736e-12	5.94579e-11	NEMVEDRAFT_v1g81508	glutathione peroxidase 1
720	NVE5566	82.708	2.51434	0.480856	5.22889	1.70532e-07	1.82726e-06	NEMVEDRAFT_v1g119248	dopamine d1 beta receptor
721	NVE11022	1939.67	2.51422	0.276629	9.08878	1.00158e-19	4.45348e-18	NEMVEDRAFT_v1g128732	chromosome 20 open reading frame 23
722	NVE1461	1085.76	2.51349	0.253352	9.92092	3.3764e-23	2.00045e-21	NEMVEDRAFT_v1g244148	uncharacterized protein c9orf172-like
723	NVE24274	14.147	2.50843	1.04184	2.4077	0.0160535	0.0492577	#N/A	synaptonemal complex protein 1
724	NVE1349	21.9446	2.50456	0.943935	2.65332	0.00797036	0.0276463	#N/A	#N/A
725	NVE15844	946.55	2.49514	0.273687	9.11677	7.7394e-20	3.48815e-18	#N/A	---NA---
726	NVE4327	16.7382	2.49486	0.816509	3.05552	0.00224668	0.00938623	#N/A	#N/A
727	NVE6180	59.5825	2.4943	0.717537	3.4762	0.000508571	0.00258481	NEMVEDRAFT_v1g87907	nicotinic acetylcholine receptor alpha isoform b
728	NVE11055	286.532	2.49417	0.339965	7.33654	2.19188e-13	5.44234e-12	NEMVEDRAFT_v1g148668	cytoplasmic polyadenylation element binding
729	NVE16540	892.972	2.49374	0.387873	6.42928	1.28206e-10	2.20492e-09	NEMVEDRAFT_v1g231809	kelch repeat protein
730	NVE9663	34.2714	2.49328	0.537817	4.63592	3.5535e-06	2.97609e-05	#N/A	#N/A
731	NVE8453	275.96	2.49219	0.361034	6.90292	5.09448e-12	1.05657e-10	NEMVEDRAFT_v1g214454	#N/A
732	NVE22682	26.8084	2.49062	0.618621	4.02609	5.67131e-05	0.000362942	NEMVEDRAFT_v1g225009	#N/A
733	NVE9540	56.9461	2.48652	0.917028	2.7115	0.00669789	0.0239228	NEMVEDRAFT_v1g57260	#N/A
734	NVE8286	364.059	2.48652	0.503588	4.93761	7.90869e-07	7.46893e-06	NEMVEDRAFT_v1g200188	centrosomal protein of 152 kda
735	NVE10789	620.104	2.48449	0.272805	9.10719	8.45405e-20	3.79547e-18	NEMVEDRAFT_v1g68155	contactin-associated protein 1
736	NVE4941	162.029	2.4837	0.525059	4.73033	2.24152e-06	1.95342e-05	NEMVEDRAFT_v1g212280,NEMVEDRAFT_v1g230221	nhl repeat containing protein
737	NVE17022	37.9577	2.48233	0.822796	3.01694	0.00255339	0.0104836	#N/A	uromodulin precursor
738	NVE10409	738.299	2.48103	0.324309	7.6502	2.00661e-14	5.59387e-13	NEMVEDRAFT_v1g41807	#N/A
739	NVE7506	526.665	2.47893	0.454862	5.44985	5.04128e-08	5.88048e-07	NEMVEDRAFT_v1g239751	#N/A
740	NVE18135	89.5701	2.47844	0.444102	5.58078	2.39437e-08	2.94905e-07	#N/A	#N/A
741	NVE21877	3043.94	2.47671	0.280517	8.82909	1.05535e-18	4.18634e-17	NEMVEDRAFT_v1g206093	#N/A
742	NVE19947	245.248	2.47515	0.372841	6.63861	3.16647e-11	5.93004e-10	NEMVEDRAFT_v1g60580	#N/A
743	NVE930	2425.88	2.47496	0.387742	6.383	1.73654e-10	2.94284e-09	NEMVEDRAFT_v1g209422	#N/A
744	NVE17760	886.659	2.47494	0.302454	8.18287	2.77161e-16	9.10739e-15	NEMVEDRAFT_v1g16015	tyrosine-protein phosphatase non-receptor type 13-like
745	NVE8922	4033.24	2.47366	0.200469	12.3394	5.55932e-35	7.99921e-33	NEMVEDRAFT_v1g89298	#N/A
746	NVE6455	1380.82	2.4717	0.368782	6.70232	2.05138e-11	3.92421e-10	NEMVEDRAFT_v1g18814,NEMVEDRAFT_v1g233292	doublesex-mab related 99b
747	NVE7818	107.352	2.46954	0.528865	4.6695	3.01927e-06	2.56865e-05	NEMVEDRAFT_v1g123095,NEMVEDRAFT_v1g123139	#N/A
748	NVE8214	46.6366	2.4664	0.587323	4.1994	2.67628e-05	0.00018485	#N/A	#N/A
749	NVE18865	2324.01	2.46615	0.264432	9.32622	1.09715e-20	5.27313e-19	NEMVEDRAFT_v1g248309	uncharacterized protein loc764251
750	NVE20937	1186.41	2.46107	0.305052	8.06772	7.16203e-16	2.27282e-14	NEMVEDRAFT_v1g238488	#N/A
751	NVE6481	56.118	2.45923	0.638791	3.84982	0.000118203	0.000707018	NEMVEDRAFT_v1g222567	#N/A
752	NVE21179	180.347	2.45808	0.355418	6.91605	4.64425e-12	9.70142e-11	NEMVEDRAFT_v1g220912	kelch-like protein 28
753	NVE8229	233.209	2.45638	0.357164	6.87747	6.09248e-12	1.24791e-10	#N/A	telomerase reverse transcriptase
754	NVE7750	119.539	2.45541	0.534648	4.59258	4.37803e-06	3.60417e-05	#N/A	transmembrane serine 9
755	NVE9461	273.428	2.45528	0.392052	6.26265	3.78492e-10	6.14016e-09	NEMVEDRAFT_v1g34050	homeodomain transcription factor 2
756	NVE8063	107.826	2.45515	0.643297	3.81651	0.000135353	0.000797048	#N/A	#N/A
757	NVE9080	369.447	2.45507	0.338612	7.25039	4.15585e-13	1.00077e-11	NEMVEDRAFT_v1g246347	tyrosine-protein phosphatase non-receptor type 13
758	NVE20801	627.17	2.45347	0.349164	7.02669	2.11493e-12	4.64403e-11	NEMVEDRAFT_v1g101120	---NA---
759	NVE2712	313.095	2.44998	0.358803	6.8282	8.59845e-12	1.72311e-10	NEMVEDRAFT_v1g114647	#N/A
760	NVE4782	637.064	2.44899	0.380667	6.43342	1.24763e-10	2.1521e-09	#N/A	#N/A
761	NVE5528	2472.84	2.44818	0.219903	11.133	8.66657e-29	8.4713e-27	NEMVEDRAFT_v1g199711	calcium channel-like protein
762	NVE16667	178.071	2.44816	0.459481	5.3281	9.92439e-08	1.10586e-06	NEMVEDRAFT_v1g224140	#N/A
763	NVE9060	1687.02	2.44792	0.327119	7.48327	7.24948e-14	1.87435e-12	NEMVEDRAFT_v1g14580	matrix metalloproteinase 19 isoform rasi-1 prepro
764	NVE2833	615.406	2.43664	0.3135	7.77237	7.70303e-15	2.21675e-13	NEMVEDRAFT_v1g244643	#N/A
765	NVE2490	126.133	2.43573	0.539027	4.51874	6.22077e-06	4.97447e-05	NEMVEDRAFT_v1g244505	#N/A
766	NVE24726	326.134	2.43563	0.401237	6.07029	1.27679e-09	1.93068e-08	NEMVEDRAFT_v1g22284	#N/A
767	NVE20443	243.085	2.43542	0.434673	5.60287	2.10827e-08	2.63447e-07	#N/A	#N/A
768	NVE12544	31.9534	2.43464	0.875195	2.78183	0.00540539	0.0199269	NEMVEDRAFT_v1g36018	glutamate nmda3b
769	NVE26169	48.8987	2.43241	0.542234	4.48591	7.2604e-06	5.72674e-05	NEMVEDRAFT_v1g28065	#N/A
770	NVE8674	72.1324	2.4317	0.514522	4.72614	2.28829e-06	1.98839e-05	NEMVEDRAFT_v1g1919	neuropeptide ff receptor 2-like
771	NVE9773	258.919	2.43101	0.388588	6.25601	3.94963e-10	6.38501e-09	NEMVEDRAFT_v1g215413	#N/A
772	NVE1415	446.08	2.43051	0.263659	9.21836	3.01678e-20	1.41057e-18	#N/A	#N/A
773	NVE21438	168.595	2.43028	0.465936	5.21592	1.82911e-07	1.94641e-06	NEMVEDRAFT_v1g101859	gamma-aminobutyric acid receptor subunit beta-1 isoform 1
774	NVE13970	181.401	2.43016	0.305688	7.94979	1.86823e-15	5.69466e-14	NEMVEDRAFT_v1g228740	voltage-gated potassium channel
775	NVE24730	362.459	2.42624	0.306492	7.91616	2.44952e-15	7.36955e-14	NEMVEDRAFT_v1g207873	histamine h2 receptor
776	NVE2150	318.909	2.42431	0.482646	5.02296	5.08803e-07	4.97548e-06	NEMVEDRAFT_v1g198894	glutamate metabotropic 3
777	NVE17735	26.611	2.42333	0.577211	4.19835	2.68868e-05	0.000185651	NEMVEDRAFT_v1g224332	#N/A
778	NVE2231	1399.99	2.42323	0.226153	10.715	8.65325e-27	7.10855e-25	NEMVEDRAFT_v1g239194	#N/A
779	NVE301	3811.9	2.42201	0.191325	12.6591	9.96225e-37	1.55936e-34	NEMVEDRAFT_v1g198459	#N/A
780	NVE11468	562.214	2.42177	0.377761	6.41085	1.44711e-10	2.46497e-09	#N/A	synaptotagmin-like protein 5
781	NVE267	80.7807	2.4213	0.416931	5.80743	6.34382e-09	8.53927e-08	#N/A	#N/A
782	NVE22451	1803.91	2.42104	0.236216	10.2493	1.19231e-24	8.14781e-23	NEMVEDRAFT_v1g83192,NEMVEDRAFT_v1g83556	#N/A
783	NVE12426	48.5638	2.42046	0.533894	4.5336	5.79871e-06	4.66434e-05	NEMVEDRAFT_v1g223498	mitogen-activated protein kinase kinase kinase 1
784	NVE7685	63.0774	2.41945	0.594635	4.0688	4.7256e-05	0.000308028	#N/A	#N/A
785	NVE2429	95.5393	2.4186	0.588519	4.10964	3.96276e-05	0.000263418	#N/A	#N/A
786	NVE10798	285.626	2.41664	0.284892	8.48267	2.20092e-17	7.92946e-16	#N/A	---NA---
787	NVE11477	137.916	2.4136	0.575696	4.19249	2.7591e-05	0.000190117	NEMVEDRAFT_v1g248798	#N/A
788	NVE19538	122.316	2.41222	0.60062	4.01622	5.91398e-05	0.000376797	#N/A	#N/A
789	NVE443	1001.66	2.41178	0.335044	7.19841	6.09191e-13	1.42984e-11	NEMVEDRAFT_v1g110362	solute carrier family 1 (glial high affinity glutamate transporter) member 3
790	NVE15492	5210.01	2.41165	0.201722	11.9553	6.09173e-33	8.06406e-31	NEMVEDRAFT_v1g94726	phosphodiesterase 10a
791	NVE7679	146.665	2.41081	0.546186	4.41391	1.01522e-05	7.76188e-05	NEMVEDRAFT_v1g122819	n -(beta-n-acetylglucosaminyl)-l-asparaginase isoform 2
792	NVE21889	2644.01	2.40872	0.256281	9.39874	5.52191e-21	2.72172e-19	NEMVEDRAFT_v1g102784	#N/A
793	NVE24884	3082.78	2.40758	0.2313	10.4089	2.258e-25	1.61447e-23	NEMVEDRAFT_v1g207993	#N/A
794	NVE11965	240.227	2.40706	0.469891	5.12259	3.0137e-07	3.07828e-06	#N/A	#N/A
795	NVE4583	1523.93	2.40673	0.208995	11.5157	1.09921e-30	1.23016e-28	#N/A	#N/A
796	NVE9389	355.141	2.40364	0.317387	7.57322	3.64077e-14	9.79584e-13	NEMVEDRAFT_v1g239919	calmodulin-regulated spectrin-associated protein 1
797	NVE6208	550.626	2.40189	0.351333	6.83649	8.11551e-12	1.62915e-10	#N/A	#N/A
798	NVE10713	554.761	2.401	0.304497	7.88513	3.14214e-15	9.33216e-14	NEMVEDRAFT_v1g216054	#N/A
799	NVE24307	1797.49	2.3998	0.250347	9.5859	9.1657e-22	4.77152e-20	#N/A	#N/A
800	NVE8923	4695.03	2.39942	0.386975	6.20045	5.63015e-10	8.94569e-09	#N/A	#N/A
801	NVE22944	253.652	2.39942	0.638556	3.75757	0.000171572	0.000986017	#N/A	#N/A
802	NVE16234	230.227	2.39747	0.612159	3.91642	8.98749e-05	0.00055212	#N/A	#N/A
803	NVE5020	763.97	2.39675	0.359846	6.66048	2.72929e-11	5.15296e-10	#N/A	#N/A
804	NVE26109	1406.46	2.39615	0.268024	8.94005	3.88977e-19	1.61488e-17	NEMVEDRAFT_v1g208907	phosphoinositide 3-kinase regulatory subunit 4
805	NVE15017	9022.97	2.39412	0.224526	10.663	1.51654e-26	1.20316e-24	NEMVEDRAFT_v1g836	carboxypeptidase d
806	NVE16392	134.523	2.39266	0.47584	5.0283	4.94853e-07	4.85341e-06	#N/A	#N/A
807	NVE8198	571.227	2.39131	0.367524	6.50653	7.69074e-11	1.37472e-09	#N/A	#N/A
808	NVE15172	742.68	2.39077	0.283862	8.42228	3.69216e-17	1.30385e-15	NEMVEDRAFT_v1g202545	rna-binding protein lin-28
809	NVE20011	18.5625	2.38975	0.783995	3.04816	0.00230246	0.00957091	NEMVEDRAFT_v1g224666	low quality protein: alsin-like
810	NVE5202	39.1626	2.38867	0.889679	2.68487	0.00725589	0.0255611	NEMVEDRAFT_v1g170780	#N/A
811	NVE4193	98.0598	2.38753	0.738788	3.23168	0.00123063	0.00559763	#N/A	#N/A
812	NVE21914	1133.13	2.38423	0.314834	7.57298	3.64751e-14	9.80257e-13	NEMVEDRAFT_v1g206150	#N/A
813	NVE19753	4570.15	2.38258	0.335875	7.09365	1.30618e-12	2.93776e-11	NEMVEDRAFT_v1g28237	transcription factor sp5
814	NVE15332	2140.34	2.38244	0.252017	9.45346	3.2781e-21	1.6473e-19	NEMVEDRAFT_v1g218758	voltage-gated potassium channel
815	NVE17536	66.4234	2.38221	0.425344	5.60067	2.13526e-08	2.65658e-07	#N/A	#N/A
816	NVE24488	3239.37	2.38075	0.310402	7.66989	1.72143e-14	4.82207e-13	NEMVEDRAFT_v1g243241	#N/A
817	NVE16780	5151.58	2.38059	0.236574	10.0628	8.06855e-24	5.01115e-22	NEMVEDRAFT_v1g248060	#N/A
818	NVE11739	381.751	2.37654	0.384039	6.18828	6.08227e-10	9.58516e-09	NEMVEDRAFT_v1g91474	#N/A
819	NVE15124	91.7852	2.3765	0.43256	5.49402	3.92879e-08	4.65308e-07	NEMVEDRAFT_v1g218648	#N/A
820	NVE15843	270.68	2.3742	0.518867	4.57575	4.74517e-06	3.88296e-05	NEMVEDRAFT_v1g95133	#N/A
821	NVE14282	1041.15	2.37368	0.217498	10.9136	9.92902e-28	8.81286e-26	NEMVEDRAFT_v1g93709	natriuretic peptide receptor 1-like
822	NVE8347	435.619	2.37207	0.375134	6.32327	2.56077e-10	4.24644e-09	NEMVEDRAFT_v1g89019	phospholipase c-like 1
823	NVE7439	219.951	2.37192	0.396722	5.97881	2.2478e-09	3.28534e-08	NEMVEDRAFT_v1g88728	metabotropic glutamate receptor 2-like
824	NVE7671	33.3507	2.37063	0.786393	3.01457	0.00257347	0.0105554	NEMVEDRAFT_v1g214135	#N/A
825	NVE15430	2157.29	2.36974	0.235076	10.0808	6.72068e-24	4.19653e-22	NEMVEDRAFT_v1g163111	#N/A
826	NVE11983	855.799	2.36958	0.276991	8.55471	1.18168e-17	4.33832e-16	NEMVEDRAFT_v1g216887	guanine nucleotide-binding protein g g g subunit gamma-12-like
827	NVE18863	1917.75	2.36957	0.208446	11.3678	6.04803e-30	6.36857e-28	NEMVEDRAFT_v1g248309	#N/A
828	NVE8271	356.799	2.3692	0.63735	3.71727	0.00020139	0.0011432	NEMVEDRAFT_v1g200173	#N/A
829	NVE2738	56.6212	2.3689	0.592613	3.99738	6.40485e-05	0.000405506	NEMVEDRAFT_v1g210816,NEMVEDRAFT_v1g114638	fibroblast growth factor receptor 1 precursor
830	NVE2095	205.061	2.36801	0.298354	7.93692	2.07265e-15	6.28469e-14	NEMVEDRAFT_v1g1001	potassium voltage-gated channel subfamily d member 1
831	NVE9243	2673.76	2.36663	0.203384	11.6363	2.69519e-31	3.15337e-29	NEMVEDRAFT_v1g45158	#N/A
832	NVE11833	175.631	2.36659	0.753336	3.14148	0.00168099	0.00733091	#N/A	#N/A
833	NVE19619	793.468	2.36349	0.259851	9.09556	9.41023e-20	4.20033e-18	#N/A	#N/A
834	NVE3021	825.755	2.36299	0.263572	8.96524	3.09594e-19	1.30401e-17	#N/A	#N/A
835	NVE18070	26.7496	2.36058	0.839494	2.81191	0.00492486	0.0184278	NEMVEDRAFT_v1g203881	#N/A
836	NVE16126	65.7737	2.35971	0.53525	4.40861	1.04035e-05	7.92268e-05	#N/A	#N/A
837	NVE13585	612.909	2.35934	0.246352	9.57708	9.98317e-22	5.17383e-20	NEMVEDRAFT_v1g38684	#N/A
838	NVE3518	213.481	2.35824	0.349636	6.74483	1.53208e-11	2.99513e-10	NEMVEDRAFT_v1g211335,NEMVEDRAFT_v1g211334	sodium nonvoltage-gated 1 gamma-like
839	NVE2130	2015.63	2.3577	0.245883	9.58869	8.92073e-22	4.65445e-20	NEMVEDRAFT_v1g85851	#N/A
840	NVE9580	85.2141	2.35717	0.483265	4.87759	1.07389e-06	9.93372e-06	NEMVEDRAFT_v1g125607	#N/A
841	NVE18864	350.316	2.3564	0.279081	8.44342	3.08183e-17	1.10006e-15	NEMVEDRAFT_v1g248309	uncharacterized protein loc100890907
842	NVE25900	26.3113	2.35608	0.853076	2.76186	0.00574725	0.0209869	#N/A	72 kda type iv collagenase
843	NVE18559	93.9837	2.34991	0.439416	5.3478	8.90305e-08	1.00023e-06	#N/A	#N/A
844	NVE24401	611.091	2.34534	0.328485	7.13986	9.34276e-13	2.13657e-11	#N/A	#N/A
845	NVE10250	66.1474	2.34196	0.672461	3.48266	0.000496452	0.00253043	#N/A	#N/A
846	NVE18516	2601.47	2.33804	0.233641	10.0069	1.42072e-23	8.63845e-22	NEMVEDRAFT_v1g241628	#N/A
847	NVE12468	336.911	2.33795	0.393598	5.93994	2.85129e-09	4.09078e-08	NEMVEDRAFT_v1g201520	#N/A
848	NVE9964	1008.6	2.33412	0.962186	2.42585	0.0152726	0.0473319	NEMVEDRAFT_v1g180912	#N/A
849	NVE23957	41.2435	2.33405	0.823207	2.83532	0.00457803	0.017332	NEMVEDRAFT_v1g198012	#N/A
850	NVE4995	177.379	2.33222	0.394913	5.90565	3.51253e-09	4.9526e-08	NEMVEDRAFT_v1g157258	#N/A
851	NVE18800	130.825	2.33069	0.323884	7.19608	6.19667e-13	1.45296e-11	#N/A	#N/A
852	NVE1570	1699.69	2.32977	0.319692	7.28753	3.15684e-13	7.74697e-12	NEMVEDRAFT_v1g244196	#N/A
853	NVE13229	172.673	2.32913	0.36308	6.41493	1.40885e-10	2.40866e-09	NEMVEDRAFT_v1g17538	#N/A
854	NVE9700	32.4563	2.32821	0.713344	3.26379	0.00109932	0.00507612	NEMVEDRAFT_v1g41295	g protein-coupled receptor
855	NVE13853	1062.65	2.32657	0.235572	9.87627	5.27599e-23	3.07868e-21	NEMVEDRAFT_v1g64855	#N/A
856	NVE4701	26.3384	2.32404	0.787803	2.95003	0.0031774	0.0126148	NEMVEDRAFT_v1g239471	f-box wd repeat-containing protein 5-like
857	NVE18512	1116.37	2.32172	0.326914	7.10192	1.23035e-12	2.78342e-11	#N/A	---NA---
858	NVE23165	2760.01	2.32129	0.257863	9.00205	2.21535e-19	9.43396e-18	NEMVEDRAFT_v1g166469	#N/A
859	NVE13989	2929.12	2.32014	0.319616	7.25914	3.89556e-13	9.42009e-12	NEMVEDRAFT_v1g202155	---NA---
860	NVE6921	90.5513	2.31729	0.388842	5.95947	2.53052e-09	3.6593e-08	NEMVEDRAFT_v1g239707	#N/A
861	NVE14672	99.5974	2.31441	0.373768	6.1921	5.93672e-10	9.38132e-09	NEMVEDRAFT_v1g218339	#N/A
862	NVE22333	203.728	2.31394	0.635077	3.64357	0.000268886	0.00146946	#N/A	#N/A
863	NVE17857	30.7614	2.31292	0.802913	2.88066	0.00396837	0.0153219	NEMVEDRAFT_v1g66470	#N/A
864	NVE15193	308.685	2.31053	0.392195	5.89127	3.83231e-09	5.3546e-08	#N/A	leucine-rich repeat kinase
865	NVE7992	1569.76	2.30833	0.206461	11.1805	5.08214e-29	5.03132e-27	#N/A	#N/A
866	NVE20960	703.617	2.30774	0.284074	8.12374	4.5202e-16	1.46454e-14	NEMVEDRAFT_v1g82580	#N/A
867	NVE16132	178.481	2.30707	0.405318	5.69198	1.25572e-08	1.62333e-07	NEMVEDRAFT_v1g95464	#N/A
868	NVE23905	268.365	2.30482	0.599406	3.84518	0.000120463	0.000718126	#N/A	#N/A
869	NVE25339	36.0105	2.30445	0.806152	2.85858	0.00425537	0.0162566	#N/A	#N/A
870	NVE1501	50.1246	2.30408	0.506642	4.54775	5.42221e-06	4.39199e-05	#N/A	beta-2-adrenergic receptor
871	NVE24893	686.268	2.30052	0.435376	5.28398	1.2641e-07	1.38656e-06	#N/A	#N/A
872	NVE18685	523.518	2.29976	0.236249	9.73445	2.14981e-22	1.1609e-20	#N/A	two pore potassium channel protein sup-9-like
873	NVE24308	7867.04	2.29823	0.261641	8.78392	1.57872e-18	6.14665e-17	#N/A	#N/A
874	NVE12636	147.288	2.29733	0.548586	4.18773	2.8176e-05	0.000193917	#N/A	dopamine d1 beta receptor
875	NVE3407	178.755	2.29702	0.388642	5.91039	3.41303e-09	4.83881e-08	NEMVEDRAFT_v1g211234	#N/A
876	NVE19832	291.656	2.2967	0.400761	5.73085	9.99313e-09	1.30718e-07	NEMVEDRAFT_v1g35673	#N/A
877	NVE17807	231.926	2.29666	0.244939	9.37646	6.82237e-21	3.31336e-19	#N/A	#N/A
878	NVE12924	1956.13	2.29642	0.346103	6.63509	3.24305e-11	6.05386e-10	NEMVEDRAFT_v1g196786	#N/A
879	NVE14100	48.8769	2.29466	0.589215	3.89443	9.84293e-05	0.000600214	#N/A	#N/A
880	NVE2302	2090.12	2.29433	0.248406	9.2362	2.5541e-20	1.20506e-18	#N/A	#N/A
881	NVE23124	438.008	2.29101	0.261293	8.76798	1.81902e-18	7.03498e-17	#N/A	#N/A
882	NVE10704	906.097	2.29058	0.274975	8.33014	8.07435e-17	2.79597e-15	#N/A	#N/A
883	NVE18692	89.8643	2.28661	0.490744	4.65948	3.17014e-06	2.68125e-05	#N/A	#N/A
884	NVE5749	4708.93	2.28447	0.299871	7.6182	2.57239e-14	7.01909e-13	#N/A	#N/A
885	NVE19414	229.597	2.28422	0.496001	4.60528	4.11912e-06	3.41164e-05	NEMVEDRAFT_v1g98811	#N/A
886	NVE87	15.2334	2.28291	0.887736	2.57161	0.0101226	0.0337703	#N/A	#N/A
887	NVE3846	931.132	2.27876	0.231033	9.86336	6.00071e-23	3.47531e-21	NEMVEDRAFT_v1g239384	#N/A
888	NVE23316	352.847	2.27849	0.389655	5.84744	4.99182e-09	6.83454e-08	#N/A	#N/A
889	NVE17904	577.441	2.27792	0.352859	6.45562	1.07775e-10	1.88147e-09	NEMVEDRAFT_v1g3734	pou domain drifter cf-1a
890	NVE515	763.552	2.27725	0.262332	8.68079	3.9302e-18	1.49748e-16	#N/A	#N/A
891	NVE20826	172.921	2.27573	0.397855	5.71999	1.06527e-08	1.38719e-07	NEMVEDRAFT_v1g1146	potassium voltage-gated channel subfamily a member 2-like
892	NVE11027	321.339	2.27499	0.238338	9.54524	1.35798e-21	6.97536e-20	NEMVEDRAFT_v1g216239	#N/A
893	NVE571	94.0093	2.27349	0.614694	3.69858	0.000216808	0.00121937	#N/A	#N/A
894	NVE22449	929.366	2.27246	0.324459	7.00384	2.49035e-12	5.45804e-11	NEMVEDRAFT_v1g30081,NEMVEDRAFT_v1g83511	echinoderm microtubule-associated 6
895	NVE19182	753.351	2.27166	0.351688	6.45932	1.05172e-10	1.84019e-09	NEMVEDRAFT_v1g204357	#N/A
896	NVE9306	297.844	2.27072	0.380093	5.97413	2.31323e-09	3.37033e-08	NEMVEDRAFT_v1g326	phosphoinositide 3-kinase regulatory subunit 4
897	NVE17547	137.857	2.26993	0.556343	4.08009	4.50185e-05	0.000294887	NEMVEDRAFT_v1g224316	#N/A
898	NVE11270	1691.61	2.269	0.341298	6.64813	2.96836e-11	5.57705e-10	NEMVEDRAFT_v1g91019	formin 2
899	NVE7755	49.4545	2.26891	0.574511	3.94929	7.83847e-05	0.000486304	#N/A	#N/A
900	NVE23389	27.5566	2.26803	0.739347	3.06761	0.0021578	0.00906721	#N/A	#N/A
901	NVE17686	1784.46	2.26783	0.333864	6.79267	1.10078e-11	2.1889e-10	NEMVEDRAFT_v1g62471	pou domain drifter cf-1a
902	NVE10768	24.0711	2.26758	0.79521	2.85155	0.0043507	0.0165716	NEMVEDRAFT_v1g216114	#N/A
903	NVE13892	2620.75	2.26668	0.253926	8.92652	4.39601e-19	1.80244e-17	NEMVEDRAFT_v1g202038	novel protein human titin
904	NVE4281	360.049	2.26431	0.324269	6.98282	2.89309e-12	6.25198e-11	NEMVEDRAFT_v1g189527	tumor necrosis factor alpha-induced protein 8-like
905	NVE26185	221.865	2.26095	0.349585	6.46753	9.96169e-11	1.75359e-09	NEMVEDRAFT_v1g208963	#N/A
906	NVE6228	5847.72	2.26079	0.223946	10.0952	5.79872e-24	3.64047e-22	NEMVEDRAFT_v1g239647	#N/A
907	NVE13126	46.3338	2.26015	0.704609	3.20767	0.00133814	0.00600994	#N/A	tyrosine kinase receptor cad96ca
908	NVE5628	31.4926	2.25998	0.792842	2.85048	0.00436533	0.0166109	NEMVEDRAFT_v1g212735	#N/A
909	NVE8663	52.2668	2.25952	0.693826	3.25661	0.00112753	0.00518673	NEMVEDRAFT_v1g10746	solute carrier family 6 (neurotransmitter serotonin) member 4b
910	NVE20064	436.364	2.25805	0.318313	7.09378	1.30494e-12	2.93776e-11	NEMVEDRAFT_v1g220623	#N/A
911	NVE15125	213.587	2.25747	0.35767	6.31159	2.76188e-10	4.56035e-09	#N/A	#N/A
912	NVE3047	467.816	2.25746	0.30698	7.35378	1.92684e-13	4.79453e-12	NEMVEDRAFT_v1g86565	gamma-aminobutyric acid b receptor 2
913	NVE14798	22.164	2.2568	0.699228	3.22756	0.00124853	0.00566903	#N/A	multidrug resistance-associated protein 4
914	NVE7273	130.415	2.25614	0.390541	5.77696	7.60632e-09	1.01385e-07	NEMVEDRAFT_v1g213892	somatostatin receptor
915	NVE5329	1306.56	2.2555	0.348019	6.48096	9.11405e-11	1.60916e-09	NEMVEDRAFT_v1g245425	#N/A
916	NVE21088	108.151	2.25498	0.469961	4.79822	1.60085e-06	1.43151e-05	#N/A	#N/A
917	NVE26006	357.266	2.25447	0.255294	8.83085	1.03883e-18	4.12787e-17	NEMVEDRAFT_v1g21500	#N/A
918	NVE1308	423.134	2.25358	0.270785	8.32239	8.62043e-17	2.98061e-15	NEMVEDRAFT_v1g35272	probable cationic amino acid transporter
919	NVE4935	154.625	2.25276	0.450152	5.00445	5.60227e-07	5.43249e-06	NEMVEDRAFT_v1g14897	ras-like protein family member 12-like
920	NVE17941	48.3407	2.25246	0.412419	5.4616	4.71873e-08	5.51535e-07	NEMVEDRAFT_v1g151975	probable e3 ubiquitin-protein ligase hectd2
921	NVE3660	147.32	2.25195	0.433596	5.19365	2.0621e-07	2.16843e-06	NEMVEDRAFT_v1g244903	fibroblast growth factor 10
922	NVE6162	55.8924	2.25044	0.794209	2.83356	0.00460328	0.0174219	NEMVEDRAFT_v1g199759	#N/A
923	NVE16917	377.086	2.24828	0.322036	6.98147	2.92113e-12	6.30082e-11	NEMVEDRAFT_v1g219453	synapse-associated protein
924	NVE15709	966.184	2.24416	0.424699	5.28412	1.26311e-07	1.38614e-06	NEMVEDRAFT_v1g136532	amyloid beta precursor protein- family member 1
925	NVE13227	467.978	2.2432	0.292337	7.67334	1.67574e-14	4.70884e-13	NEMVEDRAFT_v1g217516	fibroblast growth factor 9
926	NVE23849	34.1785	2.24202	0.907081	2.47169	0.0134475	0.0426512	#N/A	#N/A
927	NVE14609	139.136	2.23872	0.508729	4.40062	1.07942e-05	8.1906e-05	NEMVEDRAFT_v1g31379	protein kinase c
928	NVE4373	167.555	2.23788	0.500339	4.47273	7.72278e-06	6.05299e-05	#N/A	#N/A
929	NVE7990	255.709	2.23674	0.448314	4.98923	6.06193e-07	5.84641e-06	#N/A	#N/A
930	NVE22074	18.2901	2.23654	0.808201	2.76731	0.00565212	0.0206919	NEMVEDRAFT_v1g195516	#N/A
931	NVE4137	3737.78	2.23594	0.219608	10.1815	2.39743e-24	1.55136e-22	NEMVEDRAFT_v1g248701	inositol polyphosphate 5-phosphatase k
932	NVE10038	51.2982	2.23355	0.53787	4.15258	3.28744e-05	0.000223007	NEMVEDRAFT_v1g148195	#N/A
933	NVE24317	279.309	2.2334	0.476481	4.68728	2.76858e-06	2.37368e-05	NEMVEDRAFT_v1g25900	dopamine d1 beta receptor-like
934	NVE21212	27.3684	2.22941	0.745526	2.99038	0.00278627	0.0112864	NEMVEDRAFT_v1g141790	tryptophan-rich antigen (pv-fam-a)
935	NVE12151	115.836	2.22895	0.488917	4.55896	5.14076e-06	4.18597e-05	NEMVEDRAFT_v1g7	voltage-dependent cation channel sc1
936	NVE3895	2317.05	2.22859	0.291743	7.6389	2.19091e-14	6.06388e-13	#N/A	#N/A
937	NVE7778	828.941	2.22819	0.287107	7.76083	8.43733e-15	2.41606e-13	NEMVEDRAFT_v1g214250	#N/A
938	NVE6960	1081.59	2.22734	0.25515	8.72951	2.55781e-18	9.82656e-17	NEMVEDRAFT_v1g230391	#N/A
939	NVE82	528.423	2.22711	0.320323	6.95269	3.58377e-12	7.63066e-11	#N/A	#N/A
940	NVE23972	2596.29	2.22527	0.313491	7.09835	1.26258e-12	2.84799e-11	NEMVEDRAFT_v1g238752	guanine nucleotide-binding protein subunit gamma-e
941	NVE25547	534.86	2.2219	0.410888	5.40756	6.38901e-08	7.32712e-07	NEMVEDRAFT_v1g208402	#N/A
942	NVE19253	25.1979	2.22175	0.772557	2.87584	0.00402956	0.0155285	#N/A	jnk sapk-associated protein
943	NVE3431	163.197	2.2172	0.357939	6.19434	5.85284e-10	9.2614e-09	NEMVEDRAFT_v1g156965	na+ k+ alpha 1 polypeptide
944	NVE24570	349.765	2.2163	0.432456	5.12492	2.97669e-07	3.0445e-06	NEMVEDRAFT_v1g221557	#N/A
945	NVE8517	1017.32	2.21611	0.297296	7.45423	9.03947e-14	2.31646e-12	#N/A	#N/A
946	NVE2136	106.809	2.2158	0.549676	4.03111	5.55138e-05	0.000355946	NEMVEDRAFT_v1g198875	histone-lysine n-methyltransferase mll
947	NVE2023	1336.2	2.21389	0.358056	6.1831	6.28566e-10	9.87881e-09	#N/A	#N/A
948	NVE9245	922.909	2.21352	0.291176	7.60199	2.91612e-14	7.92025e-13	#N/A	#N/A
949	NVE4495	269.699	2.21199	0.30625	7.22283	5.09171e-13	1.20812e-11	NEMVEDRAFT_v1g117688	homeobox protein hox-b3
950	NVE11198	60.7232	2.21193	0.430612	5.13671	2.79593e-07	2.87358e-06	#N/A	#N/A
951	NVE21075	282.241	2.2112	0.563372	3.92494	8.67531e-05	0.000534075	#N/A	#N/A
952	NVE17259	25.8915	2.20966	0.764272	2.8912	0.00383777	0.0148821	#N/A	#N/A
953	NVE18101	99.2528	2.20894	0.458614	4.81657	1.4605e-06	1.31547e-05	NEMVEDRAFT_v1g164111	alsin isoform 1
954	NVE16864	209.876	2.20692	0.685772	3.21816	0.00129017	0.00583298	#N/A	#N/A
955	NVE22412	1225.73	2.20536	0.278958	7.90571	2.66408e-15	7.98397e-14	NEMVEDRAFT_v1g159302	btb poz domain-containing protein kctd3
956	NVE16462	1199.47	2.20144	0.267211	8.23858	1.74272e-16	5.81326e-15	NEMVEDRAFT_v1g177893	golgi-associated plant pathogenesis-related protein 1
957	NVE15868	688.38	2.19829	0.344202	6.38663	1.69578e-10	2.87798e-09	NEMVEDRAFT_v1g202891	#N/A
958	NVE12658	887.368	2.19822	0.395399	5.55949	2.70558e-08	3.29535e-07	NEMVEDRAFT_v1g223528	#N/A
959	NVE23271	14115.4	2.19789	0.194863	11.2792	1.66302e-29	1.68971e-27	NEMVEDRAFT_v1g234931	camp-dependent protein kinase type ii regulatory subunit-like
960	NVE435	131.554	2.19705	0.506499	4.33772	1.43967e-05	0.000105911	NEMVEDRAFT_v1g110348	#N/A
961	NVE5058	272.207	2.19653	0.405744	5.41358	6.17772e-08	7.10944e-07	#N/A	#N/A
962	NVE14024	4838	2.19593	0.255257	8.60283	7.7771e-18	2.9012e-16	NEMVEDRAFT_v1g217995,NEMVEDRAFT_v1g14687	#N/A
963	NVE13209	15.6982	2.19548	0.794785	2.76235	0.00573866	0.0209654	#N/A	#N/A
964	NVE1250	71.1128	2.19336	0.555963	3.94516	7.97458e-05	0.000494484	#N/A	#N/A
965	NVE25790	70.7723	2.19115	0.41415	5.29072	1.21839e-07	1.34086e-06	#N/A	#N/A
966	NVE4463	80.9143	2.1896	0.510563	4.2886	1.79801e-05	0.000129396	#N/A	voltage-dependent calcium channel type d subunit alpha-1-like
967	NVE22450	914.388	2.18929	0.32702	6.69466	2.16177e-11	4.12857e-10	NEMVEDRAFT_v1g30081	echinoderm microtubule-associated 6
968	NVE10444	2789.99	2.18825	0.33552	6.52198	6.93858e-11	1.24411e-09	NEMVEDRAFT_v1g161808	insulin gene enhancer protein isl-1
969	NVE24272	2817.32	2.18471	0.325112	6.71987	1.81887e-11	3.5055e-10	NEMVEDRAFT_v1g243179	#N/A
970	NVE16666	417.776	2.18439	0.288807	7.56349	3.92393e-14	1.04726e-12	NEMVEDRAFT_v1g224140	#N/A
971	NVE970	103.726	2.1826	0.430311	5.07214	3.93366e-07	3.92451e-06	#N/A	#N/A
972	NVE23123	722.812	2.18218	0.387558	5.63058	1.79606e-08	2.26621e-07	#N/A	#N/A
973	NVE5907	56.6423	2.18214	0.543175	4.01739	5.88475e-05	0.000375038	NEMVEDRAFT_v1g119949	#N/A
974	NVE9940	2160.28	2.18164	0.430815	5.06399	4.10581e-07	4.07695e-06	NEMVEDRAFT_v1g90372	potassium voltage-gated channel subfamily d member 3 isoform 2
975	NVE9604	58.418	2.18158	0.848112	2.57228	0.0101032	0.0337151	#N/A	#N/A
976	NVE12378	1150.29	2.18117	0.299939	7.27205	3.5408e-13	8.62525e-12	#N/A	tripartite motif-containing protein 71
977	NVE21765	1959.77	2.18081	0.285793	7.63074	2.33403e-14	6.42162e-13	NEMVEDRAFT_v1g50123	protein retinal degeneration b-like
978	NVE13665	117.783	2.18073	0.66516	3.2785	0.0010436	0.00485851	NEMVEDRAFT_v1g217770	cytochrome p450 17alpha-hydroxylase
979	NVE18454	43.7421	2.17916	0.876238	2.48695	0.0128844	0.0411981	#N/A	#N/A
980	NVE24200	6039.45	2.17899	0.380925	5.72025	1.06366e-08	1.38586e-07	NEMVEDRAFT_v1g235000	alpha tubulin
981	NVE17332	110.588	2.17687	0.629659	3.45723	0.000545761	0.0027485	NEMVEDRAFT_v1g182924	kynurenine 3-monooxygenase
982	NVE9310	579.254	2.17442	0.300701	7.23118	4.7882e-13	1.14236e-11	NEMVEDRAFT_v1g9098	glutathione peroxidase 3
983	NVE24130	507.179	2.17349	0.422561	5.14361	2.69506e-07	2.77854e-06	NEMVEDRAFT_v1g37295	#N/A
984	NVE12945	3971.7	2.17223	0.242326	8.96412	3.12771e-19	1.315e-17	NEMVEDRAFT_v1g177567	#N/A
985	NVE6940	285.72	2.16927	0.26285	8.25289	1.54614e-16	5.18347e-15	NEMVEDRAFT_v1g199991,NEMVEDRAFT_v1g199992	resistance-nodulation-cell division superfamily
986	NVE22611	219.44	2.16905	0.401043	5.40851	6.35517e-08	7.29192e-07	NEMVEDRAFT_v1g103931	#N/A
987	NVE16977	95.5049	2.16833	0.4503	4.81529	1.46987e-06	1.32186e-05	NEMVEDRAFT_v1g224207	non-lysosomal glucosylceramidase-like
988	NVE7896	489.989	2.16788	0.26488	8.18441	2.73643e-16	9.00456e-15	NEMVEDRAFT_v1g246120	#N/A
989	NVE9462	71.7251	2.16482	0.565422	3.82869	0.000128829	0.000763094	#N/A	#N/A
990	NVE17330	569.996	2.16481	0.326152	6.63743	3.19193e-11	5.97289e-10	NEMVEDRAFT_v1g203447	major facilitator superfamily domain-containing protein 3
991	NVE3091	2413.24	2.16476	0.221246	9.7844	1.31375e-22	7.38699e-21	NEMVEDRAFT_v1g228321	hippocalcin-like protein 1
992	NVE19941	76.9259	2.16018	0.50887	4.24505	2.18545e-05	0.000153931	NEMVEDRAFT_v1g99855	regulating synaptic membrane exocytosis protein 2-like
993	NVE7178	20.5985	2.15926	0.664251	3.25067	0.00115134	0.00528157	#N/A	#N/A
994	NVE6656	39.5028	2.15904	0.54941	3.92975	8.50359e-05	0.00052406	NEMVEDRAFT_v1g222607	cytoplasmic dynein 1 heavy chain 1-like isoform 1
995	NVE24449	30.9181	2.15819	0.802757	2.68848	0.00717783	0.0253247	NEMVEDRAFT_v1g225356	#N/A
996	NVE4707	66.6247	2.15737	0.669671	3.22153	0.00127506	0.0057793	#N/A	c007-h6 g-protein coupled receptor
997	NVE24809	410.504	2.15698	0.621305	3.47169	0.000517186	0.00262055	NEMVEDRAFT_v1g107376,NEMVEDRAFT_v1g59535	agrin-like
998	NVE26094	850.97	2.15688	0.243621	8.85343	8.48709e-19	3.40159e-17	NEMVEDRAFT_v1g110192	#N/A
999	NVE24173	504.68	2.15675	0.327185	6.59181	4.34485e-11	7.98927e-10	#N/A	#N/A
1000	NVE8662	29.7584	2.15672	0.808868	2.66634	0.00766826	0.0267696	NEMVEDRAFT_v1g10746	sodium- and chloride-dependent gaba transporter ine-like
1001	NVE24584	162.925	2.15543	0.57227	3.76646	0.000165575	0.000954635	#N/A	#N/A
1002	NVE20996	1739.01	2.15489	0.308284	6.98996	2.74964e-12	5.96983e-11	NEMVEDRAFT_v1g39913	homeobox protein emx1
1003	NVE17994	397.236	2.15488	0.52382	4.11378	3.89232e-05	0.000259406	#N/A	#N/A
1004	NVE17542	14.4774	2.15476	0.732792	2.94049	0.00327698	0.0129437	NEMVEDRAFT_v1g224312	serine threonine-protein kinase nek9
1005	NVE14728	1786.31	2.15453	0.285905	7.53582	4.85283e-14	1.28481e-12	#N/A	#N/A
1006	NVE19082	13603	2.1539	0.192246	11.2039	3.90311e-29	3.89739e-27	NEMVEDRAFT_v1g82385	receptor-type tyrosine-protein phosphatase n2
1007	NVE18455	12445.5	2.15361	0.18821	11.4426	2.56205e-30	2.81292e-28	NEMVEDRAFT_v1g139520	rtn1b protein
1008	NVE10571	2100.48	2.15126	0.264653	8.12863	4.34173e-16	1.40869e-14	NEMVEDRAFT_v1g246807	#N/A
1009	NVE26186	158.411	2.14957	0.391599	5.48923	4.03695e-08	4.77143e-07	NEMVEDRAFT_v1g208963	#N/A
1010	NVE24202	5599.55	2.14871	0.411326	5.22387	1.75217e-07	1.874e-06	NEMVEDRAFT_v1g186216	tubulin alpha-1a chain
1011	NVE22869	138.002	2.14862	0.571191	3.76165	0.000168797	0.000971031	NEMVEDRAFT_v1g104327	pr domain zinc finger protein 14
1012	NVE9781	1669.92	2.14712	0.297052	7.22808	4.89858e-13	1.16749e-11	NEMVEDRAFT_v1g230646	peptidylglycine alpha-hydroxylating monooxygenase
1013	NVE4554	122.346	2.1466	0.308865	6.94996	3.65399e-12	7.75878e-11	#N/A	btb poz domain-containing protein kctd7
1014	NVE14965	130.36	2.1449	0.318267	6.73933	1.59121e-11	3.10025e-10	NEMVEDRAFT_v1g218492	#N/A
1015	NVE5279	106.608	2.14479	0.329456	6.51011	7.50945e-11	1.34439e-09	#N/A	#N/A
1016	NVE1087	1653.36	2.1436	0.281066	7.62667	2.40891e-14	6.60412e-13	#N/A	#N/A
1017	NVE7349	447.634	2.14322	0.259522	8.25833	1.47726e-16	4.97417e-15	NEMVEDRAFT_v1g45	sodium channel protein 60e-like
1018	NVE20901	653.539	2.13915	0.264247	8.09525	5.71466e-16	1.83869e-14	NEMVEDRAFT_v1g197497,NEMVEDRAFT_v1g197496	#N/A
1019	NVE25212	1028.14	2.13843	0.225404	9.4871	2.3755e-21	1.20681e-19	NEMVEDRAFT_v1g159647	#N/A
1020	NVE18555	235.509	2.13725	0.414317	5.15849	2.48943e-07	2.57686e-06	NEMVEDRAFT_v1g231235	probable proline racemase-like
1021	NVE11706	181.465	2.13677	0.446628	4.78422	1.71656e-06	1.52593e-05	#N/A	#N/A
1022	NVE2513	368.183	2.13605	0.353456	6.04333	1.50966e-09	2.25631e-08	#N/A	#N/A
1023	NVE20066	552.853	2.13267	0.284288	7.50177	6.29605e-14	1.63697e-12	NEMVEDRAFT_v1g140871	#N/A
1024	NVE2273	131.238	2.13147	0.387592	5.49924	3.81421e-08	4.52664e-07	NEMVEDRAFT_v1g244396	phosphonoacetaldehyde hydrolase
1025	NVE18076	120.295	2.12813	0.4388	4.84989	1.2353e-06	1.12932e-05	NEMVEDRAFT_v1g97421	---NA---
1026	NVE18720	3009.67	2.12655	0.239953	8.86237	7.83322e-19	3.14496e-17	NEMVEDRAFT_v1g98301	erythrocyte band 7 integral membrane protein
1027	NVE7686	39.5164	2.12492	0.590747	3.59701	0.000321896	0.00172577	#N/A	#N/A
1028	NVE26187	258.449	2.12371	0.280551	7.56979	3.7384e-14	1.0012e-12	NEMVEDRAFT_v1g208963	#N/A
1029	NVE19071	316.99	2.12323	0.384364	5.52402	3.31325e-08	3.96461e-07	NEMVEDRAFT_v1g197394	#N/A
1030	NVE15513	82.1077	2.12222	0.529435	4.00845	6.11174e-05	0.000388222	#N/A	#N/A
1031	NVE6546	60.0416	2.12052	0.460812	4.6017	4.19064e-06	3.46591e-05	#N/A	#N/A
1032	NVE11705	719	2.11979	0.249379	8.5003	1.89105e-17	6.87725e-16	NEMVEDRAFT_v1g91648	#N/A
1033	NVE8549	130.215	2.11946	0.672443	3.15189	0.0016222	0.00710259	NEMVEDRAFT_v1g214544	#N/A
1034	NVE22413	561.373	2.11734	0.236221	8.96338	3.14878e-19	1.32146e-17	NEMVEDRAFT_v1g159302	btb poz domain-containing protein kctd3
1035	NVE13615	1939.39	2.11652	0.264115	8.01364	1.11366e-15	3.45833e-14	NEMVEDRAFT_v1g92936	flavonol reductase cinnamoyl-
1036	NVE20780	894.336	2.11501	0.295845	7.14905	8.73777e-13	2.01412e-11	NEMVEDRAFT_v1g242232	#N/A
1037	NVE4326	19.9914	2.1148	0.803068	2.63339	0.0084536	0.0290472	NEMVEDRAFT_v1g211896	#N/A
1038	NVE10123	567.166	2.11355	0.576025	3.6692	0.00024331	0.00134716	NEMVEDRAFT_v1g43034	#N/A
1039	NVE12475	212.771	2.11045	0.355742	5.93255	2.98273e-09	4.27058e-08	NEMVEDRAFT_v1g240418	#N/A
1040	NVE8269	138.176	2.10902	0.398255	5.29565	1.18593e-07	1.3095e-06	NEMVEDRAFT_v1g200169	#N/A
1041	NVE12477	510.327	2.10515	0.411163	5.12	3.05536e-07	3.11808e-06	NEMVEDRAFT_v1g240418	#N/A
1042	NVE7224	253.808	2.10455	0.364242	5.77789	7.56447e-09	1.00944e-07	NEMVEDRAFT_v1g121980	serine threonine-protein kinase nek9
1043	NVE13933	226.144	2.1043	0.375588	5.60268	2.11067e-08	2.63447e-07	NEMVEDRAFT_v1g202086	hemicentin 2
1044	NVE3574	1131.39	2.10366	0.342067	6.14986	7.75529e-10	1.20173e-08	#N/A	#N/A
1045	NVE10873	90.2859	2.10143	0.528241	3.97816	6.94501e-05	0.000436366	NEMVEDRAFT_v1g201033	#N/A
1046	NVE4206	1073.24	2.10123	0.270703	7.76214	8.35079e-15	2.39424e-13	NEMVEDRAFT_v1g189473	myosin-2 essential light chain
1047	NVE10891	25.7138	2.10103	0.765502	2.74465	0.00605764	0.0219576	#N/A	#N/A
1048	NVE12380	118.179	2.09978	0.429024	4.89432	9.86472e-07	9.17776e-06	NEMVEDRAFT_v1g217186	collagen alpha-1 chain precursor
1049	NVE13276	106.382	2.09679	0.489942	4.27967	1.87172e-05	0.000134118	NEMVEDRAFT_v1g217560	#N/A
1050	NVE10948	949.254	2.09654	0.299741	6.99451	2.66196e-12	5.79577e-11	#N/A	#N/A
1051	NVE24596	437.015	2.09609	0.617142	3.39645	0.000682661	0.00334699	#N/A	#N/A
1052	NVE25316	2564.51	2.09469	0.300743	6.96504	3.283e-12	7.03552e-11	NEMVEDRAFT_v1g228199	#N/A
1053	NVE13353	629.807	2.09467	0.337913	6.19885	5.6877e-10	9.02474e-09	#N/A	#N/A
1054	NVE20095	915.286	2.09372	0.250987	8.34192	7.3095e-17	2.54252e-15	NEMVEDRAFT_v1g241996	#N/A
1055	NVE13228	547.882	2.09359	0.231709	9.03545	1.63322e-19	7.00651e-18	NEMVEDRAFT_v1g174348	#N/A
1056	NVE12832	316.527	2.0933	0.317562	6.5918	4.34537e-11	7.98927e-10	#N/A	twik (kcnk-like) family of potasium alpha subunit 40
1057	NVE22301	587.761	2.09317	0.293772	7.12517	1.03949e-12	2.37249e-11	#N/A	#N/A
1058	NVE18657	380.537	2.08936	0.291589	7.16544	7.75355e-13	1.79619e-11	#N/A	#N/A
1059	NVE7568	101.588	2.08928	0.420716	4.96602	6.83426e-07	6.52607e-06	NEMVEDRAFT_v1g245986	a-kinase anchor protein mitochondrial precursor
1060	NVE18311	452.576	2.08782	0.365295	5.71543	1.09429e-08	1.42337e-07	NEMVEDRAFT_v1g241568,NEMVEDRAFT_v1g97959,NEMVEDRAFT_v1g97748	#N/A
1061	NVE20666	2202.43	2.08458	0.23138	9.00937	2.07248e-19	8.84181e-18	NEMVEDRAFT_v1g184530	diacylglycerol kinase beta
1062	NVE1089	1696.91	2.08456	0.298676	6.97932	2.96613e-12	6.386e-11	#N/A	#N/A
1063	NVE2115	426.041	2.08444	0.463276	4.49933	6.81665e-06	5.40803e-05	NEMVEDRAFT_v1g239136	#N/A
1064	NVE21500	197.707	2.08397	0.280456	7.43065	1.08065e-13	2.75102e-12	NEMVEDRAFT_v1g102204	#N/A
1065	NVE12988	851.873	2.06713	0.274116	7.54109	4.66055e-14	1.23815e-12	NEMVEDRAFT_v1g227950	tnf receptor-associated factor 4
1066	NVE2630	65.12	2.06585	0.83506	2.4739	0.0133647	0.0424293	#N/A	#N/A
1067	NVE18081	3036.62	2.06545	0.253672	8.14222	3.88107e-16	1.26277e-14	NEMVEDRAFT_v1g234636	#N/A
1068	NVE2512	1337.16	2.06462	0.210335	9.81586	9.62157e-23	5.47649e-21	NEMVEDRAFT_v1g114311	shaw potassium channel
1069	NVE22137	1184.1	2.06351	0.229582	8.9881	2.5154e-19	1.06725e-17	#N/A	#N/A
1070	NVE23348	129.423	2.06283	0.312051	6.61056	3.82861e-11	7.09548e-10	NEMVEDRAFT_v1g105138	#N/A
1071	NVE5361	408.107	2.0626	0.358368	5.75553	8.63707e-09	1.144e-07	#N/A	#N/A
1072	NVE25813	330.066	2.06212	0.346775	5.94655	2.73857e-09	3.94293e-08	#N/A	glutaminyl-peptide cyclotransferase
1073	NVE7792	1878.14	2.06197	0.256666	8.03367	9.45988e-16	2.95746e-14	#N/A	kinase d-interacting substrate of 220 kda-like
1074	NVE2213	1033.45	2.06191	0.446675	4.61614	3.90946e-06	3.24844e-05	NEMVEDRAFT_v1g198963	#N/A
1075	NVE6314	97891.1	2.06146	0.49572	4.15851	3.20329e-05	0.000217872	#N/A	protein
1076	NVE20899	773.102	2.06125	0.460257	4.47848	7.51777e-06	5.91163e-05	NEMVEDRAFT_v1g197493	nkx1-like transcription factor
1077	NVE23339	93.4357	2.05858	0.465116	4.42595	9.60177e-06	7.3727e-05	#N/A	isoform b
1078	NVE6758	3611.72	2.05748	0.332429	6.18923	6.04573e-10	9.54055e-09	NEMVEDRAFT_v1g121336	protein apcdd1 precursor
1079	NVE8595	1343.75	2.05744	0.397664	5.17381	2.29363e-07	2.39599e-06	NEMVEDRAFT_v1g123866	#N/A
1080	NVE18620	40.1811	2.05694	0.521467	3.94452	7.99586e-05	0.000495421	#N/A	#N/A
1081	NVE24489	66.0557	2.05547	0.530023	3.87809	0.000105282	0.000637469	NEMVEDRAFT_v1g243242	#N/A
1082	NVE7338	1439.36	2.05186	0.226145	9.07322	1.15553e-19	5.08917e-18	#N/A	calcium-activated potassium channel subunit beta-4
1083	NVE23057	859.588	2.05122	0.304621	6.73366	1.65447e-11	3.2127e-10	NEMVEDRAFT_v1g206803	potassium voltage-gated channel subfamily a member 4
1084	NVE25750	37.4921	2.0497	0.752398	2.72423	0.00644523	0.0231554	#N/A	#N/A
1085	NVE4814	342.918	2.04925	0.463492	4.42133	9.80957e-06	7.5223e-05	NEMVEDRAFT_v1g222292	#N/A
1086	NVE1117	478.229	2.04631	0.38816	5.27183	1.3507e-07	1.4711e-06	NEMVEDRAFT_v1g195679	kelch-like protein 20
1087	NVE21408	395.522	2.04539	0.473568	4.3191	1.56665e-05	0.000114489	NEMVEDRAFT_v1g101864	carbonic anhydrase
1088	NVE10335	690.072	2.04507	0.289406	7.06643	1.5897e-12	3.53425e-11	NEMVEDRAFT_v1g200814	neuropeptide ff receptor 2
1089	NVE14851	445	2.04461	0.344216	5.93991	2.85186e-09	4.09078e-08	#N/A	#N/A
1090	NVE4532	217.477	2.04364	0.430018	4.75245	2.00966e-06	1.76548e-05	NEMVEDRAFT_v1g117722	#N/A
1091	NVE3514	2281.91	2.04305	0.283468	7.20736	5.70491e-13	1.34857e-11	NEMVEDRAFT_v1g116118	amyloid beta a4 precursor protein-binding family a member 2-like isoform 2
1092	NVE25200	119.768	2.04302	0.449019	4.54997	5.36543e-06	4.35056e-05	NEMVEDRAFT_v1g44594	potassium voltage-gated channel subfamily c member 4
1093	NVE2282	91.2789	2.04281	0.445519	4.58524	4.53467e-06	3.72386e-05	#N/A	#N/A
1094	NVE17176	162.842	2.0418	0.479565	4.25761	2.0662e-05	0.000146422	#N/A	#N/A
1095	NVE14514	763.906	2.04157	0.379039	5.38617	7.19735e-08	8.19733e-07	NEMVEDRAFT_v1g247709	#N/A
1096	NVE18816	261.822	2.03861	0.3342	6.09997	1.06091e-09	1.61691e-08	NEMVEDRAFT_v1g220271	achain crystal structure of gcamp2-
1097	NVE12597	3652.63	2.03835	0.259092	7.86728	3.62432e-15	1.07093e-13	NEMVEDRAFT_v1g217272,NEMVEDRAFT_v1g131171,NEMVEDRAFT_v1g174172,NEMVEDRAFT_v1g217270	thioester-containing protein
1098	NVE12640	40.088	2.03625	0.767056	2.65462	0.00793968	0.0275617	#N/A	#N/A
1099	NVE14291	626.422	2.03382	0.287533	7.07336	1.5123e-12	3.37189e-11	NEMVEDRAFT_v1g240756	discoidin domain-containing receptor 2
1100	NVE17718	16.6534	2.0317	0.709976	2.86164	0.00421453	0.0161352	#N/A	#N/A
1101	NVE16337	234.587	2.02676	0.292415	6.93111	4.17555e-12	8.79371e-11	#N/A	#N/A
1102	NVE9973	636.949	2.0258	0.295382	6.85824	6.97149e-12	1.41544e-10	NEMVEDRAFT_v1g33439	neuroligin- x-linked isoform 2
1103	NVE1835	1818.72	2.02448	0.187017	10.8251	2.61802e-27	2.22157e-25	#N/A	frizzled homolog 10
1104	NVE20779	455.639	2.02437	0.200983	10.0723	7.32247e-24	4.56001e-22	NEMVEDRAFT_v1g242232	#N/A
1105	NVE2907	77.1491	2.0243	0.472875	4.28083	1.86201e-05	0.000133463	#N/A	#N/A
1106	NVE15884	1100.58	2.02299	0.339989	5.95017	2.67862e-09	3.86141e-08	NEMVEDRAFT_v1g37059	member ras oncogene family
1107	NVE917	134.625	2.02278	0.577521	3.50252	0.000460875	0.00236785	#N/A	#N/A
1108	NVE10345	108.85	2.02075	0.346097	5.83869	5.26139e-09	7.16972e-08	NEMVEDRAFT_v1g240067	#N/A
1109	NVE18151	72.0724	2.01941	0.805463	2.50714	0.0121711	0.0393519	NEMVEDRAFT_v1g219972	#N/A
1110	NVE23272	231.937	2.01811	0.415647	4.85533	1.20186e-06	1.10048e-05	NEMVEDRAFT_v1g185753	aquaporin
1111	NVE2275	1731.93	2.01803	0.332557	6.06822	1.29338e-09	1.95195e-08	NEMVEDRAFT_v1g229921	7-dehydrocholesterol reductase
1112	NVE541	223.493	2.01738	0.588738	3.42662	0.00061114	0.00303422	NEMVEDRAFT_v1g110685	#N/A
1113	NVE18238	65.0975	2.01551	0.809384	2.49018	0.012768	0.0409275	NEMVEDRAFT_v1g224419	pr domain zinc finger protein 14
1114	NVE17155	46.323	2.01502	0.65236	3.08882	0.00200954	0.00853557	#N/A	#N/A
1115	NVE7189	67439.6	2.01402	0.473328	4.25503	2.09023e-05	0.000147899	#N/A	#N/A
1116	NVE13230	352.92	2.01367	0.338922	5.94141	2.82589e-09	4.06108e-08	NEMVEDRAFT_v1g247415	#N/A
1117	NVE21859	175.214	2.01158	0.350546	5.73842	9.55662e-09	1.2544e-07	#N/A	#N/A
1118	NVE16130	256.589	2.01155	0.387225	5.19479	2.04947e-07	2.15809e-06	NEMVEDRAFT_v1g203016	#N/A
1119	NVE17738	92.8863	2.01135	0.411972	4.88227	1.04874e-06	9.72192e-06	#N/A	mam domain-containing protein 2
1120	NVE19634	374.793	2.00868	0.323459	6.20998	5.29909e-10	8.45445e-09	NEMVEDRAFT_v1g220433	#N/A
1121	NVE23378	173.259	2.0082	0.436895	4.59653	4.29588e-06	3.54284e-05	#N/A	leukocyte receptor cluster member 8
1122	NVE11736	307.385	2.0069	0.308616	6.50291	7.87793e-11	1.40493e-09	NEMVEDRAFT_v1g91371	neuronal acetylcholine receptor subunit alpha-10-like
1123	NVE8594	1321.7	2.00368	0.325373	6.15809	7.36297e-10	1.14477e-08	NEMVEDRAFT_v1g123871,NEMVEDRAFT_v1g246210,NEMVEDRAFT_v1g214588	#N/A
1124	NVE14950	107.543	2.00282	0.410455	4.87951	1.06352e-06	9.8471e-06	#N/A	#N/A
1125	NVE10656	731.599	2.00047	0.220497	9.07252	1.16296e-19	5.11219e-18	NEMVEDRAFT_v1g246842	#N/A
1126	NVE8636	36.779	1.99982	0.685653	2.91667	0.0035379	0.0138351	#N/A	#N/A
1127	NVE10355	58.6898	1.99969	0.624074	3.20424	0.00135419	0.00607261	#N/A	#N/A
1128	NVE3894	6821.45	1.99882	0.227882	8.77129	1.76627e-18	6.84237e-17	NEMVEDRAFT_v1g86996	synaptic vesicle membrane protein vat-1 homolog
1129	NVE12102	869.426	1.99652	0.319739	6.2442	4.25974e-10	6.84335e-09	NEMVEDRAFT_v1g240368	#N/A
1130	NVE22504	94.6609	1.99609	0.429237	4.65031	3.31432e-06	2.79503e-05	NEMVEDRAFT_v1g197873	#N/A
1131	NVE2433	757.816	1.9957	0.288961	6.90645	4.96927e-12	1.03338e-10	#N/A	#N/A
1132	NVE12818	277.821	1.9949	0.333287	5.98553	2.1568e-09	3.15831e-08	NEMVEDRAFT_v1g223563	#N/A
1133	NVE13269	154.036	1.99467	0.30018	6.64492	3.03376e-11	5.6907e-10	NEMVEDRAFT_v1g131951	trace amine-associated receptor 7d
1134	NVE12040	227.622	1.99463	0.40008	4.98558	6.17751e-07	5.94057e-06	#N/A	---NA---
1135	NVE9191	293.987	1.99414	0.462357	4.31299	1.6106e-05	0.000117382	#N/A	#N/A
1136	NVE23260	493.143	1.99142	0.399377	4.98631	6.15447e-07	5.92332e-06	#N/A	chromosome 20 open reading frame 23
1137	NVE19837	15.8181	1.99107	0.706811	2.81697	0.00484785	0.0181959	#N/A	#N/A
1138	NVE13406	113.229	1.99102	0.405118	4.91467	8.89334e-07	8.34439e-06	#N/A	#N/A
1139	NVE13223	71.4541	1.98832	0.52769	3.76797	0.000164581	0.000949607	NEMVEDRAFT_v1g6779,NEMVEDRAFT_v1g149509	potassium voltage-gated channel protein shaw-like
1140	NVE8099	604.708	1.98815	0.259037	7.67517	1.65204e-14	4.65585e-13	#N/A	#N/A
1141	NVE13917	108.843	1.98762	0.414647	4.79351	1.63889e-06	1.46194e-05	NEMVEDRAFT_v1g93146	#N/A
1142	NVE17792	290.178	1.98705	0.420467	4.72583	2.29174e-06	1.99065e-05	NEMVEDRAFT_v1g40044	natriuretic peptide receptor a guanylate cyclase a (atrionatriuretic peptide receptor a)
1143	NVE5700	2021.89	1.98665	0.319718	6.21376	5.17331e-10	8.26517e-09	NEMVEDRAFT_v1g245490	sodium potassium-transporting atpase subunit alpha-2 proprotein
1144	NVE6321	342.699	1.98645	0.331847	5.98604	2.15007e-09	3.15044e-08	NEMVEDRAFT_v1g120549	mitogen-activated protein kinase kinase kinase 1
1145	NVE14620	1078.52	1.98573	0.334196	5.94182	2.81876e-09	4.05335e-08	NEMVEDRAFT_v1g93883	testis-expressed sequence 2
1146	NVE5341	19.9875	1.98433	0.719626	2.75745	0.0058254	0.0212288	NEMVEDRAFT_v1g119158	#N/A
1147	NVE1586	45.0718	1.9841	0.705624	2.81183	0.00492603	0.0184278	NEMVEDRAFT_v1g112758	#N/A
1148	NVE12021	4554.67	1.9838	0.30299	6.54743	5.85339e-11	1.06103e-09	#N/A	syndecan-3 precursor
1149	NVE3717	180.741	1.98362	0.438829	4.52026	6.17638e-06	4.94238e-05	NEMVEDRAFT_v1g116624	n-acetylated alpha-linked acidic dipeptidase 2
1150	NVE23816	71.0626	1.98306	0.593591	3.34078	0.000835444	0.00398146	NEMVEDRAFT_v1g105852	resistant to isoform a
1151	NVE17739	259.217	1.98247	0.308967	6.41646	1.39481e-10	2.38819e-09	NEMVEDRAFT_v1g40063	#N/A
1152	NVE4911	11.7256	1.9824	0.801363	2.47379	0.0133689	0.0424369	#N/A	#N/A
1153	NVE15813	8384.9	1.98132	0.203469	9.7377	2.08214e-22	1.12698e-20	NEMVEDRAFT_v1g95071,NEMVEDRAFT_v1g94939	neuronal migration protein doublecortin isoform a
1154	NVE12595	33.9692	1.9783	0.684703	2.88928	0.00386127	0.0149617	NEMVEDRAFT_v1g217267	taf1 rna polymerase tata box binding protein -associated factor
1155	NVE21959	14.9893	1.97628	0.758168	2.60665	0.00914317	0.0309439	NEMVEDRAFT_v1g59883	alsin
1156	NVE23857	5516.72	1.97445	0.201891	9.77978	1.37506e-22	7.713e-21	#N/A	#N/A
1157	NVE19565	342.993	1.97381	0.408769	4.82866	1.37457e-06	1.24631e-05	NEMVEDRAFT_v1g204601	n-acetylated alpha-linked acidic dipeptidase 2
1158	NVE9479	1365.69	1.97328	0.240422	8.20758	2.25693e-16	7.49054e-15	NEMVEDRAFT_v1g89857	octopamine receptor
1159	NVE24545	90695.9	1.97102	0.481441	4.09399	4.24005e-05	0.000279676	NEMVEDRAFT_v1g243275	#N/A
1160	NVE16883	804.366	1.97069	0.332649	5.92423	3.13765e-09	4.47578e-08	NEMVEDRAFT_v1g96056	uncharacterized serine threonine-protein kinase 494-like
1161	NVE25994	419.925	1.97066	0.446604	4.41255	1.02161e-05	7.79787e-05	#N/A	ion channel nompc
1162	NVE10788	3294.12	1.96968	0.274727	7.16959	7.52231e-13	1.74786e-11	NEMVEDRAFT_v1g234362	ras-related protein rab-30
1163	NVE21446	1010.41	1.96868	0.348504	5.64894	1.61443e-08	2.05156e-07	NEMVEDRAFT_v1g205768	homeobox protein orthopedia-like
1164	NVE13963	2352.09	1.96799	0.234766	8.38278	5.16926e-17	1.80893e-15	NEMVEDRAFT_v1g181917	cnnos1
1165	NVE8153	28.4016	1.96775	0.737942	2.66654	0.00766368	0.0267617	NEMVEDRAFT_v1g196568	#N/A
1166	NVE4151	290.275	1.96765	0.30544	6.44202	1.1789e-10	2.04266e-09	#N/A	discoidin domain-containing receptor 2
1167	NVE6941	278.458	1.96724	0.293327	6.70665	1.99146e-11	3.81906e-10	NEMVEDRAFT_v1g199992	#N/A
1168	NVE24721	521.441	1.96643	0.244858	8.0309	9.67576e-16	3.02087e-14	#N/A	#N/A
1169	NVE12622	233.472	1.96533	0.4483	4.38397	1.16537e-05	8.76809e-05	NEMVEDRAFT_v1g217300	#N/A
1170	NVE23605	233.608	1.96216	0.547979	3.58073	0.00034264	0.00182264	NEMVEDRAFT_v1g207189	#N/A
1171	NVE12152	162.905	1.96145	0.420368	4.66602	3.07095e-06	2.60401e-05	NEMVEDRAFT_v1g7	voltage-gated sodium channel
1172	NVE12932	889.771	1.96116	0.402858	4.8681	1.12674e-06	1.03703e-05	NEMVEDRAFT_v1g80485	#N/A
1173	NVE1802	330.51	1.96017	0.482769	4.06027	4.90152e-05	0.000318509	#N/A	diencephalon mesencephalon homeobox protein 1-b-like isoform 1
1174	NVE5472	85.4902	1.96015	0.546027	3.58985	0.000330872	0.00176776	#N/A	#N/A
1175	NVE22740	845.419	1.95621	0.216239	9.04653	1.47581e-19	6.38827e-18	NEMVEDRAFT_v1g206596	#N/A
1176	NVE8200	1398.78	1.95537	0.251041	7.78907	6.75048e-15	1.9499e-13	#N/A	#N/A
1177	NVE20488	43.0137	1.95469	0.805601	2.42637	0.0152506	0.0472752	NEMVEDRAFT_v1g205215	#N/A
1178	NVE3651	789.759	1.95394	0.249989	7.81609	5.44882e-15	1.58378e-13	NEMVEDRAFT_v1g211472	#N/A
1179	NVE5624	28.7499	1.95322	0.632466	3.08827	0.00201328	0.00854988	#N/A	#N/A
1180	NVE8452	521.56	1.95153	0.328405	5.94245	2.80797e-09	4.04034e-08	NEMVEDRAFT_v1g5679	histone deacetylase
1181	NVE14933	5170.77	1.95109	0.422256	4.62064	3.82558e-06	3.1856e-05	NEMVEDRAFT_v1g234521	alpha tubulin
1182	NVE19219	74.1804	1.95038	0.786819	2.47881	0.0131821	0.0420051	NEMVEDRAFT_v1g241737	#N/A
1183	NVE14285	208.652	1.95014	0.351701	5.54488	2.94153e-08	3.55654e-07	NEMVEDRAFT_v1g202273	---NA---
1184	NVE2463	36.571	1.9479	0.602109	3.23512	0.0012159	0.00553932	#N/A	#N/A
1185	NVE21872	581.598	1.9476	0.329447	5.91171	3.38567e-09	4.80885e-08	NEMVEDRAFT_v1g20975	#N/A
1186	NVE22575	1730.43	1.94483	0.304686	6.38308	1.73564e-10	2.94284e-09	NEMVEDRAFT_v1g178696	#N/A
1187	NVE10431	119.73	1.94455	0.527791	3.68431	0.000229322	0.00128073	NEMVEDRAFT_v1g200917	neuronal acetylcholine receptor subunit alpha-7-like
1188	NVE24786	120.378	1.9427	0.377914	5.1406	2.73855e-07	2.81836e-06	NEMVEDRAFT_v1g248643	serine threonine-protein kinase nek9
1189	NVE2456	4212.81	1.9418	0.309771	6.2685	3.64532e-10	5.93446e-09	#N/A	#N/A
1190	NVE4332	21.8654	1.94088	0.735579	2.63857	0.00832559	0.0286888	NEMVEDRAFT_v1g231431	protein phosphatase catalytic subunit
1191	NVE18772	35.5022	1.93896	0.735589	2.63593	0.00839061	0.0288779	NEMVEDRAFT_v1g204314	short transient receptor potential channel 7-like
1192	NVE3554	131.961	1.93896	0.466883	4.15299	3.28153e-05	0.000222736	#N/A	#N/A
1193	NVE19413	114.129	1.93845	0.490331	3.95335	7.70632e-05	0.000478875	#N/A	#N/A
1194	NVE8290	2719.4	1.93796	0.205897	9.41227	4.85537e-21	2.40855e-19	NEMVEDRAFT_v1g70665	#N/A
1195	NVE7534	474.032	1.9379	0.289135	6.70243	2.04984e-11	3.92421e-10	NEMVEDRAFT_v1g239769	#N/A
1196	NVE6161	542.405	1.937	0.327938	5.90662	3.49197e-09	4.93563e-08	#N/A	#N/A
1197	NVE19422	166.645	1.93516	0.368213	5.25556	1.47577e-07	1.59755e-06	NEMVEDRAFT_v1g204514	low quality protein: titin
1198	NVE12937	537.547	1.93365	0.334004	5.7893	7.06802e-09	9.46461e-08	NEMVEDRAFT_v1g80834	#N/A
1199	NVE11731	71.5182	1.93316	0.555185	3.48202	0.000497653	0.00253599	#N/A	#N/A
1200	NVE5510	96.0847	1.93205	0.488825	3.95244	7.73571e-05	0.000480573	NEMVEDRAFT_v1g160913	#N/A
1201	NVE23096	23.3984	1.93038	0.644792	2.99381	0.0027552	0.0111722	#N/A	#N/A
1202	NVE19618	613.93	1.93009	0.26132	7.38593	1.51395e-13	3.79569e-12	#N/A	protein kiaa0284-like isoform 2
1203	NVE10414	2079.52	1.92962	0.33444	5.76971	7.94099e-09	1.05664e-07	NEMVEDRAFT_v1g161775,NEMVEDRAFT_v1g34458	disks large homolog 2 isoform 3
1204	NVE2967	197.034	1.92846	0.37698	5.11556	3.12817e-07	3.17838e-06	NEMVEDRAFT_v1g199083	neurexin 2-like
1205	NVE12474	258.999	1.92675	0.349475	5.51328	3.52208e-08	4.20146e-07	NEMVEDRAFT_v1g240418	#N/A
1206	NVE21779	534.856	1.92673	0.322396	5.97628	2.28297e-09	3.32834e-08	NEMVEDRAFT_v1g206034	#N/A
1207	NVE5750	225.922	1.92496	0.437711	4.3978	1.09355e-05	8.28965e-05	#N/A	#N/A
1208	NVE4214	58.3999	1.92482	0.500519	3.84564	0.00012024	0.000717168	NEMVEDRAFT_v1g211793	tyrosine kinase receptor cad96ca
1209	NVE24543	232.904	1.92468	0.426046	4.51753	6.25664e-06	4.99798e-05	NEMVEDRAFT_v1g207733	#N/A
1210	NVE21580	5017.02	1.9242	0.264217	7.28266	3.27292e-13	7.9895e-12	#N/A	#N/A
1211	NVE9596	316.587	1.9239	0.398915	4.82284	1.41526e-06	1.2772e-05	NEMVEDRAFT_v1g223057	e3 ubiquitin-protein ligase dzip3
1212	NVE6657	787.622	1.92361	0.367828	5.22965	1.69834e-07	1.82232e-06	NEMVEDRAFT_v1g222607	cytoplasmic dynein 1 heavy chain 1
1213	NVE2823	1675.59	1.92322	0.198243	9.70131	2.9764e-22	1.58508e-20	NEMVEDRAFT_v1g10501	#N/A
1214	NVE13075	960.197	1.92248	0.321141	5.98641	2.14527e-09	3.1454e-08	NEMVEDRAFT_v1g92483	#N/A
1215	NVE4600	142.749	1.92213	0.438528	4.38313	1.16984e-05	8.79601e-05	#N/A	#N/A
1216	NVE9257	151.709	1.9211	0.321591	5.97372	2.31898e-09	3.37659e-08	#N/A	#N/A
1217	NVE25939	39.5365	1.9187	0.584212	3.28425	0.00102255	0.00477106	NEMVEDRAFT_v1g109792	#N/A
1218	NVE10208	1496.6	1.91854	0.289412	6.62909	3.37759e-11	6.28477e-10	NEMVEDRAFT_v1g127195	#N/A
1219	NVE7899	317.667	1.91683	0.397231	4.82548	1.39667e-06	1.26142e-05	NEMVEDRAFT_v1g214360	#N/A
1220	NVE23166	137.331	1.91449	0.335195	5.71157	1.11938e-08	1.45437e-07	#N/A	synaptotagmin-16 isoform 1
1221	NVE5833	133.709	1.9143	0.405206	4.72425	2.30967e-06	2.00396e-05	NEMVEDRAFT_v1g212905	rho-related btb domain-containing protein 1-like
1222	NVE19060	533.72	1.91365	0.486391	3.93439	8.3409e-05	0.000514856	#N/A	#N/A
1223	NVE3914	263.569	1.91235	0.333154	5.74014	9.4596e-09	1.24371e-07	NEMVEDRAFT_v1g37046,NEMVEDRAFT_v1g86734	metastasis suppressor protein 1
1224	NVE19942	721.956	1.90744	0.277276	6.8792	6.01889e-12	1.23393e-10	NEMVEDRAFT_v1g99757	regulating synaptic membrane exocytosis protein 2-like
1225	NVE12749	2536.72	1.90721	0.264899	7.19976	6.03189e-13	1.42007e-11	NEMVEDRAFT_v1g217424	#N/A
1226	NVE8231	151.001	1.90453	0.361869	5.26304	1.41693e-07	1.53817e-06	#N/A	#N/A
1227	NVE7379	66.5182	1.90421	0.460211	4.1377	3.50803e-05	0.000236104	NEMVEDRAFT_v1g4491	low-density lipoprotein receptor-related protein 2
1228	NVE17084	190099	1.90387	0.190679	9.9847	1.77847e-23	1.07013e-21	#N/A	#N/A
1229	NVE16529	154.295	1.90312	0.450376	4.22563	2.38272e-05	0.00016651	#N/A	5-hydroxytryptamine receptor 6-like
1230	NVE25613	290.103	1.90264	0.433976	4.38421	1.16408e-05	8.76126e-05	NEMVEDRAFT_v1g243600	#N/A
1231	NVE22750	338.954	1.90225	0.354394	5.3676	7.97906e-08	9.01529e-07	NEMVEDRAFT_v1g103967	abc transporter g family member 22-like
1232	NVE12476	873.236	1.90084	0.360494	5.27287	1.34304e-07	1.46552e-06	NEMVEDRAFT_v1g240418	sorting nexin-19
1233	NVE1046	215.153	1.90052	0.77398	2.45552	0.014068	0.0442679	#N/A	#N/A
1234	NVE7348	1182.04	1.89978	0.320212	5.93289	2.97655e-09	4.26436e-08	NEMVEDRAFT_v1g45	sodium channel protein 60e-like
1235	NVE7893	130.34	1.89933	0.579467	3.27771	0.00104651	0.00487111	#N/A	#N/A
1236	NVE16740	58.9078	1.89925	0.752027	2.52551	0.0115532	0.037587	NEMVEDRAFT_v1g219395	centrosomal protein of 192 kda
1237	NVE8066	2838.46	1.89921	0.281281	6.75202	1.45801e-11	2.85756e-10	#N/A	#N/A
1238	NVE5442	9076.09	1.8984	0.312797	6.06912	1.28612e-09	1.94226e-08	NEMVEDRAFT_v1g160849	polycystin-2
1239	NVE4709	118.807	1.89819	0.441335	4.30101	1.70025e-05	0.000123011	NEMVEDRAFT_v1g199506	#N/A
1240	NVE13922	18.8302	1.89795	0.641096	2.96047	0.00307165	0.0122475	NEMVEDRAFT_v1g32231	#N/A
1241	NVE10304	243.11	1.8969	0.274879	6.90086	5.16876e-12	1.07006e-10	NEMVEDRAFT_v1g223194	#N/A
1242	NVE7859	1126.53	1.89581	0.352227	5.38234	7.35219e-08	8.36546e-07	NEMVEDRAFT_v1g246106	#N/A
1243	NVE1047	94.4612	1.89547	0.694147	2.73065	0.00632087	0.0227799	#N/A	#N/A
1244	NVE2716	1048.53	1.89546	0.357463	5.30252	1.14213e-07	1.26294e-06	#N/A	#N/A
1245	NVE15192	722.1	1.89496	0.308476	6.14296	8.09954e-10	1.25006e-08	#N/A	#N/A
1246	NVE18869	444.242	1.89479	0.292329	6.4817	9.06935e-11	1.60382e-09	NEMVEDRAFT_v1g220309	#N/A
1247	NVE12150	425.859	1.89345	0.321178	5.89533	3.7394e-09	5.24377e-08	NEMVEDRAFT_v1g7	bsc1 sodium channel protein
1248	NVE20260	3290.23	1.89222	0.20369	9.2897	1.54727e-20	7.37532e-19	#N/A	#N/A
1249	NVE22062	1289.27	1.89195	0.198154	9.54787	1.32388e-21	6.81532e-20	NEMVEDRAFT_v1g25593	alpha-1d adrenergic receptor-like
1250	NVE25654	1081.45	1.89079	0.298705	6.32997	2.45211e-10	4.07793e-09	NEMVEDRAFT_v1g243609	ubiquitin carboxyl-terminal hydrolase 32
1251	NVE23528	166.18	1.89018	0.476471	3.96703	7.27733e-05	0.000455154	#N/A	#N/A
1252	NVE17754	1514.8	1.89002	0.4215	4.48404	7.32437e-06	5.76934e-05	#N/A	#N/A
1253	NVE13535	279.805	1.88848	0.378167	4.99377	5.92121e-07	5.72021e-06	NEMVEDRAFT_v1g92751	gamma-aminobutyric acid receptor subunit rho-3-like
1254	NVE1500	2073.15	1.88662	0.305533	6.17486	6.62204e-10	1.03653e-08	NEMVEDRAFT_v1g112414,NEMVEDRAFT_v1g168693	atp-binding sub-family a member 2
1255	NVE23082	62.1553	1.88622	0.582633	3.23742	0.00120617	0.00549828	#N/A	#N/A
1256	NVE18982	1377.65	1.88504	0.322263	5.84938	4.93396e-09	6.77133e-08	NEMVEDRAFT_v1g82034	kinesin family member 26b
1257	NVE2650	230.696	1.88422	0.301632	6.24675	4.19077e-10	6.73722e-09	NEMVEDRAFT_v1g210743	#N/A
1258	NVE1274	1239.03	1.88349	0.254411	7.40335	1.32795e-13	3.35478e-12	NEMVEDRAFT_v1g179195	#N/A
1259	NVE13629	413.772	1.88262	0.42146	4.46691	7.93568e-06	6.20027e-05	#N/A	#N/A
1260	NVE15954	47.8812	1.88239	0.439532	4.28271	1.84627e-05	0.000132622	NEMVEDRAFT_v1g151016	#N/A
1261	NVE12469	482.958	1.88124	0.323542	5.81453	6.08028e-09	8.19882e-08	NEMVEDRAFT_v1g201520	#N/A
1262	NVE14923	52.2617	1.88097	0.644405	2.91893	0.00351236	0.0137491	#N/A	integrin alpha 4
1263	NVE8368	28.7411	1.88044	0.760348	2.47314	0.0133933	0.0425084	#N/A	#N/A
1264	NVE23833	1266.22	1.88019	0.335071	5.61131	2.00796e-08	2.51304e-07	NEMVEDRAFT_v1g30165	#N/A
1265	NVE11384	45.1928	1.87965	0.573521	3.27739	0.00104773	0.0048758	#N/A	#N/A
1266	NVE8973	115.751	1.87963	0.344989	5.44839	5.08273e-08	5.91691e-07	NEMVEDRAFT_v1g124441	#N/A
1267	NVE10216	3856.2	1.87871	0.242375	7.75127	9.0976e-15	2.59871e-13	NEMVEDRAFT_v1g192346	probable e3 ubiquitin-protein ligase hectd2
1268	NVE4496	285.36	1.87734	0.33807	5.55311	2.80626e-08	3.40544e-07	NEMVEDRAFT_v1g53309	polycomb group ring finger protein 3-like
1269	NVE19426	452.73	1.87593	0.283919	6.60728	3.91433e-11	7.23122e-10	NEMVEDRAFT_v1g229065	gtp-binding protein ypt1
1270	NVE24101	683.723	1.87499	0.206468	9.08125	1.07335e-19	4.73623e-18	NEMVEDRAFT_v1g238811	#N/A
1271	NVE3247	52.4168	1.87365	0.476316	3.93363	8.36736e-05	0.000516351	NEMVEDRAFT_v1g211072	#N/A
1272	NVE1694	39.2606	1.87316	0.689706	2.71589	0.00660988	0.0236449	#N/A	#N/A
1273	NVE11986	177.958	1.87072	0.381174	4.90779	9.21099e-07	8.62017e-06	NEMVEDRAFT_v1g130243	#N/A
1274	NVE23400	426.925	1.87012	0.384303	4.86626	1.13727e-06	1.04548e-05	#N/A	attractin-like 1
1275	NVE20397	70.293	1.8695	0.471988	3.9609	7.46679e-05	0.000465865	#N/A	#N/A
1276	NVE2621	110.169	1.86515	0.446216	4.17992	2.91614e-05	0.000199808	NEMVEDRAFT_v1g114516	#N/A
1277	NVE24419	369.565	1.86316	0.275867	6.75385	1.43977e-11	2.82419e-10	NEMVEDRAFT_v1g106590	#N/A
1278	NVE1768	175.133	1.86217	0.334091	5.57384	2.49186e-08	3.05593e-07	NEMVEDRAFT_v1g113115	#N/A
1279	NVE12731	922.295	1.86052	0.279817	6.64906	2.94964e-11	5.54638e-10	NEMVEDRAFT_v1g217414	#N/A
1280	NVE21676	20.5057	1.86034	0.7458	2.49442	0.0126164	0.0405256	NEMVEDRAFT_v1g224883	#N/A
1281	NVE4548	22.3855	1.85979	0.731266	2.54325	0.0109826	0.0360883	#N/A	#N/A
1282	NVE20675	188.423	1.85781	0.603234	3.07975	0.00207172	0.00875155	#N/A	---NA---
1283	NVE2379	103	1.85755	0.724749	2.56303	0.0103763	0.034433	NEMVEDRAFT_v1g210465	gamma-aminobutyric acid type b receptor subunit 2
1284	NVE17793	1024.5	1.85753	0.272323	6.82105	9.03752e-12	1.80486e-10	NEMVEDRAFT_v1g40044	guanylate cyclase
1285	NVE15798	3042.14	1.85699	0.295692	6.28014	3.38277e-10	5.52256e-09	NEMVEDRAFT_v1g95089	#N/A
1286	NVE24169	686.982	1.85548	0.399518	4.6443	3.41224e-06	2.87134e-05	NEMVEDRAFT_v1g106123	t-box transcription factor tbx20
1287	NVE971	231.038	1.85229	0.389221	4.75898	1.94574e-06	1.71323e-05	#N/A	#N/A
1288	NVE5588	63.5551	1.85205	0.452847	4.08979	4.31767e-05	0.000284076	NEMVEDRAFT_v1g119412	platelet-derived growth factor beta polypeptide
1289	NVE25327	832.893	1.8501	0.317256	5.83156	5.49131e-09	7.47424e-08	NEMVEDRAFT_v1g238911	c007-h6 g-protein coupled receptor
1290	NVE12939	320.648	1.84936	0.41435	4.46327	8.07166e-06	6.29166e-05	#N/A	#N/A
1291	NVE4096	27.7635	1.84924	0.726502	2.5454	0.0109152	0.0358973	#N/A	#N/A
1292	NVE5703	47.6468	1.84918	0.671455	2.75398	0.00588745	0.021435	#N/A	#N/A
1293	NVE13836	1085.8	1.84873	0.283101	6.53029	6.56404e-11	1.1808e-09	NEMVEDRAFT_v1g217955	probable g-protein coupled receptor 133
1294	NVE8006	422.525	1.84855	0.415032	4.454	8.42832e-06	6.54325e-05	NEMVEDRAFT_v1g157905	isoform c
1295	NVE12349	632.826	1.8484	0.377661	4.89434	9.8637e-07	9.17776e-06	NEMVEDRAFT_v1g40721	#N/A
1296	NVE7342	147.025	1.84836	0.396482	4.66189	3.13316e-06	2.65191e-05	NEMVEDRAFT_v1g122279	delta 5 fatty acid desaturase
1297	NVE11094	271.975	1.84819	0.305218	6.05533	1.40128e-09	2.1052e-08	NEMVEDRAFT_v1g223302	upf0663 transmembrane protein c17orf28 homolog
1298	NVE1801	209.356	1.84796	0.575736	3.20973	0.00132859	0.00597515	#N/A	diencephalon mesencephalon homeobox 1
1299	NVE25317	746.479	1.84793	0.394947	4.67894	2.88358e-06	2.46498e-05	#N/A	#N/A
1300	NVE14086	351.687	1.84682	0.326781	5.65156	1.58998e-08	2.02382e-07	NEMVEDRAFT_v1g133940	ras-related and estrogen-regulated growth inhibitor-like
1301	NVE23277	616.019	1.84615	0.301878	6.11553	9.62364e-10	1.47448e-08	#N/A	#N/A
1302	NVE22874	32.3328	1.84397	0.665582	2.77047	0.00559762	0.0205311	#N/A	#N/A
1303	NVE1335	2670.89	1.84388	0.291005	6.33623	2.35453e-10	3.92692e-09	NEMVEDRAFT_v1g85553,NEMVEDRAFT_v1g85543	kinesin family member 21b
1304	NVE6718	152.264	1.84383	0.572927	3.21826	0.0012897	0.00583198	#N/A	#N/A
1305	NVE24121	3702.09	1.8436	0.23761	7.75893	8.5652e-15	2.44965e-13	NEMVEDRAFT_v1g83866	camp-dependent protein kinase type i-alpha regulatory subunit
1306	NVE6843	1572.18	1.84311	0.207828	8.86845	7.41698e-19	2.98821e-17	#N/A	transcriptional-regulating factor 1
1307	NVE20380	317.972	1.84302	0.417316	4.41635	1.0038e-05	7.67967e-05	#N/A	#N/A
1308	NVE22012	2159.07	1.8424	0.395698	4.65607	3.22306e-06	2.72303e-05	NEMVEDRAFT_v1g242597	alpha tubulin
1309	NVE1327	76.6973	1.84205	0.483524	3.80963	0.000139177	0.000817281	NEMVEDRAFT_v1g85309	#N/A
1310	NVE13327	419.205	1.84098	0.496799	3.70569	0.000210814	0.00119057	#N/A	#N/A
1311	NVE4416	125.366	1.84093	0.300676	6.12264	9.20388e-10	1.41578e-08	#N/A	#N/A
1312	NVE18893	421.343	1.83899	0.464001	3.96334	7.39097e-05	0.000461881	NEMVEDRAFT_v1g61547	glutamate
1313	NVE9289	424.175	1.83881	0.263125	6.98837	2.781e-12	6.03228e-11	NEMVEDRAFT_v1g125098	t-box 15
1314	NVE1651	1440.02	1.83695	0.188374	9.75162	1.81556e-22	9.96667e-21	#N/A	#N/A
1315	NVE3924	492.886	1.83517	0.239238	7.67089	1.70809e-14	4.79052e-13	NEMVEDRAFT_v1g199398	#N/A
1316	NVE2488	571.678	1.83251	0.245879	7.45292	9.12935e-14	2.33691e-12	NEMVEDRAFT_v1g72008	ste ste11 ask protein kinase
1317	NVE2471	32.9747	1.83238	0.66079	2.77301	0.00555403	0.0203971	#N/A	#N/A
1318	NVE8085	356.541	1.83173	0.42127	4.34813	1.37304e-05	0.000101687	NEMVEDRAFT_v1g80243	hepatic leukemia factor-like
1319	NVE5476	336.706	1.83094	0.340196	5.38203	7.36516e-08	8.37611e-07	NEMVEDRAFT_v1g239554	#N/A
1320	NVE5602	198.66	1.82966	0.346826	5.27544	1.32442e-07	1.44724e-06	NEMVEDRAFT_v1g119416	endoribonuclease dicer
1321	NVE8107	1553.29	1.82965	0.243104	7.52621	5.22349e-14	1.37352e-12	NEMVEDRAFT_v1g39846	par-domain protein isoform d
1322	NVE13469	19.4812	1.8267	0.752867	2.42633	0.0152523	0.0472752	NEMVEDRAFT_v1g217727	#N/A
1323	NVE944	540.194	1.82593	0.329396	5.54327	2.96873e-08	3.58382e-07	#N/A	#N/A
1324	NVE2388	483.467	1.82253	0.38609	4.72048	2.35294e-06	2.03845e-05	NEMVEDRAFT_v1g169225	photoreceptor-specific nuclear receptor
1325	NVE9390	152.039	1.82204	0.436672	4.17255	3.01208e-05	0.000205531	NEMVEDRAFT_v1g239919	#N/A
1326	NVE20333	118.011	1.82202	0.58099	3.13607	0.0017123	0.00744925	#N/A	#N/A
1327	NVE25670	61.1603	1.82042	0.381794	4.76808	1.8599e-06	1.64264e-05	NEMVEDRAFT_v1g243613	#N/A
1328	NVE9581	510.86	1.82028	0.434687	4.18757	2.8196e-05	0.000193997	NEMVEDRAFT_v1g215218	#N/A
1329	NVE23494	22.0563	1.81954	0.669995	2.71575	0.00661258	0.0236509	#N/A	#N/A
1330	NVE3003	1015.17	1.81755	0.304755	5.96398	2.46173e-09	3.56874e-08	#N/A	#N/A
1331	NVE13133	2656.69	1.81391	0.306316	5.92169	3.18656e-09	4.53718e-08	NEMVEDRAFT_v1g240491	#N/A
1332	NVE1003	137.45	1.81133	0.395027	4.58532	4.53287e-06	3.7237e-05	NEMVEDRAFT_v1g9482	loc496017 protein
1333	NVE2306	340.316	1.80994	0.455246	3.97574	7.01593e-05	0.000440104	#N/A	#N/A
1334	NVE15239	609.104	1.80963	0.258574	6.99848	2.58758e-12	5.64444e-11	NEMVEDRAFT_v1g240904	#N/A
1335	NVE18726	46.3099	1.80848	0.690042	2.62082	0.00877175	0.0299053	NEMVEDRAFT_v1g98341	#N/A
1336	NVE17654	1041.33	1.80694	0.243246	7.42848	1.09857e-13	2.79357e-12	#N/A	neuroligin- x-linked isoform 1
1337	NVE4420	24.9707	1.80651	0.737116	2.45078	0.0142548	0.0447543	NEMVEDRAFT_v1g245133	#N/A
1338	NVE1109	420.554	1.80396	0.341544	5.28176	1.27947e-07	1.40275e-06	NEMVEDRAFT_v1g168568	cyclopropane-fatty-acyl-phospholipid synthase
1339	NVE7957	700.417	1.80248	0.34746	5.18759	2.13033e-07	2.23511e-06	NEMVEDRAFT_v1g172052	argininosuccinate lyase
1340	NVE12329	1102.44	1.80111	0.271063	6.6446	3.04035e-11	5.69844e-10	NEMVEDRAFT_v1g130775,NEMVEDRAFT_v1g48686	calmodulin-binding transcription activator 1-like
1341	NVE9881	221.874	1.80058	0.418512	4.30233	1.69011e-05	0.000122354	NEMVEDRAFT_v1g200638	#N/A
1342	NVE624	136.847	1.79987	0.396653	4.53764	5.68883e-06	4.58231e-05	#N/A	#N/A
1343	NVE24537	97.7873	1.79973	0.440221	4.08825	4.34645e-05	0.000285645	#N/A	#N/A
1344	NVE994	50.791	1.79787	0.535174	3.35942	0.00078107	0.003754	NEMVEDRAFT_v1g2683	phosphatidylinositol-4-phosphate 3-kinase c2 domain-containing subunit alpha
1345	NVE19062	97.4148	1.79721	0.364345	4.93272	8.10937e-07	7.65221e-06	NEMVEDRAFT_v1g197387	#N/A
1346	NVE9110	2578.48	1.7969	0.248702	7.22509	5.00755e-13	1.19046e-11	NEMVEDRAFT_v1g246358	calcium channel flower-like isoform 1
1347	NVE170	135.393	1.79609	0.374948	4.79024	1.66581e-06	1.48423e-05	NEMVEDRAFT_v1g237787	#N/A
1348	NVE8047	751.218	1.79573	0.259112	6.93033	4.19867e-12	8.83437e-11	NEMVEDRAFT_v1g79911	#N/A
1349	NVE4667	781.279	1.7956	0.259337	6.92382	4.39638e-12	9.24197e-11	NEMVEDRAFT_v1g232024,NEMVEDRAFT_v1g59997	calcium voltage- r alpha 1e subunit
1350	NVE19375	3560.29	1.79397	0.232488	7.71639	1.19672e-14	3.40581e-13	NEMVEDRAFT_v1g98829	#N/A
1351	NVE11636	104.218	1.79223	0.6067	2.95406	0.0031362	0.0124767	#N/A	#N/A
1352	NVE24803	671.547	1.79112	0.309364	5.7897	7.05132e-09	9.4477e-08	#N/A	#N/A
1353	NVE16530	514.687	1.79109	0.275756	6.4952	8.29231e-11	1.47203e-09	#N/A	#N/A
1354	NVE11596	1880.35	1.79056	0.287862	6.22021	4.96494e-10	7.94322e-09	NEMVEDRAFT_v1g129532	kelch-like protein 20
1355	NVE22121	661.523	1.79034	0.377364	4.74434	2.09188e-06	1.83423e-05	#N/A	reverse transcriptase
1356	NVE4339	298.586	1.78978	0.303767	5.89195	3.8166e-09	5.33992e-08	NEMVEDRAFT_v1g4250	tnf receptor-associated factor 5
1357	NVE13323	179.274	1.7895	0.517476	3.45812	0.000543957	0.00274001	#N/A	#N/A
1358	NVE3612	95.9663	1.78864	0.586311	3.05067	0.00228329	0.00950658	#N/A	protein tyrosine receptor d precursor
1359	NVE22943	242.591	1.78572	0.445727	4.00631	6.16747e-05	0.000391547	#N/A	#N/A
1360	NVE2807	74.2766	1.7855	0.659994	2.70532	0.00682388	0.0242755	NEMVEDRAFT_v1g145075	ring canal kelch homolog
1361	NVE9710	19.712	1.78545	0.667455	2.67501	0.00747263	0.0262282	#N/A	vacuolar sorting protein
1362	NVE5399	10067.3	1.78458	0.284947	6.26286	3.77968e-10	6.13596e-09	NEMVEDRAFT_v1g239520	udp-n-acetylglucosamine--peptide n-acetylglucosaminyltransferase 110 kda subunit isoform 2
1363	NVE5425	443.581	1.78326	0.339208	5.25711	1.46333e-07	1.58483e-06	NEMVEDRAFT_v1g31394	guanylate cyclase soluble subunit alpha-2
1364	NVE12545	377.822	1.78282	0.30084	5.92614	3.10141e-09	4.42682e-08	#N/A	#N/A
1365	NVE15812	654.586	1.78239	0.214742	8.30016	1.03973e-16	3.55782e-15	NEMVEDRAFT_v1g241011,NEMVEDRAFT_v1g95129	doublecortin kinase-2
1366	NVE18825	153.902	1.78155	0.433253	4.11202	3.92208e-05	0.000261102	#N/A	#N/A
1367	NVE3776	73.9307	1.78069	0.569362	3.12751	0.00176294	0.00763649	#N/A	#N/A
1368	NVE8669	982.844	1.78026	0.266031	6.69194	2.20232e-11	4.19563e-10	NEMVEDRAFT_v1g124119	t-complex protein 1 subunit beta
1369	NVE22725	3102.38	1.77973	0.250933	7.09244	1.31768e-12	2.96075e-11	NEMVEDRAFT_v1g185477	#N/A
1370	NVE11457	314.749	1.77912	0.454494	3.9145	9.05933e-05	0.000555943	NEMVEDRAFT_v1g129231	runt-related transcription factor 1 isoform aml1c
1371	NVE13145	617.898	1.77911	0.311586	5.70988	1.13058e-08	1.4681e-07	#N/A	#N/A
1372	NVE26023	1661.75	1.77858	0.301161	5.90575	3.51038e-09	4.9526e-08	NEMVEDRAFT_v1g109857	lim homeobox protein lhx1
1373	NVE19944	1847.15	1.77824	0.349193	5.09244	3.5349e-07	3.56041e-06	NEMVEDRAFT_v1g204836	#N/A
1374	NVE24727	192.213	1.77698	0.503332	3.53044	0.000414867	0.00215634	NEMVEDRAFT_v1g207870	ferm and pdz domain containing 4
1375	NVE24867	20.9852	1.77693	0.687021	2.58643	0.00969765	0.0325352	#N/A	#N/A
1376	NVE8015	820.788	1.77596	0.28862	6.15327	7.59008e-10	1.1785e-08	NEMVEDRAFT_v1g177166,NEMVEDRAFT_v1g79808	nedd4-binding protein 2
1377	NVE6142	61.5519	1.77362	0.568195	3.1215	0.0017993	0.00776936	NEMVEDRAFT_v1g87790	epoxide hydrolase 4
1378	NVE22082	199.194	1.77349	0.304494	5.82438	5.7324e-09	7.78411e-08	NEMVEDRAFT_v1g221138	#N/A
1379	NVE4708	898.892	1.77336	0.28148	6.30011	2.97426e-10	4.90055e-09	NEMVEDRAFT_v1g87244	high mobility group protein 20a
1380	NVE448	86174.8	1.77231	0.465748	3.80531	0.000141628	0.000830156	NEMVEDRAFT_v1g243852	#N/A
1381	NVE6089	47.8729	1.77205	0.59746	2.96597	0.00301726	0.0120659	NEMVEDRAFT_v1g213136	#N/A
1382	NVE7447	385.678	1.77198	0.360139	4.92026	8.64277e-07	8.12905e-06	#N/A	#N/A
1383	NVE507	107.02	1.77148	0.479076	3.69771	0.000217551	0.00122266	NEMVEDRAFT_v1g225654	exocyst complex component 5
1384	NVE17047	828.066	1.77065	0.222098	7.97237	1.55661e-15	4.78254e-14	#N/A	#N/A
1385	NVE19373	1848.92	1.77044	0.258473	6.8496	7.40564e-12	1.49833e-10	#N/A	hypothetical protein BRAFLDRAFT_72012 [Branchiostoma floridae]
1386	NVE6851	347.571	1.77039	0.361673	4.89501	9.82996e-07	9.16013e-06	NEMVEDRAFT_v1g88439	#N/A
1387	NVE16434	485.466	1.77005	0.48484	3.65078	0.000261441	0.00143384	NEMVEDRAFT_v1g37606	ras-related and estrogen-regulated growth inhibitor-like
1388	NVE24174	47.7335	1.76888	0.583783	3.03003	0.00244525	0.0100885	NEMVEDRAFT_v1g207428	#N/A
1389	NVE24534	108.929	1.76857	0.57477	3.077	0.00209093	0.00882143	#N/A	#N/A
1390	NVE23637	82.5651	1.76853	0.394861	4.47885	7.50457e-06	5.90325e-05	NEMVEDRAFT_v1g225231	#N/A
1391	NVE9807	149.987	1.76768	0.402771	4.38879	1.13983e-05	8.59546e-05	NEMVEDRAFT_v1g246590	lim homeobox protein awh-like
1392	NVE8067	386.985	1.76755	0.412213	4.28795	1.80334e-05	0.000129699	#N/A	#N/A
1393	NVE10470	199.723	1.76749	0.408116	4.33085	1.48534e-05	0.000109132	#N/A	#N/A
1394	NVE3852	4426.69	1.76728	0.245266	7.20557	5.78004e-13	1.36494e-11	NEMVEDRAFT_v1g30522	epithelial splicing regulatory protein 2-like
1395	NVE9843	65.5872	1.76707	0.507765	3.4801	0.000501222	0.00255137	NEMVEDRAFT_v1g126271	probable sulfite mitochondrial-like
1396	NVE7582	96.806	1.76652	0.477453	3.69988	0.0002157	0.00121431	#N/A	#N/A
1397	NVE16611	469.82	1.76609	0.290692	6.07548	1.23615e-09	1.87289e-08	#N/A	#N/A
1398	NVE2604	799.399	1.76533	0.36234	4.87202	1.10463e-06	1.0179e-05	NEMVEDRAFT_v1g188597	#N/A
1399	NVE15118	107.717	1.76441	0.34426	5.12523	2.97177e-07	3.04082e-06	#N/A	#N/A
1400	NVE24201	9220.75	1.76263	0.34967	5.04084	4.63496e-07	4.56908e-06	#N/A	tubulin alpha-3 chain-like
1401	NVE26055	174.814	1.76157	0.486443	3.62133	0.000293092	0.00158899	#N/A	#N/A
1402	NVE2763	410.92	1.76136	0.317845	5.54156	2.99795e-08	3.61721e-07	#N/A	#N/A
1403	NVE9816	92.066	1.76083	0.540994	3.2548	0.00113473	0.00521362	#N/A	#N/A
1404	NVE14610	1176.67	1.75965	0.274062	6.42063	1.35709e-10	2.32704e-09	NEMVEDRAFT_v1g68409,NEMVEDRAFT_v1g93932	protein kinase c alpha type
1405	NVE8353	575.908	1.75839	0.306906	5.7294	1.00786e-08	1.31613e-07	#N/A	#N/A
1406	NVE23335	333.494	1.7582	0.445669	3.94508	7.97742e-05	0.000494528	#N/A	#N/A
1407	NVE24421	1546.45	1.75816	0.218776	8.03634	9.25634e-16	2.90166e-14	NEMVEDRAFT_v1g106616	diacylglycerol kinase delta
1408	NVE814	996.713	1.75709	0.399968	4.39308	1.11757e-05	8.44686e-05	#N/A	#N/A
1409	NVE14924	33.6557	1.7569	0.652219	2.69373	0.0070658	0.0250056	#N/A	#N/A
1410	NVE15123	86.0768	1.75651	0.37693	4.66006	3.16117e-06	2.67464e-05	NEMVEDRAFT_v1g218643	---NA---
1411	NVE8359	373.949	1.75504	0.272634	6.43734	1.21584e-10	2.10195e-09	NEMVEDRAFT_v1g89027	#N/A
1412	NVE18050	554.469	1.7545	0.348997	5.02727	4.97503e-07	4.87489e-06	NEMVEDRAFT_v1g203853	#N/A
1413	NVE3813	218.223	1.7545	0.291937	6.00987	1.8567e-09	2.73964e-08	NEMVEDRAFT_v1g199281	#N/A
1414	NVE10343	3870.3	1.75386	0.193412	9.06799	1.21234e-19	5.2908e-18	NEMVEDRAFT_v1g90480	lutropin-choriogonadotropic hormone receptor
1415	NVE9288	195.91	1.75327	0.443612	3.95225	7.74195e-05	0.000480702	NEMVEDRAFT_v1g215066	#N/A
1416	NVE21804	1050.74	1.75277	0.223055	7.85804	3.90203e-15	1.1486e-13	#N/A	#N/A
1417	NVE406	574.593	1.75102	0.216048	8.10479	5.28379e-16	1.70717e-14	NEMVEDRAFT_v1g198576	upf0663 transmembrane protein c17orf28 homolog
1418	NVE15890	1277.77	1.75034	0.241823	7.23811	4.5499e-13	1.08775e-11	NEMVEDRAFT_v1g227578	#N/A
1419	NVE8073	68.8153	1.74945	0.466575	3.74956	0.000177143	0.00101526	NEMVEDRAFT_v1g237884	#N/A
1420	NVE17811	229.974	1.74733	0.619489	2.8206	0.00479343	0.0180355	NEMVEDRAFT_v1g60191	#N/A
1421	NVE11595	1205.33	1.74717	0.431937	4.04497	5.23305e-05	0.000338061	NEMVEDRAFT_v1g216638	#N/A
1422	NVE8805	262.68	1.74621	0.422611	4.13196	3.59675e-05	0.000241516	NEMVEDRAFT_v1g222944	nadp-dependent malic enzyme
1423	NVE8565	1109.23	1.74306	0.286049	6.09359	1.10409e-09	1.6794e-08	NEMVEDRAFT_v1g123745	barx homeobox 2
1424	NVE4990	41.2982	1.74299	0.458959	3.79771	0.000146037	0.000853023	#N/A	#N/A
1425	NVE19736	2674.9	1.74292	0.205377	8.48643	2.13086e-17	7.70102e-16	NEMVEDRAFT_v1g183962	frizzled receptor precursor
1426	NVE16065	202.205	1.74178	0.405253	4.29801	1.72336e-05	0.000124411	NEMVEDRAFT_v1g202925	#N/A
1427	NVE13493	1611.21	1.7417	0.25236	6.90164	5.14065e-12	1.06519e-10	NEMVEDRAFT_v1g201841,NEMVEDRAFT_v1g240536	#N/A
1428	NVE2883	85.6981	1.74054	0.383181	4.54234	5.56334e-06	4.49687e-05	#N/A	#N/A
1429	NVE18216	294.332	1.73955	0.485502	3.58299	0.000339687	0.00180826	#N/A	#N/A
1430	NVE1091	44.3699	1.73747	0.58159	2.98745	0.00281315	0.0113734	#N/A	#N/A
1431	NVE13052	88.0623	1.73558	0.514561	3.37293	0.000743722	0.0036029	#N/A	#N/A
1432	NVE3647	242.808	1.73495	0.434731	3.99086	6.58348e-05	0.00041602	NEMVEDRAFT_v1g211467	g-protein coupled octopamine
1433	NVE18949	702.294	1.73358	0.247867	6.99399	2.67167e-12	5.81145e-11	#N/A	filamin a
1434	NVE10028	78.3929	1.73151	0.485711	3.5649	0.000363994	0.00191904	NEMVEDRAFT_v1g126312	i
1435	NVE915	80.5502	1.73141	0.427985	4.04548	5.22152e-05	0.000337505	NEMVEDRAFT_v1g395	#N/A
1436	NVE2248	136.543	1.73072	0.513893	3.36785	0.000757558	0.00365998	#N/A	#N/A
1437	NVE5486	1160.48	1.73008	0.285842	6.05259	1.42537e-09	2.13584e-08	NEMVEDRAFT_v1g87399	c-jun-amino-terminal kinase-interacting protein 3
1438	NVE9945	122.542	1.72669	0.685759	2.51793	0.0118048	0.0383171	NEMVEDRAFT_v1g200719	#N/A
1439	NVE4628	43.1884	1.72606	0.491296	3.51327	0.000442625	0.0022832	NEMVEDRAFT_v1g9854	glutamate-gated metabotropic ion channel
1440	NVE26067	69.7517	1.72552	0.622813	2.77053	0.00559656	0.0205305	NEMVEDRAFT_v1g110143	enzymatic glycosylation-regulating-like
1441	NVE8301	600.688	1.72505	0.256557	6.72386	1.76977e-11	3.41654e-10	NEMVEDRAFT_v1g89190,NEMVEDRAFT_v1g42155	nek (never in mitosis kinase) like family member (nekl-1)
1442	NVE8232	3488.12	1.72441	0.263003	6.55664	5.50344e-11	9.98376e-10	#N/A	#N/A
1443	NVE13326	451.339	1.72432	0.447354	3.85448	0.000115974	0.000695123	#N/A	#N/A
1444	NVE4613	58.3371	1.72208	0.573508	3.00271	0.00267587	0.0108944	NEMVEDRAFT_v1g117798	n-acetylglucosamine-1-phosphodiester alpha-n-acetylglucosaminidase-like
1445	NVE14231	2547.98	1.72199	0.233373	7.37872	1.59821e-13	3.99829e-12	NEMVEDRAFT_v1g93577	arginine-glutamic acid dipeptide repeats protein
1446	NVE24569	331.921	1.72147	0.387012	4.44811	8.66308e-06	6.70976e-05	NEMVEDRAFT_v1g221557	serine threonine-protein
1447	NVE8346	320.147	1.72134	0.382756	4.49724	6.88427e-06	5.45794e-05	NEMVEDRAFT_v1g89019	phospholipase c
1448	NVE14545	456.897	1.72063	0.219543	7.83732	4.60282e-15	1.34973e-13	NEMVEDRAFT_v1g228777	calmodulin-related protein
1449	NVE26160	80.5254	1.72032	0.541178	3.17884	0.00147865	0.00655964	NEMVEDRAFT_v1g243802	#N/A
1450	NVE1932	250.108	1.72018	0.445115	3.86457	0.000111285	0.000670487	#N/A	#N/A
1451	NVE23598	78.9433	1.71907	0.509102	3.37668	0.000733673	0.00356017	#N/A	#N/A
1452	NVE15552	1446.58	1.71898	0.254944	6.74258	1.55594e-11	3.03408e-10	NEMVEDRAFT_v1g136167	synaptotagmin 1
1453	NVE19317	128.707	1.71834	0.441402	3.89293	9.90423e-05	0.000603475	#N/A	tyrosine-protein kinase ryk
1454	NVE25682	60.4036	1.71802	0.47728	3.59961	0.000318692	0.00171176	#N/A	#N/A
1455	NVE16227	2174.35	1.71777	0.262521	6.54338	6.0145e-11	1.08768e-09	NEMVEDRAFT_v1g248023	#N/A
1456	NVE19030	123.799	1.71727	0.378436	4.53781	5.68412e-06	4.5802e-05	#N/A	#N/A
1457	NVE10609	462.662	1.71716	0.284958	6.026	1.68065e-09	2.50058e-08	#N/A	#N/A
1458	NVE23933	309.699	1.71695	0.403185	4.25848	2.05821e-05	0.000145991	#N/A	#N/A
1459	NVE19032	50.3763	1.71654	0.601302	2.8547	0.00430768	0.0164347	NEMVEDRAFT_v1g197356	#N/A
1460	NVE5927	738.955	1.71618	0.401381	4.2757	1.90539e-05	0.000135942	#N/A	#N/A
1461	NVE349	249.99	1.71593	0.305296	5.62056	1.90344e-08	2.39127e-07	NEMVEDRAFT_v1g198521	isoform a
1462	NVE4502	142.279	1.71505	0.594982	2.88253	0.003945	0.0152418	NEMVEDRAFT_v1g212027	leucine-rich repeat kinase 2
1463	NVE134	528.478	1.71474	0.32968	5.20124	1.97965e-07	2.09409e-06	#N/A	sorting nexin 16
1464	NVE15584	253.912	1.71443	0.380986	4.49999	6.79553e-06	5.39497e-05	NEMVEDRAFT_v1g218846,NEMVEDRAFT_v1g11764	ddb1- and cul4-associated factor 6 isoform 1
1465	NVE18844	34.0586	1.71124	0.63454	2.69682	0.00700043	0.0248121	NEMVEDRAFT_v1g224541	dedicator of cytokinesis protein 9
1466	NVE6128	363.234	1.71088	0.397728	4.30164	1.69542e-05	0.0001227	#N/A	#N/A
1467	NVE2661	67.9989	1.71008	0.431577	3.96241	7.41966e-05	0.000463347	#N/A	#N/A
1468	NVE5323	112.689	1.70269	0.375159	4.53859	5.66318e-06	4.56801e-05	#N/A	svil protein
1469	NVE9069	137.608	1.70232	0.340983	4.99238	5.96398e-07	5.75914e-06	NEMVEDRAFT_v1g214886	#N/A
1470	NVE13804	1346.76	1.70222	0.348184	4.88885	1.01425e-06	9.42103e-06	NEMVEDRAFT_v1g193880	#N/A
1471	NVE17526	52.0134	1.70181	0.522882	3.25468	0.00113519	0.0052147	#N/A	#N/A
1472	NVE24522	1468.44	1.7017	0.247984	6.86214	6.78363e-12	1.38093e-10	NEMVEDRAFT_v1g243260	1-acylglycerol-3-phosphate o-acyltransferase abhd5-like
1473	NVE905	94.3094	1.69944	0.364501	4.66238	3.12573e-06	2.64659e-05	#N/A	#N/A
1474	NVE5439	1474.93	1.69794	0.22428	7.57064	3.71403e-14	9.95824e-13	NEMVEDRAFT_v1g87547,NEMVEDRAFT_v1g239540	type i inositol- -bisphosphate 4-phosphatase
1475	NVE1376	490.419	1.6978	0.326841	5.19458	2.05183e-07	2.15861e-06	NEMVEDRAFT_v1g198772	#N/A
1476	NVE1832	461.979	1.69657	0.215555	7.87069	3.52703e-15	1.04352e-13	NEMVEDRAFT_v1g244285	#N/A
1477	NVE13	65.0617	1.69606	0.548143	3.0942	0.00197347	0.0084132	NEMVEDRAFT_v1g196085	#N/A
1478	NVE18468	416.321	1.69484	0.390306	4.34234	1.40975e-05	0.000104074	NEMVEDRAFT_v1g204084	#N/A
1479	NVE5366	89.4681	1.69453	0.50744	3.33937	0.000839685	0.00399921	NEMVEDRAFT_v1g222402	leucine-rich repeat-containing protein
1480	NVE14195	605.087	1.69443	0.247771	6.83869	7.99193e-12	1.60713e-10	NEMVEDRAFT_v1g202179	#N/A
1481	NVE5568	267.277	1.69434	0.341865	4.95617	7.18965e-07	6.83164e-06	NEMVEDRAFT_v1g1944	#N/A
1482	NVE11816	750.315	1.69414	0.310266	5.46029	4.75349e-08	5.55317e-07	NEMVEDRAFT_v1g91406	leucine-rich repeat-containing protein 49-like
1483	NVE5662	5269.62	1.69368	0.203688	8.31504	9.17234e-17	3.162e-15	NEMVEDRAFT_v1g245479	neural proliferation differentiation and control protein 1
1484	NVE111	180.412	1.69345	0.43355	3.90601	9.38315e-05	0.000574142	NEMVEDRAFT_v1g157776	double-stranded rna-specific adenosine deaminase
1485	NVE20313	148.522	1.69272	0.463085	3.65531	0.000256875	0.00141214	NEMVEDRAFT_v1g242072	#N/A
1486	NVE17937	660.796	1.69233	0.357766	4.73028	2.24214e-06	1.95342e-05	#N/A	#N/A
1487	NVE15053	4024.79	1.6922	0.316907	5.33972	9.30902e-08	1.0413e-06	NEMVEDRAFT_v1g135294	serine threonine-protein kinase sik2
1488	NVE1249	143.129	1.69137	0.387198	4.36824	1.25254e-05	9.36314e-05	#N/A	#N/A
1489	NVE3017	1074.47	1.69088	0.33528	5.04319	4.57829e-07	4.52284e-06	NEMVEDRAFT_v1g239294	breakpoint cluster region partial
1490	NVE24138	308.645	1.68984	0.492964	3.42791	0.000608244	0.00302243	#N/A	#N/A
1491	NVE7980	51.5921	1.68964	0.416187	4.05981	4.91117e-05	0.000318957	#N/A	#N/A
1492	NVE6852	314.936	1.6894	0.333744	5.06196	4.14974e-07	4.11704e-06	#N/A	#N/A
1493	NVE12101	1366.04	1.68917	0.319222	5.29154	1.21291e-07	1.33611e-06	NEMVEDRAFT_v1g240368	prolyl oligopeptidase
1494	NVE21239	357.345	1.68856	0.391563	4.31237	1.61515e-05	0.000117662	#N/A	#N/A
1495	NVE11505	124.582	1.6883	0.510084	3.30984	0.000933486	0.00439893	#N/A	#N/A
1496	NVE9574	421.79	1.68828	0.347599	4.85699	1.19185e-06	1.09305e-05	NEMVEDRAFT_v1g246496	centrosomal protein of 192 kda
1497	NVE16658	1777.59	1.68795	0.275736	6.12161	9.26371e-10	1.4231e-08	NEMVEDRAFT_v1g137471	apc protein
1498	NVE10714	125.744	1.68585	0.396417	4.25273	2.11179e-05	0.000149151	NEMVEDRAFT_v1g18799	l-rhamnose-binding lectin csl3-like
1499	NVE15663	36.6395	1.68401	0.505417	3.33192	0.000862479	0.00409514	#N/A	#N/A
1500	NVE26195	459.953	1.68377	0.360673	4.6684	3.03549e-06	2.57678e-05	NEMVEDRAFT_v1g187332	forkhead box protein b1
1501	NVE6908	548.122	1.68308	0.303894	5.53837	3.05295e-08	3.67591e-07	NEMVEDRAFT_v1g36427,NEMVEDRAFT_v1g39330	shaker cognate isoform b
1502	NVE13639	1329.1	1.68127	0.268816	6.25435	3.99163e-10	6.4439e-09	#N/A	#N/A
1503	NVE22190	133.091	1.68119	0.431779	3.89364	9.87507e-05	0.000601887	#N/A	#N/A
1504	NVE21553	5983.05	1.6805	0.210014	8.00186	1.22554e-15	3.79557e-14	NEMVEDRAFT_v1g205864	low density lipoprotein receptor adaptor protein 1
1505	NVE2129	1008.5	1.67789	0.22453	7.47289	7.84499e-14	2.01706e-12	NEMVEDRAFT_v1g198868	#N/A
1506	NVE18734	980.881	1.67452	0.290677	5.76077	8.37323e-09	1.11096e-07	NEMVEDRAFT_v1g241688	#N/A
1507	NVE18767	604.324	1.67357	0.464654	3.60175	0.000316081	0.00169971	#N/A	#N/A
1508	NVE4665	1147.69	1.67162	0.37624	4.44296	8.87305e-06	6.85634e-05	NEMVEDRAFT_v1g59997	voltage-gated calcium l- alpha elegans egl-19 ortholog
1509	NVE3927	79.5836	1.67152	0.691041	2.41884	0.0155701	0.0480865	NEMVEDRAFT_v1g228351	histone -like
1510	NVE410	519.514	1.67148	0.337628	4.95065	7.39655e-07	7.01098e-06	NEMVEDRAFT_v1g198576	upf0663 transmembrane protein c17orf28-like
1511	NVE10354	371.251	1.6711	0.292682	5.70961	1.13235e-08	1.46958e-07	NEMVEDRAFT_v1g161733	serine threonine-protein kinase sik3
1512	NVE13501	1077.87	1.66925	0.232803	7.17022	7.48784e-13	1.7416e-11	NEMVEDRAFT_v1g20898	dual-specificity tyrosine- -phosphorylation regulated kinase 1a
1513	NVE7673	262.013	1.66862	0.474195	3.51885	0.000433416	0.00224244	#N/A	#N/A
1514	NVE4690	61.8506	1.66675	0.484484	3.44025	0.000581169	0.00290409	NEMVEDRAFT_v1g199476	general transcription factor 3c polypeptide 5
1515	NVE4461	389.573	1.66667	0.553203	3.01276	0.0025888	0.0106052	#N/A	kinesin family member 21a
1516	NVE21867	147.62	1.66644	0.365682	4.55707	5.18731e-06	4.22091e-05	NEMVEDRAFT_v1g26326	#N/A
1517	NVE19907	129.867	1.66587	0.546284	3.04946	0.00229254	0.00953825	NEMVEDRAFT_v1g140735	#N/A
1518	NVE9391	1067.12	1.66399	0.50178	3.31618	0.000912568	0.00430473	#N/A	#N/A
1519	NVE6820	182.69	1.66379	0.470315	3.53761	0.000403771	0.00210718	NEMVEDRAFT_v1g146831	cytoplasmic dynein 1 heavy chain 1
1520	NVE7758	61.0478	1.66336	0.516466	3.22066	0.00127897	0.00579365	#N/A	#N/A
1521	NVE19996	96.5184	1.6623	0.439068	3.78598	0.000153104	0.00089021	NEMVEDRAFT_v1g6605	serine threonine-protein kinase mrck alpha
1522	NVE4293	2487.06	1.66153	0.242792	6.84343	7.73199e-12	1.55891e-10	NEMVEDRAFT_v1g211853	prolactin-releasing peptide receptor
1523	NVE8311	191.788	1.66137	0.462322	3.59353	0.000326223	0.00174695	#N/A	histone-lysine n-methyltransferase prdm9
1524	NVE1598	130.431	1.66129	0.524751	3.16586	0.00154627	0.00681394	#N/A	#N/A
1525	NVE19362	507.044	1.66062	0.431732	3.84641	0.000119862	0.00071565	NEMVEDRAFT_v1g22641	glycine receptor subunit beta precursor
1526	NVE14108	32.1218	1.66041	0.612502	2.71086	0.00671093	0.0239546	#N/A	heavy polypeptide 1
1527	NVE13927	70.2933	1.6603	0.67603	2.45596	0.014051	0.0442324	NEMVEDRAFT_v1g93274	#N/A
1528	NVE13270	258.771	1.66011	0.337949	4.91233	9.00026e-07	8.4413e-06	NEMVEDRAFT_v1g217554	---NA---
1529	NVE21394	271.18	1.65957	0.463867	3.57768	0.000346663	0.00183961	#N/A	#N/A
1530	NVE5561	895.587	1.65914	0.318304	5.21244	1.86373e-07	1.97869e-06	NEMVEDRAFT_v1g119279	protein cbfa2t1
1531	NVE1510	49.3599	1.65866	0.584372	2.83836	0.00453456	0.0171983	#N/A	serine protease family
1532	NVE6266	270.269	1.65837	0.371238	4.46712	7.92789e-06	6.19627e-05	NEMVEDRAFT_v1g120467	natriuretic peptide receptor a guanylate cyclase a (atrionatriuretic peptide receptor a)
1533	NVE24981	251.054	1.65762	0.384135	4.3152	1.59456e-05	0.000116382	#N/A	#N/A
1534	NVE24225	373.501	1.65655	0.396128	4.18186	2.89128e-05	0.000198222	#N/A	#N/A
1535	NVE10435	728.743	1.65615	0.351888	4.70649	2.52021e-06	2.17118e-05	NEMVEDRAFT_v1g200922	#N/A
1536	NVE21163	675.936	1.65605	0.245992	6.73214	1.67185e-11	3.24373e-10	NEMVEDRAFT_v1g101238	mt2 melatonin receptor
1537	NVE14465	213.768	1.65586	0.546249	3.03133	0.00243481	0.0100543	#N/A	#N/A
1538	NVE7692	133.303	1.65546	0.422409	3.91908	8.88878e-05	0.000546635	NEMVEDRAFT_v1g122810	cytochrome family subfamily polypeptide 1
1539	NVE25404	60.5398	1.6533	0.551346	2.99867	0.00271165	0.0110168	NEMVEDRAFT_v1g143948	potassium voltage-gated channel subfamily b member 2
1540	NVE18191	999.939	1.65287	0.33699	4.9048	9.35217e-07	8.73951e-06	NEMVEDRAFT_v1g152109	o-linked n-acetylglucosamine transferase (udp-n-acetylglucosamine:polypeptide-n-acetylglucosaminyl transferase)
1541	NVE17016	116.693	1.65239	0.316978	5.21294	1.85872e-07	1.97519e-06	NEMVEDRAFT_v1g224215	#N/A
1542	NVE25995	65.0467	1.65108	0.433139	3.8119	0.000137903	0.000810418	#N/A	serine threonine-protein phosphatase 6 regulatory ankyrin repeat subunit c-like isoform 1
1543	NVE4666	1234.42	1.65036	0.36872	4.47592	7.60819e-06	5.97665e-05	NEMVEDRAFT_v1g59997	calcium voltage- n alpha 1b subunit
1544	NVE3690	39.2829	1.64988	0.663108	2.4881	0.0128429	0.0411052	#N/A	#N/A
1545	NVE11813	234.245	1.64921	0.348689	4.72976	2.2479e-06	1.95697e-05	#N/A	leucine-rich repeat-containing protein 49 isoform 1
1546	NVE23607	135.784	1.64774	0.444935	3.70333	0.000212792	0.00120086	NEMVEDRAFT_v1g52838	#N/A
1547	NVE25502	35.7381	1.64673	0.557349	2.95457	0.00313101	0.0124584	#N/A	#N/A
1548	NVE15987	632.179	1.6465	0.294954	5.58222	2.37466e-08	2.93004e-07	NEMVEDRAFT_v1g136901	golgi-specific brefeldin a-resistance guanine nucleotide exchange factor 1
1549	NVE8360	1456.28	1.64635	0.283116	5.81511	6.05938e-09	8.1754e-08	NEMVEDRAFT_v1g200272	steroid 17-alpha-hydroxylase lyase-like
1550	NVE21610	1144.41	1.64493	0.250105	6.57694	4.80222e-11	8.76661e-10	NEMVEDRAFT_v1g205905	#N/A
1551	NVE15512	95.285	1.64468	0.522764	3.14611	0.00165455	0.0072306	NEMVEDRAFT_v1g94642	#N/A
1552	NVE17464	157.492	1.64426	0.401827	4.09197	4.27725e-05	0.000281656	#N/A	alpha-2a- receptor
1553	NVE3495	29.3175	1.64389	0.588957	2.79119	0.00525149	0.0194494	#N/A	#N/A
1554	NVE25683	403.792	1.64387	0.355503	4.62407	3.76274e-06	3.13779e-05	NEMVEDRAFT_v1g20862	cyclic-nucleotide-gated cation channel
1555	NVE2728	64.6124	1.64371	0.465331	3.53235	0.000411879	0.0021437	#N/A	#N/A
1556	NVE8793	28.7472	1.64345	0.631834	2.60108	0.00929312	0.0313506	#N/A	#N/A
1557	NVE6936	63.8319	1.6432	0.49513	3.31872	0.000904295	0.00426745	NEMVEDRAFT_v1g88459	voltage-gated sodium channel
1558	NVE13502	524.471	1.64315	0.296983	5.53281	3.15132e-08	3.78846e-07	NEMVEDRAFT_v1g201851	low density lipoprotein receptor adapter protein 1
1559	NVE11416	836.416	1.6426	0.298736	5.49851	3.83005e-08	4.54311e-07	NEMVEDRAFT_v1g12286	cg5976
1560	NVE11897	21.9346	1.64207	0.623085	2.63539	0.00840419	0.0289117	NEMVEDRAFT_v1g247147	#N/A
1561	NVE15905	26.6494	1.64005	0.629764	2.60423	0.00920819	0.0311139	NEMVEDRAFT_v1g224063	---NA---
1562	NVE20545	273.58	1.63983	0.396839	4.13224	3.59242e-05	0.000241363	NEMVEDRAFT_v1g248872	#N/A
1563	NVE16190	69.4555	1.63916	0.611412	2.68094	0.00734167	0.0258319	#N/A	#N/A
1564	NVE4203	322.619	1.63907	0.316518	5.17843	2.23764e-07	2.34028e-06	#N/A	#N/A
1565	NVE20107	2750.73	1.63795	0.325173	5.03714	4.72531e-07	4.64826e-06	NEMVEDRAFT_v1g242002	kv channel interacting protein calsenilin
1566	NVE17056	70.9211	1.63794	0.473141	3.46184	0.0005365	0.00270598	NEMVEDRAFT_v1g96400	#N/A
1567	NVE22792	79.1364	1.63739	0.398196	4.11201	3.92227e-05	0.000261102	#N/A	#N/A
1568	NVE14050	439.412	1.63687	0.458456	3.5704	0.000356438	0.0018835	NEMVEDRAFT_v1g133886	#N/A
1569	NVE13928	446.162	1.6364	0.326617	5.01014	5.43918e-07	5.2854e-06	#N/A	#N/A
1570	NVE175	473.801	1.63591	0.253962	6.44154	1.18264e-10	2.04761e-09	#N/A	hrh2 protein
1571	NVE16212	229.474	1.63561	0.460045	3.55533	0.0003775	0.00198348	#N/A	#N/A
1572	NVE1094	202.888	1.63542	0.380741	4.29536	1.74409e-05	0.000125789	NEMVEDRAFT_v1g38219	#N/A
1573	NVE5560	1008.07	1.63501	0.32779	4.98797	6.10168e-07	5.87751e-06	NEMVEDRAFT_v1g119208	snf-related serine threonine-protein kinase
1574	NVE8577	149.228	1.63486	0.425664	3.84072	0.000122673	0.000729986	NEMVEDRAFT_v1g6520	gamma-aminobutyric acid receptor subunit beta-3-like
1575	NVE15802	633.893	1.63465	0.346415	4.71876	2.37291e-06	2.05498e-05	#N/A	beadex dlmo protein
1576	NVE25700	42.1009	1.63443	0.448409	3.64496	0.000267433	0.00146255	#N/A	centromere protein v
1577	NVE18099	579.16	1.6329	0.248854	6.56168	5.32061e-11	9.67483e-10	NEMVEDRAFT_v1g183341	#N/A
1578	NVE11407	774.371	1.63258	0.412306	3.95962	7.5069e-05	0.00046799	NEMVEDRAFT_v1g129113,NEMVEDRAFT_v1g129111	#N/A
1579	NVE17193	429.284	1.63206	0.519778	3.13992	0.00168993	0.00736437	NEMVEDRAFT_v1g10347	helicase-like transcription factor
1580	NVE19425	736.008	1.6307	0.286168	5.69838	1.20951e-08	1.56541e-07	NEMVEDRAFT_v1g241800	#N/A
1581	NVE2052	210.508	1.63034	0.335364	4.86141	1.16554e-06	1.07019e-05	NEMVEDRAFT_v1g198789	potassium channel subfamily k member 9-like
1582	NVE7131	3665.74	1.63027	0.278388	5.8561	4.73871e-09	6.51496e-08	NEMVEDRAFT_v1g190860	histone deacetylase 4
1583	NVE1452	128.691	1.63017	0.417166	3.90772	9.31713e-05	0.000570554	NEMVEDRAFT_v1g209751	#N/A
1584	NVE9951	294.809	1.63005	0.533874	3.05325	0.00226374	0.00944978	NEMVEDRAFT_v1g90006	#N/A
1585	NVE18390	288.921	1.62953	0.303576	5.36778	7.9711e-08	9.01213e-07	NEMVEDRAFT_v1g248257	#N/A
1586	NVE5483	142.778	1.62936	0.382157	4.26359	2.0117e-05	0.000142998	NEMVEDRAFT_v1g87550	#N/A
1587	NVE21237	208.329	1.62868	0.296474	5.4935	3.94041e-08	4.66447e-07	NEMVEDRAFT_v1g56075	#N/A
1588	NVE25530	1390.83	1.6286	0.387027	4.20796	2.57682e-05	0.000178833	#N/A	mediator of rna polymerase ii transcription subunit 12-like
1589	NVE17709	153.879	1.62847	0.466586	3.49017	0.000482711	0.00246691	NEMVEDRAFT_v1g8401	adenylate cyclase type 9
1590	NVE11764	59.2474	1.62731	0.639549	2.54446	0.0109446	0.035984	NEMVEDRAFT_v1g240325	#N/A
1591	NVE9392	179.163	1.62653	0.456121	3.566	0.000362475	0.00191191	NEMVEDRAFT_v1g200487,NEMVEDRAFT_v1g200488	calmodulin-regulated spectrin-associated protein 1
1592	NVE17372	356.21	1.62629	0.285855	5.68922	1.27621e-08	1.64798e-07	NEMVEDRAFT_v1g203495	#N/A
1593	NVE19500	38.5929	1.62626	0.552114	2.94552	0.00322415	0.0127696	NEMVEDRAFT_v1g248347	zinc transporter 2
1594	NVE3808	23.1617	1.62616	0.661864	2.45694	0.0140128	0.04413	#N/A	#N/A
1595	NVE19330	601.94	1.62513	0.317058	5.12566	2.96492e-07	3.03514e-06	NEMVEDRAFT_v1g204419	pyrokinin-like receptor 2
1596	NVE15986	5097.09	1.62506	0.273064	5.9512	2.66189e-09	3.83968e-08	NEMVEDRAFT_v1g247980	#N/A
1597	NVE6242	157.522	1.62493	0.334088	4.86377	1.15171e-06	1.05833e-05	NEMVEDRAFT_v1g62354	#N/A
1598	NVE20799	1716.83	1.6244	0.314152	5.17076	2.3315e-07	2.43076e-06	NEMVEDRAFT_v1g23523	#N/A
1599	NVE6853	68.1251	1.62438	0.495367	3.27914	0.00104126	0.00484956	#N/A	#N/A
1600	NVE23247	1107.26	1.62368	0.289061	5.61707	1.94221e-08	2.43601e-07	#N/A	#N/A
1601	NVE13319	295.238	1.62358	0.307138	5.28616	1.24911e-07	1.37337e-06	NEMVEDRAFT_v1g47430	cub domain-containing protein 2-like
1602	NVE7523	423.984	1.62344	0.385636	4.20977	2.55633e-05	0.000177731	NEMVEDRAFT_v1g232079	#N/A
1603	NVE751	62.33	1.62315	0.56763	2.85953	0.0042427	0.0162215	#N/A	#N/A
1604	NVE2832	1153.21	1.62035	0.378978	4.27558	1.90637e-05	0.00013597	NEMVEDRAFT_v1g244642	tolloid-like protein 1 precursor
1605	NVE19647	81.1448	1.61788	0.590095	2.74173	0.00611164	0.0221291	NEMVEDRAFT_v1g224617	tuftelin-interacting protein 11
1606	NVE14723	33.1397	1.61788	0.540192	2.99501	0.00274439	0.0111323	#N/A	#N/A
1607	NVE17947	37.2201	1.61781	0.605974	2.66977	0.00759035	0.0265657	#N/A	#N/A
1608	NVE18446	470.188	1.61502	0.366174	4.41053	1.03118e-05	7.85799e-05	NEMVEDRAFT_v1g49043	#N/A
1609	NVE5677	433.337	1.6149	0.338888	4.76529	1.88584e-06	1.66302e-05	NEMVEDRAFT_v1g245483	#N/A
1610	NVE17624	504.932	1.61483	0.35438	4.55678	5.19438e-06	4.22518e-05	NEMVEDRAFT_v1g66315	#N/A
1611	NVE3633	513.897	1.61376	0.28482	5.66589	1.46266e-08	1.87411e-07	#N/A	#N/A
1612	NVE16660	247.087	1.61362	0.420591	3.83656	0.000124767	0.000740739	NEMVEDRAFT_v1g248039	#N/A
1613	NVE21442	138.054	1.61332	0.647662	2.491	0.0127386	0.0408501	#N/A	neuronal acetylcholine receptor subunit alpha-7-like
1614	NVE11125	361.469	1.61308	0.381752	4.22547	2.38447e-05	0.000166582	NEMVEDRAFT_v1g128884	neuroblast differentiation-associated protein ahnak-like
1615	NVE6213	476.242	1.6127	0.296358	5.44171	5.27711e-08	6.13087e-07	NEMVEDRAFT_v1g161006	forkhead box protein p4
1616	NVE25031	62.4148	1.61155	0.663614	2.42844	0.0151638	0.0470763	NEMVEDRAFT_v1g2281	#N/A
1617	NVE215	666.964	1.61111	0.342973	4.69748	2.63392e-06	2.26494e-05	NEMVEDRAFT_v1g79311	mediator of dna damage checkpoint protein 1
1618	NVE11570	158.882	1.61101	0.39826	4.04513	5.22947e-05	0.000337924	#N/A	#N/A
1619	NVE18038	7460.27	1.60847	0.192315	8.36373	6.07646e-17	2.1168e-15	NEMVEDRAFT_v1g183284	reversion-inducing cysteine-rich protein with kazal motifs precursor
1620	NVE25513	247.176	1.60591	0.578973	2.77372	0.00554187	0.0203742	#N/A	#N/A
1621	NVE17398	3474.19	1.60586	0.285874	5.61738	1.9387e-08	2.43293e-07	NEMVEDRAFT_v1g241316	cytoplasmic dynein 1 heavy chain 1
1622	NVE20777	492.676	1.60536	0.316119	5.07835	3.80725e-07	3.80988e-06	NEMVEDRAFT_v1g242231	#N/A
1623	NVE24995	101.848	1.60505	0.433832	3.6997	0.000215859	0.00121462	#N/A	#N/A
1624	NVE4341	23.1325	1.60481	0.585878	2.73916	0.00615967	0.0222787	#N/A	#N/A
1625	NVE17126	660.328	1.60283	0.262643	6.1027	1.04288e-09	1.59153e-08	NEMVEDRAFT_v1g241253	atp-dependent rna helicase tdrd9
1626	NVE23355	373.726	1.59932	0.233223	6.85749	7.00824e-12	1.42165e-10	NEMVEDRAFT_v1g242952	#N/A
1627	NVE18768	1869.75	1.59921	0.259092	6.17236	6.7277e-10	1.05165e-08	NEMVEDRAFT_v1g59993	voltage-dependent p q-type calcium channel subunit alpha-1a
1628	NVE17653	324.81	1.59904	0.634941	2.51841	0.0117886	0.0382699	NEMVEDRAFT_v1g203649	liver stage antigen-
1629	NVE15452	164.761	1.59799	0.472388	3.38279	0.000717536	0.00349431	#N/A	#N/A
1630	NVE3537	307.677	1.59769	0.357123	4.47378	7.68498e-06	6.03084e-05	#N/A	hypothetical protein BRAFLDRAFT_220989 [Branchiostoma floridae]
1631	NVE13151	599.228	1.59613	0.371986	4.29082	1.78011e-05	0.000128188	NEMVEDRAFT_v1g162401	#N/A
1632	NVE7380	47.9749	1.5953	0.584754	2.72816	0.00636888	0.0229173	#N/A	#N/A
1633	NVE16361	1254.83	1.5946	0.225443	7.0732	1.51404e-12	3.37253e-11	NEMVEDRAFT_v1g81157	map kinase-activating death domain protein isoform g
1634	NVE9460	236.682	1.59339	0.294989	5.40151	6.60812e-08	7.5709e-07	NEMVEDRAFT_v1g89701	homeodomain transcription factor 2
1635	NVE7881	87.0012	1.59316	0.376797	4.22816	2.35608e-05	0.000164947	#N/A	#N/A
1636	NVE4508	510.151	1.59229	0.432383	3.68261	0.000230862	0.00128716	NEMVEDRAFT_v1g212034	rho-related btb domain-containing protein 1-like
1637	NVE19456	60.213	1.59066	0.485563	3.27591	0.00105321	0.00489639	#N/A	#N/A
1638	NVE16997	732.066	1.58942	0.242807	6.54601	5.90955e-11	1.06954e-09	#N/A	#N/A
1639	NVE6945	92.3943	1.58673	0.438363	3.61968	0.000294971	0.00159806	NEMVEDRAFT_v1g199997	#N/A
1640	NVE15364	50.5128	1.58601	0.577021	2.74861	0.0059849	0.0217348	#N/A	#N/A
1641	NVE21542	1453.92	1.58532	0.276568	5.73209	9.91984e-09	1.29979e-07	NEMVEDRAFT_v1g205849	#N/A
1642	NVE23817	1696.05	1.58529	0.301854	5.25182	1.50601e-07	1.628e-06	NEMVEDRAFT_v1g105887,NEMVEDRAFT_v1g105921	msx2-interacting protein
1643	NVE11809	258.601	1.58465	0.287164	5.51828	3.42329e-08	4.08994e-07	#N/A	prokineticin receptor 2
1644	NVE8287	48.1811	1.5841	0.500065	3.16778	0.00153607	0.00678188	NEMVEDRAFT_v1g200188	#N/A
1645	NVE17666	245.922	1.58381	0.263335	6.01444	1.80511e-09	2.67202e-08	NEMVEDRAFT_v1g203659	#N/A
1646	NVE6192	358.943	1.58354	0.276279	5.73166	9.9452e-09	1.30238e-07	NEMVEDRAFT_v1g180238	#N/A
1647	NVE49	99.392	1.58299	0.516167	3.06682	0.00216352	0.0090863	NEMVEDRAFT_v1g79314	#N/A
1648	NVE5760	232.339	1.58289	0.407103	3.88818	0.000101	0.000614437	#N/A	#N/A
1649	NVE5423	411.543	1.58283	0.324877	4.87209	1.10425e-06	1.0179e-05	NEMVEDRAFT_v1g199592	guanylate cyclase soluble subunit beta-1
1650	NVE11290	3578.26	1.58192	0.220716	7.16721	7.65388e-13	1.77487e-11	NEMVEDRAFT_v1g91218	sh3 domain-binding protein 5
1651	NVE7206	3622.04	1.58178	0.192204	8.22972	1.87652e-16	6.23694e-15	NEMVEDRAFT_v1g121965	insulinoma-associated 1
1652	NVE19424	596.198	1.58163	0.345951	4.57184	4.8346e-06	3.94916e-05	NEMVEDRAFT_v1g241799	regulator of g-protein signaling 12
1653	NVE9718	29.3664	1.58127	0.48541	3.25761	0.00112356	0.00517051	#N/A	#N/A
1654	NVE25872	62.3174	1.58119	0.364514	4.33781	1.43909e-05	0.000105911	NEMVEDRAFT_v1g109484	#N/A
1655	NVE10600	1603.21	1.57934	0.24759	6.37886	1.78408e-10	3.019e-09	NEMVEDRAFT_v1g127934	glycine alpha 1
1656	NVE2744	43.1804	1.5785	0.630428	2.50386	0.0122847	0.0396526	NEMVEDRAFT_v1g9857	transmembrane and coiled-coil domain-containing protein 4
1657	NVE21436	439.126	1.5767	0.383495	4.11139	3.93277e-05	0.00026165	#N/A	#N/A
1658	NVE5130	1449.08	1.57473	0.251364	6.26474	3.73455e-10	6.06694e-09	NEMVEDRAFT_v1g212454	#N/A
1659	NVE23111	420.078	1.5722	0.502206	3.13059	0.00174457	0.00756829	#N/A	#N/A
1660	NVE17174	138.344	1.57205	0.34315	4.58123	4.62245e-06	3.79057e-05	#N/A	upf0663 transmembrane protein c17orf28-like
1661	NVE12118	1521.63	1.57185	0.261095	6.02021	1.74188e-09	2.5867e-08	NEMVEDRAFT_v1g162207	btb poz domain-containing protein 2-like
1662	NVE20872	93.1663	1.57129	0.481091	3.2661	0.00109042	0.00504593	NEMVEDRAFT_v1g141683	interferon regulatory factor 2
1663	NVE12623	170.313	1.56993	0.278101	5.64516	1.65031e-08	2.096e-07	#N/A	#N/A
1664	NVE13041	56.7651	1.5688	0.463647	3.38362	0.000715368	0.00348595	#N/A	#N/A
1665	NVE12433	955.551	1.56877	0.264864	5.92294	3.16238e-09	4.50828e-08	NEMVEDRAFT_v1g247308	#N/A
1666	NVE19135	497.366	1.56664	0.356002	4.40066	1.07922e-05	8.1906e-05	#N/A	#N/A
1667	NVE266	2064.67	1.56649	0.23275	6.73038	1.6922e-11	3.27772e-10	NEMVEDRAFT_v1g84837	tropomyosin beta chain
1668	NVE11835	76.2098	1.56245	0.621219	2.51513	0.0118988	0.0385757	#N/A	#N/A
1669	NVE23895	364.646	1.56152	0.266074	5.86875	4.39086e-09	6.09094e-08	#N/A	#N/A
1670	NVE20546	219.692	1.56027	0.364874	4.2762	1.90115e-05	0.000135802	NEMVEDRAFT_v1g248872	gram domain-containing protein 1a
1671	NVE3797	516.066	1.55968	0.296844	5.25421	1.4866e-07	1.60778e-06	NEMVEDRAFT_v1g199267	#N/A
1672	NVE7004	331.749	1.55968	0.363248	4.29371	1.75712e-05	0.00012665	NEMVEDRAFT_v1g6439,NEMVEDRAFT_v1g146855	protein scribble homolog
1673	NVE9890	2170.63	1.55959	0.307597	5.07023	3.97327e-07	3.96062e-06	NEMVEDRAFT_v1g30941	camp-specific 3 -cyclic phosphodiesterase 4d
1674	NVE5676	319.346	1.55951	0.330644	4.71658	2.39847e-06	2.0748e-05	NEMVEDRAFT_v1g25700	phosphatidic acid phosphatase type 2 domain containing 2
1675	NVE23295	377.218	1.55916	0.303891	5.13064	2.88758e-07	2.96121e-06	NEMVEDRAFT_v1g105021	#N/A
1676	NVE21305	417.465	1.55903	0.281348	5.54131	3.00218e-08	3.62043e-07	NEMVEDRAFT_v1g242338	#N/A
1677	NVE1009	325.042	1.55864	0.342602	4.5494	5.37986e-06	4.36074e-05	NEMVEDRAFT_v1g156444	shaw potassium channel
1678	NVE6385	129.041	1.55813	0.596443	2.61236	0.00899189	0.0305123	NEMVEDRAFT_v1g213238	#N/A
1679	NVE1107	409.648	1.55664	0.292237	5.32663	1.00049e-07	1.11323e-06	#N/A	#N/A
1680	NVE18616	581.309	1.55573	0.361172	4.30745	1.65144e-05	0.00012008	#N/A	e3 ubiquitin-protein ligase cbl-b-like
1681	NVE6537	68.5726	1.55543	0.4679	3.32428	0.000886479	0.00419106	#N/A	#N/A
1682	NVE18530	1720.13	1.55517	0.179185	8.67911	3.98874e-18	1.51713e-16	#N/A	#N/A
1683	NVE26161	3573.04	1.55497	0.173867	8.94341	3.7734e-19	1.56938e-17	NEMVEDRAFT_v1g110219	dual 3 -cyclic-amp and -gmp phosphodiesterase 11-like
1684	NVE20529	287.849	1.5549	0.413438	3.76089	0.000169309	0.000973736	#N/A	#N/A
1685	NVE12626	243.999	1.55482	0.442366	3.51478	0.000440114	0.00227126	NEMVEDRAFT_v1g247331	#N/A
1686	NVE10234	283.437	1.55463	0.360383	4.31382	1.60458e-05	0.000117003	NEMVEDRAFT_v1g192360	rab gtpase-activating protein 1
1687	NVE13618	148.745	1.5538	0.450247	3.45099	0.000558532	0.00280489	NEMVEDRAFT_v1g201984	negative elongation factor a-like
1688	NVE17593	380.955	1.55361	0.293631	5.29104	1.2162e-07	1.3391e-06	NEMVEDRAFT_v1g61476	#N/A
1689	NVE8820	449.377	1.5529	0.302538	5.13293	2.85264e-07	2.92927e-06	#N/A	#N/A
1690	NVE22765	60.4197	1.55035	0.468983	3.30577	0.000947155	0.00445247	NEMVEDRAFT_v1g206625	protein fam189a1
1691	NVE22028	4304.88	1.54891	0.241524	6.41308	1.42611e-10	2.43637e-09	NEMVEDRAFT_v1g166011	plasma membrane calcium atpase
1692	NVE8572	265.888	1.54889	0.271174	5.71178	1.11798e-08	1.45338e-07	NEMVEDRAFT_v1g214573,NEMVEDRAFT_v1g214575	#N/A
1693	NVE1499	192.556	1.54875	0.507899	3.04932	0.00229358	0.00953955	#N/A	atp-binding sub-family a member 2
1694	NVE7192	702.918	1.548	0.362218	4.27366	1.92291e-05	0.000137065	NEMVEDRAFT_v1g222690	#N/A
1695	NVE17546	43.2138	1.5473	0.627996	2.46388	0.0137444	0.0434442	NEMVEDRAFT_v1g151731	novel protein
1696	NVE3244	84.2063	1.54638	0.481206	3.21355	0.00131105	0.00591789	#N/A	#N/A
1697	NVE13450	68.6628	1.5456	0.573	2.69738	0.00698875	0.0247804	NEMVEDRAFT_v1g217710	udp- c:betagal beta- -n-acetylglucosaminyltransferase 5
1698	NVE19559	183.163	1.54539	0.292324	5.28654	1.24648e-07	1.37113e-06	NEMVEDRAFT_v1g204597	---NA---
1699	NVE8441	830.187	1.54424	0.283603	5.44507	5.17856e-08	6.01939e-07	NEMVEDRAFT_v1g246164	#N/A
1700	NVE17082	28927.1	1.54329	0.369228	4.17978	2.91794e-05	0.000199873	NEMVEDRAFT_v1g241231	#N/A
1701	NVE16490	460.159	1.54307	0.332397	4.64225	3.4463e-06	2.89684e-05	NEMVEDRAFT_v1g81233	sodium- and chloride-dependent
1702	NVE10488	116.477	1.54286	0.415452	3.71369	0.000204256	0.00115817	NEMVEDRAFT_v1g127691	#N/A
1703	NVE21321	322.526	1.54208	0.394677	3.90719	9.33739e-05	0.000571644	#N/A	#N/A
1704	NVE4333	64.479	1.5404	0.536338	2.87207	0.00407788	0.0156859	NEMVEDRAFT_v1g145560	ap-3 complex subunit beta-2
1705	NVE17790	1093.76	1.54037	0.234649	6.56455	5.21886e-11	9.49726e-10	NEMVEDRAFT_v1g175727	guanylate cyclase 32e-like
1706	NVE6658	240.263	1.53978	0.390436	3.94374	8.02196e-05	0.000496491	NEMVEDRAFT_v1g222607	cytoplasmic dynein 1 heavy chain 1
1707	NVE8546	211.475	1.53936	0.632779	2.43271	0.0149865	0.0466384	NEMVEDRAFT_v1g123814	mediator of rna polymerase ii transcription subunit 23 isoform a
1708	NVE23136	318.827	1.53867	0.434784	3.53892	0.000401766	0.00209813	NEMVEDRAFT_v1g232692	#N/A
1709	NVE10551	310.079	1.53836	0.395358	3.89106	9.98082e-05	0.000607663	#N/A	myc box-dependent-interacting protein 1-like
1710	NVE12763	126.698	1.53835	0.499249	3.08132	0.00206084	0.00871192	NEMVEDRAFT_v1g73062	map microtubule affinity-regulating kinase 3
1711	NVE12231	672.383	1.53707	0.397831	3.86362	0.000111718	0.000672401	NEMVEDRAFT_v1g247236	#N/A
1712	NVE25884	256.871	1.53666	0.315037	4.87769	1.07333e-06	9.93372e-06	NEMVEDRAFT_v1g208678	#N/A
1713	NVE24831	257.646	1.53622	0.324582	4.73292	2.21312e-06	1.93177e-05	NEMVEDRAFT_v1g186588	delta-12 oleate desaturase
1714	NVE20900	1428.33	1.53557	0.272109	5.64321	1.66907e-08	2.11635e-07	NEMVEDRAFT_v1g197495	hydra na channel 3
1715	NVE1831	92.2309	1.53484	0.348157	4.40848	1.04098e-05	7.92487e-05	#N/A	#N/A
1716	NVE19588	684.87	1.53468	0.294416	5.21261	1.86206e-07	1.97784e-06	NEMVEDRAFT_v1g241849	annexin a7
1717	NVE22724	749.934	1.53424	0.263456	5.82354	5.76155e-09	7.81453e-08	NEMVEDRAFT_v1g242754	#N/A
1718	NVE1767	1770.82	1.53422	0.27737	5.53131	3.17848e-08	3.81319e-07	NEMVEDRAFT_v1g113222	cgmp-dependent 3 -cyclic phosphodiesterase-like
1719	NVE14557	147.504	1.53361	0.447297	3.42862	0.00060666	0.00301586	NEMVEDRAFT_v1g202340	#N/A
1720	NVE13365	55.7743	1.53308	0.541869	2.82924	0.00466581	0.0176269	#N/A	ap-3 complex subunit beta-2
1721	NVE13077	449.391	1.53266	0.206113	7.436	1.03781e-13	2.65069e-12	NEMVEDRAFT_v1g92648	short transient receptor potential channel 4 isoform 1
1722	NVE24729	270.696	1.53234	0.320483	4.78134	1.74133e-06	1.54617e-05	NEMVEDRAFT_v1g107116	glycoprotein 3-alpha-l-fucosyltransferase a
1723	NVE24671	672.179	1.53216	0.435637	3.51707	0.000436345	0.00225424	NEMVEDRAFT_v1g248893	#N/A
1724	NVE8474	448.208	1.53211	0.311167	4.92374	8.49059e-07	7.99565e-06	NEMVEDRAFT_v1g214482	#N/A
1725	NVE6282	597.582	1.53207	0.273333	5.60516	2.08061e-08	2.60256e-07	NEMVEDRAFT_v1g120454,NEMVEDRAFT_v1g52068	neurogenic locus notch homolog protein 2-like
1726	NVE12424	122.207	1.53082	0.47238	3.24065	0.00119257	0.00544377	NEMVEDRAFT_v1g223496	gtpase-activating rap ran-gap domain-like protein 3
1727	NVE758	12830.8	1.53065	0.383157	3.99484	6.47379e-05	0.000409312	#N/A	#N/A
1728	NVE15334	901.217	1.52828	0.279483	5.46826	4.54466e-08	5.31994e-07	NEMVEDRAFT_v1g135889	potassium voltage-gated channel protein shal-like
1729	NVE21445	1054.41	1.52732	0.27101	5.63567	1.74384e-08	2.20511e-07	NEMVEDRAFT_v1g184843	retinal homeobox protein rx-like
1730	NVE11482	1739.8	1.52701	0.274628	5.56029	2.69321e-08	3.282e-07	NEMVEDRAFT_v1g173675	malic enzyme nadp(+)- mitochondrial
1731	NVE15828	2949.36	1.52632	0.209479	7.28628	3.18642e-13	7.81127e-12	NEMVEDRAFT_v1g241022	microtubule-associated tumor suppressor candidate 2-like
1732	NVE22808	278.592	1.52579	0.326338	4.67549	2.93257e-06	2.50316e-05	NEMVEDRAFT_v1g225027	beta-adrenergic receptor kinase 2
1733	NVE12762	2663.94	1.52507	0.373623	4.08185	4.46789e-05	0.000293044	NEMVEDRAFT_v1g131609	transcription factor sox-4
1734	NVE10853	1173.55	1.52325	0.349631	4.35673	1.32021e-05	9.81831e-05	NEMVEDRAFT_v1g161862	#N/A
1735	NVE5398	24.5707	1.52299	0.627198	2.42824	0.0151723	0.0470901	NEMVEDRAFT_v1g160804	protein phosphatase regulatory subunit 3d-like
1736	NVE18179	127.03	1.52221	0.370756	4.10568	4.0312e-05	0.000267661	#N/A	#N/A
1737	NVE6133	52.7426	1.52103	0.559019	2.7209	0.00651052	0.0233533	#N/A	#N/A
1738	NVE19378	345.914	1.5199	0.306661	4.9563	7.18479e-07	6.82983e-06	NEMVEDRAFT_v1g98970	transmembrane anterior posterior transformation protein 1 homolog
1739	NVE23729	521.419	1.5189	0.394831	3.84698	0.000119585	0.000714362	NEMVEDRAFT_v1g221469	supervillin isoform 1
1740	NVE20290	88.0987	1.51866	0.416548	3.64582	0.00026654	0.00145836	#N/A	#N/A
1741	NVE18474	462.435	1.51707	0.284459	5.33319	9.65048e-08	1.0773e-06	NEMVEDRAFT_v1g98014	cadherin egf lag seven-pass g-type receptor 1
1742	NVE25091	39.067	1.51678	0.631275	2.40273	0.0162732	0.0498459	#N/A	#N/A
1743	NVE18335	786.537	1.51611	0.21295	7.11958	1.08258e-12	2.46599e-11	NEMVEDRAFT_v1g164242	#N/A
1744	NVE644	254.285	1.516	0.368804	4.11059	3.94643e-05	0.000262483	NEMVEDRAFT_v1g243939	fibronectin type iii domain-containing protein 3b
1745	NVE13817	277.407	1.51531	0.291359	5.20083	1.98403e-07	2.09776e-06	NEMVEDRAFT_v1g149831	#N/A
1746	NVE15878	248.776	1.51504	0.309145	4.90075	9.54709e-07	8.91806e-06	NEMVEDRAFT_v1g202901	serine threonine-protein kinase 16-like
1747	NVE15869	143.755	1.51408	0.442859	3.41888	0.000628791	0.00311185	NEMVEDRAFT_v1g241049	#N/A
1748	NVE24692	269.837	1.51369	0.353496	4.28205	1.85175e-05	0.000132884	#N/A	atp-dependent dna helicase recq-like
1749	NVE4410	107.138	1.5131	0.434113	3.48549	0.000491233	0.00250818	NEMVEDRAFT_v1g117504	wd repeat and fyve domain-containing protein 3
1750	NVE8141	314.4	1.51163	0.405356	3.72915	0.000192125	0.00109383	NEMVEDRAFT_v1g79611	#N/A
1751	NVE23360	337.995	1.51146	0.28646	5.27634	1.31786e-07	1.44212e-06	NEMVEDRAFT_v1g207013	lymphoid-restricted membrane protein
1752	NVE19310	447.995	1.51071	0.296631	5.0929	3.52631e-07	3.55331e-06	NEMVEDRAFT_v1g220361	hormone-sensitive lipase
1753	NVE7917	1309.59	1.51056	0.274531	5.50233	3.74814e-08	4.45279e-07	NEMVEDRAFT_v1g18539	roundabout homolog 2-like
1754	NVE22355	486.366	1.5094	0.316447	4.76985	1.84367e-06	1.63017e-05	NEMVEDRAFT_v1g81	#N/A
1755	NVE24403	691.998	1.50709	0.259805	5.80085	6.59782e-09	8.85545e-08	NEMVEDRAFT_v1g207612	#N/A
1756	NVE15107	72.371	1.50676	0.623173	2.41789	0.0156109	0.0481805	NEMVEDRAFT_v1g194295	#N/A
1757	NVE8653	33.5115	1.50633	0.492575	3.05808	0.00222759	0.00931488	#N/A	#N/A
1758	NVE20103	422.124	1.50614	0.319872	4.70859	2.49435e-06	2.15131e-05	NEMVEDRAFT_v1g100135	scy1-like protein 2
1759	NVE26119	2772.89	1.50561	0.250299	6.01523	1.79635e-09	2.66075e-08	NEMVEDRAFT_v1g235152	phosphatidate cytidylyltransferase
1760	NVE8046	192.821	1.5041	0.406399	3.70103	0.000214725	0.00120971	NEMVEDRAFT_v1g80076	#N/A
1761	NVE8345	99.0183	1.50306	0.620732	2.42143	0.0154596	0.0477914	NEMVEDRAFT_v1g89019	inactive phospholipase c-like protein 2-like
1762	NVE23574	4722.74	1.50261	0.211091	7.1183	1.09269e-12	2.48448e-11	NEMVEDRAFT_v1g105427	neogenin isoform 2
1763	NVE10105	816.797	1.5023	0.326227	4.6051	4.12273e-06	3.41341e-05	NEMVEDRAFT_v1g148251	ras-related protein rab-27a
1764	NVE24134	483.307	1.50212	0.289131	5.1953	2.04387e-07	2.15317e-06	NEMVEDRAFT_v1g106065	probable phospholipid-transporting atpase vd
1765	NVE24295	931.036	1.502	0.311212	4.82629	1.39098e-06	1.25774e-05	NEMVEDRAFT_v1g106305,NEMVEDRAFT_v1g106342	zinc finger miz domain-containing protein 1
1766	NVE2204	412.364	1.50152	0.291425	5.15235	2.57245e-07	2.65686e-06	NEMVEDRAFT_v1g239184	#N/A
1767	NVE1627	202.015	1.50142	0.371526	4.04123	5.31712e-05	0.000342919	NEMVEDRAFT_v1g7640	uncharacterized protein kiaa1109-like
1768	NVE25037	176.105	1.5013	0.5425	2.76737	0.00565106	0.0206919	#N/A	#N/A
1769	NVE22198	64.2491	1.50113	0.55384	2.71039	0.00672034	0.0239771	#N/A	#N/A
1770	NVE5631	42.4082	1.50112	0.622928	2.40979	0.0159618	0.0490444	#N/A	#N/A
1771	NVE2996	533.914	1.50103	0.393	3.81942	0.000133766	0.000789507	#N/A	nuclear receptor corepressor 1
1772	NVE12077	360.72	1.50096	0.492243	3.04922	0.00229436	0.0095407	#N/A	#N/A
1773	NVE5411	1027.7	1.50093	0.319918	4.6916	2.71075e-06	2.32754e-05	NEMVEDRAFT_v1g87462	adenylate cyclase type 9
1774	NVE13074	234.595	1.49945	0.422963	3.5451	0.00039247	0.00205514	NEMVEDRAFT_v1g201686	#N/A
1775	NVE13218	746.032	1.4989	0.206581	7.25573	3.99495e-13	9.65036e-12	NEMVEDRAFT_v1g217514	regulator of g-protein signaling 17-like
1776	NVE3772	250.857	1.49797	0.539109	2.77861	0.0054592	0.0201062	#N/A	#N/A
1777	NVE32	991.726	1.4979	0.285772	5.2416	1.59191e-07	1.71526e-06	NEMVEDRAFT_v1g227824	ras-related protein rab-27a
1778	NVE22136	154.85	1.49783	0.351494	4.26133	2.03215e-05	0.000144274	#N/A	receptor-type tyrosine-protein phosphatase f isoform 2 precursor
1779	NVE19432	1944.78	1.49742	0.319868	4.68136	2.84972e-06	2.43874e-05	NEMVEDRAFT_v1g204525	fibroblast growth factor receptor-like 1-like
1780	NVE7581	1678.59	1.49668	0.295726	5.06104	4.16965e-07	4.13502e-06	#N/A	#N/A
1781	NVE5359	87.3389	1.49623	0.484032	3.09119	0.00199358	0.00848023	#N/A	#N/A
1782	NVE4282	1272.82	1.49623	0.43259	3.45876	0.000542662	0.00273408	NEMVEDRAFT_v1g211841	#N/A
1783	NVE11909	689.25	1.49545	0.310303	4.81932	1.4405e-06	1.29897e-05	NEMVEDRAFT_v1g130067	dedicator of cytokinesis 11
1784	NVE3646	759.248	1.49453	0.332495	4.49489	6.96063e-06	5.51282e-05	NEMVEDRAFT_v1g230093	gamma-aminobutyric acid receptor subunit beta-3
1785	NVE654	1662.37	1.49432	0.277025	5.39415	6.88479e-08	7.87231e-07	NEMVEDRAFT_v1g20960,NEMVEDRAFT_v1g22855	hormone-sensitive lipase-like
1786	NVE24239	138.402	1.49294	0.394374	3.7856	0.00015334	0.00089119	NEMVEDRAFT_v1g225299	#N/A
1787	NVE9463	228.716	1.49186	0.472263	3.15896	0.00158331	0.00695206	NEMVEDRAFT_v1g239957	homeodomain transcription factor 1
1788	NVE18299	589.091	1.49106	0.36086	4.13196	3.59678e-05	0.000241516	NEMVEDRAFT_v1g204006	serine protease -like
1789	NVE14226	4145.3	1.49049	0.311714	4.78158	1.73921e-06	1.54488e-05	NEMVEDRAFT_v1g240720	ephrin-b2
1790	NVE17652	115.513	1.49035	0.546875	2.7252	0.00642624	0.0231021	NEMVEDRAFT_v1g203648	#N/A
1791	NVE19412	460.033	1.49026	0.306216	4.8667	1.13474e-06	1.04357e-05	NEMVEDRAFT_v1g98811	#N/A
1792	NVE18267	5362.11	1.48882	0.211555	7.0375	1.9572e-12	4.32044e-11	NEMVEDRAFT_v1g228999,NEMVEDRAFT_v1g97853,NEMVEDRAFT_v1g183394	chromosome 20 open reading frame 23
1793	NVE3947	522.252	1.4882	0.239198	6.22162	4.92061e-10	7.87774e-09	NEMVEDRAFT_v1g211568	#N/A
1794	NVE18713	372.916	1.48671	0.400821	3.70917	0.000207938	0.00117547	NEMVEDRAFT_v1g98426,NEMVEDRAFT_v1g98282	eh domain-binding protein 1 isoform 2
1795	NVE9950	271.669	1.48612	0.254351	5.8428	5.1331e-09	7.01554e-08	#N/A	latrophilin-3 precursor
1796	NVE23597	1328.92	1.48475	0.303034	4.89962	9.60203e-07	8.96576e-06	NEMVEDRAFT_v1g105451	phosphatidylinositol-4-phosphate 5-kinase type-1 alpha
1797	NVE8545	95.3043	1.48435	0.387469	3.83089	0.00012768	0.000756671	NEMVEDRAFT_v1g222877	#N/A
1798	NVE17629	1382.6	1.48411	0.315633	4.70202	2.57603e-06	2.21762e-05	NEMVEDRAFT_v1g96877	neuronal pas domain protein 3
1799	NVE13293	199.077	1.48208	0.484067	3.06172	0.00220069	0.00922552	#N/A	---NA---
1800	NVE2764	2422.07	1.481	0.195046	7.59308	3.12391e-14	8.46416e-13	#N/A	rab11 family-interacting protein 4
1801	NVE12981	2321	1.4809	0.228315	6.48622	8.80153e-11	1.56003e-09	NEMVEDRAFT_v1g158359	#N/A
1802	NVE645	397.599	1.48063	0.27247	5.43411	5.50692e-08	6.39144e-07	NEMVEDRAFT_v1g243939	fibronectin type iii domain containing 3a
1803	NVE5879	21.4722	1.48022	0.576049	2.56961	0.0101814	0.0339076	#N/A	#N/A
1804	NVE24115	430.071	1.48	0.243712	6.07273	1.2575e-09	1.904e-08	NEMVEDRAFT_v1g159597	diacylglycerol kinase epsilon
1805	NVE17523	794.231	1.47844	0.38061	3.8844	0.000102583	0.000623244	NEMVEDRAFT_v1g138610	solute carrier family 25 (mitochondrial carrier graves disease autoantigen) member 16
1806	NVE7339	613.393	1.47776	0.34558	4.27618	1.90129e-05	0.000135802	NEMVEDRAFT_v1g171762	inositol polyphosphate 1-phosphatase
1807	NVE23437	2125.65	1.47773	0.242736	6.08781	1.14467e-09	1.74e-08	NEMVEDRAFT_v1g105157,NEMVEDRAFT_v1g105333	macoilin-1-like isoform 2
1808	NVE26126	113.225	1.47733	0.466397	3.16754	0.00153737	0.00678505	NEMVEDRAFT_v1g248659	#N/A
1809	NVE5224	46.8339	1.47498	0.548476	2.68924	0.00716155	0.0252759	NEMVEDRAFT_v1g212534,NEMVEDRAFT_v1g118903	histone -like
1810	NVE5308	165.603	1.47409	0.385994	3.81894	0.000134024	0.000790831	NEMVEDRAFT_v1g225988	#N/A
1811	NVE18882	177.271	1.47398	0.463129	3.18265	0.00145936	0.00648616	NEMVEDRAFT_v1g82411	gamma-aminobutyric acid receptor subunit beta-4-like
1812	NVE17772	120.208	1.47369	0.483637	3.04711	0.00231057	0.00960118	NEMVEDRAFT_v1g51441	#N/A
1813	NVE20645	866.971	1.47212	0.215194	6.84089	7.87024e-12	1.58403e-10	#N/A	#N/A
1814	NVE3910	373.278	1.4719	0.282783	5.20506	1.93929e-07	2.05327e-06	NEMVEDRAFT_v1g86755	pib
1815	NVE9693	450.454	1.47122	0.345132	4.26278	2.01896e-05	0.00014347	NEMVEDRAFT_v1g192003	protein jagged-1
1816	NVE8226	216.268	1.47056	0.38778	3.79226	0.000149282	0.000870662	NEMVEDRAFT_v1g237976	solute carrier family member 6
1817	NVE17414	267.317	1.46903	0.433584	3.38812	0.000703747	0.00344018	NEMVEDRAFT_v1g96717	f-box only protein 10
1818	NVE14544	112.158	1.46873	0.441118	3.32955	0.00086986	0.00412174	NEMVEDRAFT_v1g236651	#N/A
1819	NVE13148	174.828	1.4686	0.514507	2.85438	0.00431214	0.0164436	#N/A	#N/A
1820	NVE4509	136.224	1.46805	0.394141	3.72467	0.000195571	0.00111098	NEMVEDRAFT_v1g16735	#N/A
1821	NVE8450	713.777	1.46803	0.345582	4.248	2.15689e-05	0.000152151	NEMVEDRAFT_v1g40065	cytoplasmic dynein 1 heavy chain 1
1822	NVE7122	43.8044	1.46769	0.592647	2.47649	0.0132681	0.0422036	NEMVEDRAFT_v1g53555	egl nine homolog 1-like
1823	NVE7518	257.799	1.46759	0.361472	4.06005	4.90632e-05	0.000318732	NEMVEDRAFT_v1g88931	#N/A
1824	NVE21441	187.148	1.46539	0.595974	2.45881	0.0139399	0.0439483	NEMVEDRAFT_v1g205764	#N/A
1825	NVE9295	550.583	1.46471	0.302713	4.83859	1.30761e-06	1.19073e-05	NEMVEDRAFT_v1g191803	#N/A
1826	NVE7115	2436.54	1.46381	0.222778	6.57072	5.00738e-11	9.11957e-10	NEMVEDRAFT_v1g121827	homeobox protein otx1-like
1827	NVE25268	2772.04	1.46213	0.246693	5.92692	3.08672e-09	4.40856e-08	NEMVEDRAFT_v1g84607	ceramide kinase
1828	NVE12652	76.6134	1.46212	0.389558	3.75329	0.000174527	0.00100151	NEMVEDRAFT_v1g131315	#N/A
1829	NVE12425	187.937	1.46207	0.446897	3.27161	0.00106936	0.00495903	NEMVEDRAFT_v1g223497	#N/A
1830	NVE13097	73.8435	1.45999	0.456068	3.20125	0.00136833	0.00612771	#N/A	reverse transcriptase-like protein
1831	NVE776	201.112	1.45982	0.442587	3.29838	0.00097243	0.00455465	#N/A	#N/A
1832	NVE23086	232.58	1.45895	0.355442	4.10459	4.05027e-05	0.000268696	NEMVEDRAFT_v1g154485	#N/A
1833	NVE2347	470.486	1.45822	0.353587	4.12406	3.72253e-05	0.0002491	NEMVEDRAFT_v1g188407	amp deaminase
1834	NVE10235	415.32	1.45777	0.366407	3.97856	6.9335e-05	0.000435761	NEMVEDRAFT_v1g127411	isoform a
1835	NVE8406	81.2265	1.45572	0.516628	2.81774	0.00483634	0.0181675	NEMVEDRAFT_v1g200312	#N/A
1836	NVE18995	154.173	1.45571	0.315181	4.61864	3.86255e-06	3.21292e-05	#N/A	#N/A
1837	NVE11743	446.902	1.45554	0.287847	5.05665	4.26694e-07	4.22427e-06	NEMVEDRAFT_v1g91657	#N/A
1838	NVE7766	485.214	1.45507	0.35662	4.08017	4.50032e-05	0.000294887	NEMVEDRAFT_v1g214234	protein mab-21-like
1839	NVE13627	310.14	1.45367	0.28533	5.09472	3.49254e-07	3.52235e-06	#N/A	estrogen receptor alpha
1840	NVE24178	360.291	1.45342	0.297784	4.88079	1.05661e-06	9.79093e-06	NEMVEDRAFT_v1g166945	#N/A
1841	NVE8682	67.9876	1.45216	0.414221	3.50576	0.00045531	0.00234342	#N/A	#N/A
1842	NVE14446	374.805	1.45179	0.382987	3.79071	0.000150219	0.000875683	NEMVEDRAFT_v1g218222	---NA---
1843	NVE12365	419.662	1.45166	0.374314	3.87819	0.000105235	0.000637353	NEMVEDRAFT_v1g18413	tripartite motif-containing protein 2
1844	NVE23925	344.429	1.45103	0.273209	5.31105	1.08997e-07	1.2093e-06	NEMVEDRAFT_v1g83852	low-density lipoprotein receptor-related protein 4
1845	NVE14451	388.835	1.45102	0.286415	5.06612	4.06005e-07	4.03963e-06	NEMVEDRAFT_v1g134376	ligand-gated chloride channel homolog 3
1846	NVE6275	585.969	1.45045	0.269733	5.37735	7.55905e-08	8.57976e-07	NEMVEDRAFT_v1g190378	ras gtpase-activating protein 1
1847	NVE1484	1161.29	1.44892	0.246764	5.87167	4.3142e-09	5.99177e-08	NEMVEDRAFT_v1g209782	tachykinin-like peptides receptor 99d-like
1848	NVE6243	91.5962	1.44829	0.401292	3.60908	0.00030729	0.0016586	NEMVEDRAFT_v1g199846	#N/A
1849	NVE1907	17908.9	1.44761	0.243088	5.95507	2.59955e-09	3.75443e-08	NEMVEDRAFT_v1g38751	transducer of 2
1850	NVE8448	113.186	1.44721	0.356743	4.05672	4.97657e-05	0.000322843	#N/A	#N/A
1851	NVE19365	246.117	1.44506	0.379414	3.80867	0.000139719	0.000820049	NEMVEDRAFT_v1g98823	soluble guanylate cyclase gcy
1852	NVE1632	44.8781	1.44388	0.546852	2.64035	0.008282	0.0285677	NEMVEDRAFT_v1g9732	39s ribosomal protein mitochondrial
1853	NVE18312	806.655	1.44269	0.398365	3.62154	0.00029286	0.00158811	NEMVEDRAFT_v1g68430,NEMVEDRAFT_v1g97793,NEMVEDRAFT_v1g97748,NEMVEDRAFT_v1g97863	dynein beta flagellar outer arm-like
1854	NVE12432	704.473	1.44208	0.275255	5.23906	1.614e-07	1.73826e-06	#N/A	#N/A
1855	NVE22184	56.3902	1.44199	0.426265	3.38286	0.000717358	0.00349418	NEMVEDRAFT_v1g248564	#N/A
1856	NVE17685	1918	1.44176	0.309641	4.65623	3.22047e-06	2.72183e-05	NEMVEDRAFT_v1g174,NEMVEDRAFT_v1g203678,NEMVEDRAFT_v1g67676	phospholipase c
1857	NVE7613	32.5795	1.44075	0.574347	2.50851	0.0121243	0.0392333	NEMVEDRAFT_v1g214064	#N/A
1858	NVE2774	491.963	1.44034	0.348214	4.13636	3.5286e-05	0.000237282	#N/A	#N/A
1859	NVE16560	87.3175	1.43912	0.440674	3.26573	0.00109184	0.00504859	#N/A	#N/A
1860	NVE18797	111.021	1.43856	0.476683	3.01786	0.00254571	0.0104619	#N/A	#N/A
1861	NVE13207	1285.69	1.43718	0.169373	8.48529	2.15178e-17	7.76452e-16	NEMVEDRAFT_v1g12988	#N/A
1862	NVE3365	1004.39	1.43696	0.28987	4.95726	7.14961e-07	6.79917e-06	NEMVEDRAFT_v1g115643,NEMVEDRAFT_v1g211193	serine threonine-protein kinase ulk2
1863	NVE12346	3505.2	1.43587	0.396389	3.62237	0.000291918	0.00158411	NEMVEDRAFT_v1g130873	homeobox protein six3
1864	NVE16189	64.4822	1.4358	0.418989	3.42683	0.000610676	0.00303257	#N/A	#N/A
1865	NVE14937	1545.9	1.43546	0.27294	5.25925	1.44644e-07	1.56727e-06	NEMVEDRAFT_v1g94203	stonin 2
1866	NVE18558	573.243	1.43521	0.301684	4.75734	1.96161e-06	1.72523e-05	#N/A	#N/A
1867	NVE13404	715.015	1.43508	0.234398	6.1224	9.21762e-10	1.41696e-08	NEMVEDRAFT_v1g2234	#N/A
1868	NVE11571	2808.35	1.43454	0.291531	4.92072	8.62256e-07	8.11333e-06	NEMVEDRAFT_v1g247055	#N/A
1869	NVE6755	456.918	1.43448	0.343636	4.17441	2.98759e-05	0.000204101	NEMVEDRAFT_v1g245824	#N/A
1870	NVE4258	793.087	1.43331	0.284477	5.03841	4.69427e-07	4.62165e-06	NEMVEDRAFT_v1g189522	ubiquitin-like modifier-activating enzyme 5
1871	NVE1695	25.7947	1.43256	0.561958	2.54922	0.0107964	0.0355571	#N/A	#N/A
1872	NVE6688	128.214	1.43232	0.440828	3.24916	0.00115745	0.00530647	NEMVEDRAFT_v1g121204	#N/A
1873	NVE12393	1054.67	1.43103	0.287493	4.97762	6.43699e-07	6.17727e-06	NEMVEDRAFT_v1g10443	#N/A
1874	NVE2502	326.245	1.43026	0.343295	4.16628	3.09609e-05	0.000210953	NEMVEDRAFT_v1g210602	#N/A
1875	NVE11910	593.666	1.43014	0.248856	5.74685	9.09224e-09	1.19986e-07	NEMVEDRAFT_v1g130067	dedicator of cytokinesis protein 9
1876	NVE16440	717.625	1.42964	0.323085	4.42498	9.64531e-06	7.40369e-05	NEMVEDRAFT_v1g81163,NEMVEDRAFT_v1g231797	ring finger protein 24
1877	NVE24614	51.3966	1.42872	0.497895	2.86951	0.0041111	0.0157966	NEMVEDRAFT_v1g207779	#N/A
1878	NVE17270	168.964	1.42747	0.523535	2.7266	0.00639901	0.0230185	NEMVEDRAFT_v1g18856	negative elongation factor a-like
1879	NVE24424	188.867	1.42558	0.560488	2.54347	0.0109759	0.0360714	NEMVEDRAFT_v1g207634	#N/A
1880	NVE26033	108.828	1.42544	0.557921	2.55491	0.0106214	0.0350706	NEMVEDRAFT_v1g109826,NEMVEDRAFT_v1g208825	transmembrane protease serine partial
1881	NVE17091	332.338	1.42397	0.31326	4.54566	5.47637e-06	4.43286e-05	NEMVEDRAFT_v1g241236	#N/A
1882	NVE11956	58.497	1.42385	0.532263	2.67509	0.00747103	0.0262273	#N/A	insulin-degrading enzyme
1883	NVE22723	205.989	1.42331	0.421272	3.37861	0.000728534	0.00354043	NEMVEDRAFT_v1g206578	adipokinetic hormone receptor
1884	NVE11293	1334.42	1.42294	0.213417	6.66743	2.6032e-11	4.9189e-10	NEMVEDRAFT_v1g240237	f-box lrr-repeat protein 20-like isoform 1
1885	NVE14048	1262.3	1.42241	0.346639	4.10343	4.07078e-05	0.000269979	NEMVEDRAFT_v1g50002	#N/A
1886	NVE24466	154.462	1.42237	0.340755	4.17418	2.9906e-05	0.000204186	#N/A	#N/A
1887	NVE23859	279.064	1.42129	0.357098	3.9801	6.88866e-05	0.000433178	#N/A	#N/A
1888	NVE22645	76.8792	1.421	0.376011	3.77914	0.000157374	0.000912115	#N/A	#N/A
1889	NVE9129	457.298	1.42065	0.372922	3.8095	0.000139248	0.000817489	NEMVEDRAFT_v1g147760	#N/A
1890	NVE2090	2342.75	1.42033	0.308865	4.59855	4.2544e-06	3.51113e-05	NEMVEDRAFT_v1g198827	#N/A
1891	NVE7334	99.9086	1.41923	0.455689	3.11448	0.00184271	0.007942	NEMVEDRAFT_v1g222726	#N/A
1892	NVE6439	134.104	1.41909	0.360685	3.93444	8.33911e-05	0.000514856	NEMVEDRAFT_v1g120705	fas-associated factor 1
1893	NVE20167	176.451	1.41901	0.476126	2.98033	0.00287939	0.0115966	NEMVEDRAFT_v1g204988	#N/A
1894	NVE9666	542.997	1.41875	0.323718	4.38268	1.17229e-05	8.81155e-05	NEMVEDRAFT_v1g223072	atp-binding cassette
1895	NVE24814	13600.9	1.41863	0.199513	7.11048	1.15636e-12	2.62116e-11	NEMVEDRAFT_v1g167342	low quality protein: calsyntenin-1-like
1896	NVE985	123.808	1.41839	0.434452	3.26478	0.0010955	0.00506149	#N/A	#N/A
1897	NVE22166	50.6646	1.41745	0.562128	2.52157	0.0116832	0.0379543	#N/A	#N/A
1898	NVE578	326.835	1.4167	0.437174	3.24059	0.00119283	0.00544385	NEMVEDRAFT_v1g209152	amiloride-sensitive cation channel 3
1899	NVE7638	375.251	1.41639	0.451644	3.13608	0.0017122	0.00744925	NEMVEDRAFT_v1g214094	#N/A
1900	NVE10567	718.983	1.41587	0.297312	4.76225	1.91448e-06	1.68698e-05	NEMVEDRAFT_v1g127814	#N/A
1901	NVE7392	97.6116	1.41459	0.499413	2.83249	0.00461864	0.0174686	NEMVEDRAFT_v1g147132	#N/A
1902	NVE10432	1040.84	1.41401	0.240748	5.87337	4.2702e-09	5.93778e-08	NEMVEDRAFT_v1g200918	novel histamine h2-like g-protein coupled receptor-like
1903	NVE25308	1826.81	1.41394	0.237011	5.96573	2.43545e-09	3.53728e-08	NEMVEDRAFT_v1g84420	tyrosine-protein kinase transmembrane receptor ror1
1904	NVE16164	75.7692	1.41266	0.483802	2.91992	0.00350121	0.0137147	#N/A	#N/A
1905	NVE2559	573.896	1.41112	0.22737	6.20626	5.4259e-10	8.63893e-09	#N/A	PREDICTED: cofilin-like [Amphimedon queenslandica]
1906	NVE23627	295.032	1.41096	0.363077	3.88612	0.00010186	0.000619176	NEMVEDRAFT_v1g221452	#N/A
1907	NVE20778	410.196	1.40737	0.327022	4.30359	1.68056e-05	0.00012189	NEMVEDRAFT_v1g205421	uncharacterized wd repeat-containing protein alr3466-like
1908	NVE23294	839.167	1.40711	0.223858	6.28574	3.26302e-10	5.34591e-09	#N/A	#N/A
1909	NVE17083	43257.1	1.40704	0.417738	3.36824	0.00075651	0.00365592	NEMVEDRAFT_v1g241231	#N/A
1910	NVE25668	97.8746	1.40654	0.456949	3.07812	0.00208314	0.00879337	NEMVEDRAFT_v1g109075	acetylcholine receptor protein alpha 4 invertebrate
1911	NVE9678	69.3555	1.4057	0.578725	2.42897	0.0151418	0.0470207	#N/A	solute carrier family member 1
1912	NVE10341	410.895	1.40354	0.373653	3.75626	0.000172472	0.000990208	NEMVEDRAFT_v1g240064	solute carrier family 22 member 15-like
1913	NVE730	600.746	1.4029	0.389961	3.59754	0.000321237	0.00172343	NEMVEDRAFT_v1g243980	#N/A
1914	NVE25627	51.5856	1.40252	0.564187	2.48592	0.0129217	0.0413002	NEMVEDRAFT_v1g225533	#N/A
1915	NVE14400	1166.38	1.40208	0.268656	5.21889	1.80001e-07	1.91897e-06	NEMVEDRAFT_v1g194035	#N/A
1916	NVE11299	1589.65	1.40164	0.256233	5.47018	4.49574e-08	5.26799e-07	NEMVEDRAFT_v1g201155	#N/A
1917	NVE16741	165.935	1.40136	0.254312	5.5104	3.58019e-08	4.2642e-07	#N/A	#N/A
1918	NVE11603	1014.79	1.40081	0.255802	5.47612	4.34752e-08	5.10465e-07	NEMVEDRAFT_v1g10117	protein lap4
1919	NVE8760	1133.15	1.39963	0.309703	4.51928	6.20512e-06	4.96367e-05	NEMVEDRAFT_v1g124290	1-phosphatidylinositol- -bisphosphate phosphodiesterase gamma-1-like
1920	NVE14928	3820.74	1.39945	0.246076	5.68707	1.29237e-08	1.66792e-07	NEMVEDRAFT_v1g94089,NEMVEDRAFT_v1g232297	clip-associating protein 1
1921	NVE9709	196.541	1.39933	0.423312	3.30567	0.000947482	0.00445311	NEMVEDRAFT_v1g223093	trinucleotide repeat-containing gene 6a protein
1922	NVE21884	536.041	1.39923	0.334769	4.17969	2.91903e-05	0.000199888	NEMVEDRAFT_v1g58280	#N/A
1923	NVE15145	77.1906	1.39882	0.471361	2.96762	0.00300119	0.0120141	NEMVEDRAFT_v1g202524	intersectin-2 isoform 2
1924	NVE4960	3021.59	1.39862	0.214439	6.52224	6.92637e-11	1.24288e-09	NEMVEDRAFT_v1g245281	#N/A
1925	NVE10433	68.9978	1.39844	0.407934	3.4281	0.000607813	0.00302094	NEMVEDRAFT_v1g31331	extracellular calcium-sensing receptor
1926	NVE6934	35.9712	1.39801	0.514325	2.71814	0.00656503	0.0235241	#N/A	dispatched homolog 1 isoform cra_a
1927	NVE21716	253.716	1.39679	0.37634	3.71151	0.00020603	0.00116668	NEMVEDRAFT_v1g242473	#N/A
1928	NVE14387	26.7208	1.39651	0.568168	2.45791	0.0139748	0.044032	#N/A	von willebrand factor type egf and pentraxin domain-containing protein 1
1929	NVE5822	161.323	1.39631	0.569293	2.45271	0.0141785	0.0445672	#N/A	#N/A
1930	NVE10395	99.5999	1.39611	0.416344	3.35325	0.000798677	0.0038283	#N/A	#N/A
1931	NVE500	63.8497	1.39611	0.427945	3.26235	0.00110494	0.00509798	NEMVEDRAFT_v1g144318	protein pthb1 isoform 1
1932	NVE4275	187.069	1.39592	0.334192	4.17699	2.95391e-05	0.000202098	#N/A	ceramide kinase-like
1933	NVE24616	114.167	1.39584	0.313552	4.45171	8.51886e-06	6.60911e-05	NEMVEDRAFT_v1g207782	#N/A
1934	NVE8806	563.767	1.395	0.287506	4.85207	1.22177e-06	1.11783e-05	NEMVEDRAFT_v1g222944	nadp-dependent malic mitochondrial
1935	NVE25123	1891.24	1.39478	0.342574	4.07149	4.67136e-05	0.00030475	NEMVEDRAFT_v1g208197	#N/A
1936	NVE23923	96.6829	1.39427	0.487991	2.85716	0.00427455	0.0163245	NEMVEDRAFT_v1g238729	#N/A
1937	NVE3950	139.86	1.39408	0.461867	3.01835	0.00254154	0.0104466	NEMVEDRAFT_v1g211570	#N/A
1938	NVE18100	1518.69	1.39312	0.17033	8.17892	2.86397e-16	9.38426e-15	NEMVEDRAFT_v1g183341	phosphodiesterase 11a
1939	NVE2286	447.766	1.39254	0.377876	3.68518	0.000228539	0.00127698	NEMVEDRAFT_v1g113757	#N/A
1940	NVE4603	1245.63	1.39214	0.272101	5.11627	3.1164e-07	3.16921e-06	#N/A	#N/A
1941	NVE9439	1157.9	1.39135	0.291145	4.77888	1.76277e-06	1.56281e-05	#N/A	#N/A
1942	NVE21761	116.478	1.3891	0.388156	3.5787	0.000345303	0.00183386	NEMVEDRAFT_v1g102600	ivb3c_dabru ame: full=protease inhibitor c3 ame: full=bpti-3 ame: full=trypsin inhibitor 3 ame: full=trypsin inhibitor c3 flags: precursor
1943	NVE10724	2100.38	1.38857	0.387979	3.57898	0.000344936	0.00183275	#N/A	#N/A
1944	NVE24615	154.328	1.38781	0.426257	3.25581	0.00113069	0.00520021	NEMVEDRAFT_v1g207781	hypothetical protein BRAFLDRAFT_70615 [Branchiostoma floridae]
1945	NVE306	686.082	1.38757	0.350929	3.95399	7.68575e-05	0.000477981	NEMVEDRAFT_v1g159793	e3 ubiquitin-protein ligase traf7
1946	NVE7318	10981.3	1.38738	0.247998	5.59432	2.21491e-08	2.74818e-07	NEMVEDRAFT_v1g55150	ankyrin repeat-containing protein
1947	NVE4846	743.981	1.38645	0.209236	6.62625	3.4433e-11	6.40189e-10	NEMVEDRAFT_v1g245242	cytokine receptor-like factor 3
1948	NVE21881	2890.19	1.38612	0.220642	6.28223	3.33755e-10	5.45644e-09	NEMVEDRAFT_v1g232632	#N/A
1949	NVE1538	800.834	1.38497	0.225257	6.14837	7.82833e-10	1.21062e-08	#N/A	#N/A
1950	NVE25964	699.918	1.3842	0.272765	5.07471	3.8808e-07	3.87846e-06	NEMVEDRAFT_v1g109754	transmembrane and tpr repeat-containing protein 2
1951	NVE9041	444.821	1.38368	0.51493	2.68711	0.00720721	0.0254167	#N/A	#N/A
1952	NVE25043	36.034	1.38325	0.539825	2.56241	0.0103948	0.0344845	#N/A	#N/A
1953	NVE8009	1491.87	1.38284	0.204449	6.76376	1.3446e-11	2.65098e-10	NEMVEDRAFT_v1g196397	#N/A
1954	NVE2618	64963.8	1.3826	0.187329	7.3806	1.57579e-13	3.94646e-12	NEMVEDRAFT_v1g114584	asparaginase like isoform cra_a
1955	NVE15211	490.446	1.38138	0.246638	5.60084	2.1331e-08	2.65532e-07	#N/A	#N/A
1956	NVE20489	100.412	1.38137	0.401401	3.44138	0.000578748	0.00289449	#N/A	organic cation transporter
1957	NVE25361	54.4637	1.38057	0.545362	2.53148	0.0113582	0.0370965	NEMVEDRAFT_v1g108438	zinc finger ran-binding domain-containing protein 3
1958	NVE2799	1799.9	1.38009	0.236239	5.84192	5.16011e-09	7.04414e-08	NEMVEDRAFT_v1g225830	huntingtin
1959	NVE7116	1163.36	1.37954	0.349659	3.94537	7.96759e-05	0.000494183	NEMVEDRAFT_v1g121842	homeobox protein otx1-like
1960	NVE11421	1082.97	1.37953	0.205814	6.70277	2.04505e-11	3.91858e-10	NEMVEDRAFT_v1g247000	kelch-like protein 20
1961	NVE5956	125.017	1.37939	0.566988	2.43284	0.0149808	0.0466271	NEMVEDRAFT_v1g245573	PREDICTED: similar to predicted protein [Hydra magnipapillata]
1962	NVE10467	40.8192	1.37887	0.433252	3.1826	0.00145957	0.00648616	#N/A	#N/A
1963	NVE13901	230.515	1.37761	0.3596	3.83095	0.000127651	0.000756671	NEMVEDRAFT_v1g93322	gamma-aminobutyric acid receptor subunit beta-1 isoform 1
1964	NVE2064	311.164	1.37719	0.430593	3.19836	0.0013821	0.00618222	NEMVEDRAFT_v1g86027	calumenin isoform 2
1965	NVE21428	699.62	1.37697	0.273101	5.04198	4.6073e-07	4.54762e-06	NEMVEDRAFT_v1g101809	peptidylglycine alpha-amidating monooxygenase
1966	NVE1930	697.909	1.37696	0.215118	6.40094	1.54424e-10	2.62657e-09	NEMVEDRAFT_v1g113433	#N/A
1967	NVE22966	67.2041	1.37628	0.494748	2.78178	0.00540624	0.0199269	#N/A	glutamate ionotropic kainate 2
1968	NVE24916	3756.34	1.37603	0.210715	6.53027	6.56511e-11	1.1808e-09	NEMVEDRAFT_v1g243392	#N/A
1969	NVE21922	198.203	1.37549	0.439697	3.12827	0.00175838	0.0076182	NEMVEDRAFT_v1g40863	gamma-aminobutyric acid receptor subunit beta-4-like
1970	NVE22631	56.2652	1.37415	0.478244	2.87332	0.00406176	0.0156326	#N/A	#N/A
1971	NVE351	2261.46	1.37382	0.348646	3.94045	8.13293e-05	0.000502822	NEMVEDRAFT_v1g84932	#N/A
1972	NVE20604	7782.55	1.3728	0.247087	5.55595	2.76102e-08	3.35758e-07	NEMVEDRAFT_v1g165235	spectrin beta chain-like
1973	NVE4177	2538.13	1.37266	0.181136	7.57807	3.50735e-14	9.44783e-13	#N/A	lim domain only 4
1974	NVE21748	3613.78	1.37219	0.297897	4.60625	4.09998e-06	3.39822e-05	NEMVEDRAFT_v1g102653	#N/A
1975	NVE25943	154.845	1.372	0.403634	3.39912	0.000676034	0.00331734	NEMVEDRAFT_v1g243705	#N/A
1976	NVE14734	64.9509	1.37075	0.465384	2.94542	0.00322519	0.0127696	NEMVEDRAFT_v1g40130	#N/A
1977	NVE6854	142.174	1.36917	0.556229	2.46151	0.0138353	0.0436957	NEMVEDRAFT_v1g199902	#N/A
1978	NVE14225	1675.52	1.36861	0.403849	3.38892	0.000701685	0.00343082	#N/A	#N/A
1979	NVE13587	1387.93	1.36844	0.188691	7.25229	4.09795e-13	9.87858e-12	NEMVEDRAFT_v1g92968	#N/A
1980	NVE18310	555.297	1.36814	0.376501	3.63384	0.000279231	0.00152275	NEMVEDRAFT_v1g241567	#N/A
1981	NVE12721	741.956	1.36763	0.220737	6.19574	5.80125e-10	9.19232e-09	NEMVEDRAFT_v1g217397	protein kinase
1982	NVE1305	1940.11	1.3671	0.231844	5.89665	3.70952e-09	5.20501e-08	NEMVEDRAFT_v1g179224	protein rcc2
1983	NVE10836	394.857	1.36689	0.345841	3.95237	7.73824e-05	0.000480601	#N/A	#N/A
1984	NVE20717	2077.4	1.3667	0.421641	3.24139	0.00118949	0.00543183	NEMVEDRAFT_v1g153193	spectrin alpha brain
1985	NVE21604	807.346	1.36661	0.367821	3.71543	0.000202861	0.00115081	NEMVEDRAFT_v1g205896	#N/A
1986	NVE17681	723.48	1.36586	0.366366	3.72812	0.000192912	0.00109777	NEMVEDRAFT_v1g203676	cysteine serine-rich nuclear protein 2
1987	NVE6573	43.8393	1.36582	0.516238	2.64572	0.00815183	0.0281816	NEMVEDRAFT_v1g213403	#N/A
1988	NVE12708	47.7627	1.36551	0.51389	2.6572	0.00787919	0.0273986	NEMVEDRAFT_v1g131441	bifunctional heparan sulfate n-deacetylase n-sulfotransferase 4
1989	NVE18770	747.061	1.36517	0.279086	4.89157	1.00036e-06	9.30318e-06	NEMVEDRAFT_v1g204310	#N/A
1990	NVE23890	794.597	1.36489	0.375658	3.63334	0.000279777	0.00152453	#N/A	#N/A
1991	NVE7384	86.3898	1.36415	0.504031	2.70647	0.00680018	0.0242135	NEMVEDRAFT_v1g147113	serine threonine-protein kinase lmtk1-like
1992	NVE24877	438.985	1.36404	0.219843	6.20461	5.48341e-10	8.7185e-09	NEMVEDRAFT_v1g107738	probable atp-dependent rna helicase ythdc2
1993	NVE2080	1591.03	1.3638	0.254645	5.3557	8.5225e-08	9.58874e-07	NEMVEDRAFT_v1g160110	clock homolog
1994	NVE23075	186.027	1.36345	0.293463	4.64606	3.38329e-06	2.84905e-05	NEMVEDRAFT_v1g221339	xylulose kinase
1995	NVE25899	64.1166	1.36339	0.409345	3.33067	0.000866361	0.0041102	NEMVEDRAFT_v1g109558	#N/A
1996	NVE14192	1564.7	1.36295	0.266659	5.11121	3.20103e-07	3.24672e-06	NEMVEDRAFT_v1g240697	#N/A
1997	NVE18392	124.029	1.3629	0.566097	2.40754	0.0160606	0.0492728	NEMVEDRAFT_v1g220084	#N/A
1998	NVE6868	1657.52	1.3629	0.296753	4.5927	4.37556e-06	3.60398e-05	#N/A	#N/A
1999	NVE16657	349.675	1.36149	0.320511	4.24787	2.15812e-05	0.000152192	NEMVEDRAFT_v1g248037	mad homolog 4 isoform cra_c
[truncated: 1,775 more rows]

## Sheet: Elav_upreg_S
#	GeneId	baseMean	log2FoldChange	lfcSE	stat	pvalue	padj	ENSEMBL_ID	Annotation
1	NVE10633	1628.19	9.79065	0.544772	16.1364	1.41577e-58	2.34269e-55	#N/A	#N/A
2	NVE8041	4339.4	9.10017	0.458351	17.6724	6.84285e-70	2.26459e-66	#N/A	#N/A
3	NVE9589	37.1698	8.85891	1.17177	6.70688	1.98831e-11	1.11799e-09	NEMVEDRAFT_v1g215228	#N/A
4	NVE6406	7539.5	8.49918	0.612217	12.2492	1.69623e-34	8.73219e-32	#N/A	#N/A
5	NVE11575	27.397	8.41109	1.22393	6.05518	1.40263e-09	6.29716e-08	NEMVEDRAFT_v1g230814	gamma-glutamyl hydrolase-like
6	NVE3983	211.292	8.32348	0.782713	9.35652	8.24035e-21	1.40365e-18	NEMVEDRAFT_v1g157036	glial cells missing
7	NVE17328	53977.8	8.11465	0.457554	15.5493	1.60834e-54	1.96099e-51	#N/A	#N/A
8	NVE1681	1946.84	7.93556	0.454874	15.2472	1.71838e-52	1.89562e-49	NEMVEDRAFT_v1g112929	pituitary-specific positive transcription factor 1-like isoform 1
9	NVE8593	19.3151	7.91355	1.39259	4.96452	6.88703e-07	2.02468e-05	NEMVEDRAFT_v1g123880	#N/A
10	NVE3254	954.178	7.79665	0.482106	14.0978	3.91573e-45	3.23971e-42	NEMVEDRAFT_v1g244717	#N/A
11	NVE17891	63.8031	7.61002	0.955167	6.92028	4.50766e-12	2.69831e-10	#N/A	a chain turkey beta1 adrenergic receptor with stabilising mutations and bound antagonist cyanopindolol
12	NVE18068	1103.4	7.28986	0.459753	13.681	1.31942e-42	9.85991e-40	NEMVEDRAFT_v1g97337	nicotinic acetylcholine receptor alpha isoform b
13	NVE3857	12736.1	7.13007	0.354071	17.3131	3.74614e-67	9.64257e-64	#N/A	#N/A
14	NVE24984	89.9211	6.92903	0.809908	7.32063	2.46812e-13	1.798e-11	NEMVEDRAFT_v1g208080	sodium-dependent noradrenaline transporter isoform 2
15	NVE19417	327.337	6.81289	0.513327	11.324	9.98668e-30	3.67224e-27	NEMVEDRAFT_v1g98771	#N/A
16	NVE8418	1324.15	6.7134	0.46471	12.2945	9.6912e-35	5.33211e-32	NEMVEDRAFT_v1g123451	va opsin
17	NVE12024	1655.1	6.69122	0.349632	16.2778	1.41968e-59	2.74069e-56	NEMVEDRAFT_v1g130307	glial cells missing
18	NVE19416	153.774	6.57264	0.561773	9.91975	3.41621e-23	8.07551e-21	NEMVEDRAFT_v1g204506	tachykinin receptor-like
19	NVE17235	9302	6.5509	0.350513	15.8365	1.74249e-56	2.5229e-53	#N/A	#N/A
20	NVE17329	72604.1	6.47328	0.277699	19.7094	1.78986e-86	8.29276e-83	NEMVEDRAFT_v1g232380	#N/A
21	NVE25710	2601.53	6.4317	0.454548	11.9497	6.51838e-33	3.0201e-30	NEMVEDRAFT_v1g243643	#N/A
22	NVE12738	355.596	6.42218	0.601275	9.0178	1.91911e-19	2.8138e-17	#N/A	#N/A
23	NVE21750	2250.92	6.36284	0.353387	15.1755	5.13463e-52	5.40676e-49	NEMVEDRAFT_v1g102563	#N/A
24	NVE14244	79.7488	6.31675	0.700975	7.58479	3.3302e-14	2.74211e-12	NEMVEDRAFT_v1g202233	#N/A
25	NVE12918	29033.5	6.20992	0.313825	16.6014	6.81272e-62	1.43476e-58	#N/A	#N/A
26	NVE21226	545.512	5.84316	0.563136	8.60034	7.94798e-18	1.01725e-15	NEMVEDRAFT_v1g101684	inward rectifier potassium channel 2-like isoform 1
27	NVE21927	2008.9	5.77362	0.223067	21.4	1.3367e-101	1.5483e-97	#N/A	#N/A
28	NVE13213	23908.9	5.74812	0.219296	21.6517	5.86363e-104	1.35837e-99	NEMVEDRAFT_v1g247411	#N/A
29	NVE6207	249.116	5.66138	0.597983	7.79517	6.43202e-15	5.82048e-13	#N/A	#N/A
30	NVE21167	18159	5.62117	0.288029	16.0441	6.28377e-58	9.70465e-55	NEMVEDRAFT_v1g242283	#N/A
31	NVE14850	236.051	5.61476	0.640933	7.20006	6.01853e-13	4.11284e-11	NEMVEDRAFT_v1g94193	#N/A
32	NVE14517	244.078	5.56023	0.565768	8.06025	7.61373e-16	7.94503e-14	#N/A	#N/A
33	NVE10634	7130.35	5.52987	0.368914	12.2789	1.17573e-34	6.19023e-32	#N/A	#N/A
34	NVE4217	15.8603	5.52875	1.23531	3.66609	0.000246288	0.0041195	#N/A	#N/A
35	NVE11700	25.667	5.52128	0.959477	4.71223	2.45023e-06	6.43011e-05	NEMVEDRAFT_v1g201242	#N/A
36	NVE18732	206.903	5.51688	0.56829	7.9482	1.89236e-15	1.83424e-13	#N/A	#N/A
37	NVE3562	1010.93	5.51498	0.482064	9.36593	7.5385e-21	1.30326e-18	NEMVEDRAFT_v1g211382	#N/A
38	NVE10245	582.003	5.51431	0.399883	11.2891	1.48566e-29	5.37762e-27	#N/A	#N/A
39	NVE4012	7731.77	5.5038	0.330067	13.6451	2.15896e-42	1.56295e-39	#N/A	#N/A
40	NVE1260	670.293	5.47927	0.53484	8.37498	5.52323e-17	6.56159e-15	NEMVEDRAFT_v1g198658	#N/A
41	NVE15666	2947.55	5.43833	0.304285	14.5861	3.4446e-48	3.3249e-45	#N/A	#N/A
42	NVE14920	954.826	5.41298	0.385292	11.4536	2.25563e-30	8.70899e-28	#N/A	#N/A
43	NVE12128	871.052	5.40465	0.397933	11.0688	1.7774e-28	5.96743e-26	NEMVEDRAFT_v1g201437	#N/A
44	NVE2411	2608.02	5.39442	0.308814	14.23	5.96784e-46	5.53004e-43	NEMVEDRAFT_v1g210501	substance-k receptor
45	NVE9957	2548.49	5.39033	0.251829	17.4337	4.5762e-68	1.32515e-64	#N/A	#N/A
46	NVE3088	14.6442	5.37797	1.28254	3.41351	0.000641312	0.00954183	#N/A	#N/A
47	NVE6256	1590.71	5.37698	0.330618	13.2388	5.23811e-40	3.46703e-37	NEMVEDRAFT_v1g199870	#N/A
48	NVE19547	806.603	5.37472	0.285636	15.3158	6.00155e-53	6.9516e-50	NEMVEDRAFT_v1g204582	#N/A
49	NVE9426	137.306	5.31771	1.31761	3.27692	0.00104947	0.0148516	NEMVEDRAFT_v1g61034	pr domain containing 14
50	NVE8023	786.856	5.31579	0.386618	11.1629	6.19214e-29	2.141e-26	#N/A	#N/A
51	NVE6303	12.7746	5.30873	1.24881	3.45026	0.000560046	0.00845213	#N/A	#N/A
52	NVE19838	1831.89	5.2909	0.417393	10.2802	8.65058e-25	2.30344e-22	NEMVEDRAFT_v1g34518	#N/A
53	NVE15881	26.3199	5.2819	0.997928	4.29079	1.78035e-05	0.000398105	#N/A	neuronal pentraxin 1-like
54	NVE11329	367.469	5.23872	0.49537	8.55667	1.16179e-17	1.46272e-15	#N/A	#N/A
55	NVE9798	32.2783	5.2385	1.17121	3.61889	0.00029587	0.00483366	NEMVEDRAFT_v1g11315	nmda-type glutamate receptor
56	NVE3195	470.098	5.23503	0.525238	8.06307	7.44033e-16	7.79921e-14	#N/A	#N/A
57	NVE7265	59.2115	5.20614	0.828207	5.07861	3.80215e-07	1.16663e-05	#N/A	#N/A
58	NVE24305	7957.63	5.16113	0.248003	16.7785	3.50363e-63	8.1165e-60	#N/A	#N/A
59	NVE6047	320.048	5.13899	0.501654	8.25068	1.5749e-16	1.80614e-14	NEMVEDRAFT_v1g120331	adenosine receptor a2a-like
60	NVE8795	220.881	5.12701	0.498726	8.2751	1.28345e-16	1.49409e-14	#N/A	#N/A
61	NVE14516	24.4605	5.08933	1.11209	3.67717	0.000235835	0.00395608	#N/A	#N/A
62	NVE13180	1526.42	5.07744	0.288255	14.1452	1.99873e-45	1.71491e-42	NEMVEDRAFT_v1g240523	#N/A
63	NVE8794	298.213	5.04516	0.435016	9.29888	1.41934e-20	2.3655e-18	#N/A	#N/A
64	NVE14321	94.1694	5.01759	0.646172	6.21752	5.05058e-10	2.37326e-08	NEMVEDRAFT_v1g218112	#N/A
65	NVE25206	635.838	5.0007	0.414437	9.65334	4.75803e-22	9.58474e-20	#N/A	#N/A
66	NVE12835	367.044	4.99465	0.408473	9.77946	1.37947e-22	3.0435e-20	NEMVEDRAFT_v1g80405	xnot protein
67	NVE4710	22.3473	4.97926	0.963752	4.12893	3.64455e-05	0.000753937	#N/A	hypothetical protein BRAFLDRAFT_70664 [Branchiostoma floridae]
68	NVE2830	70.5637	4.96033	0.708672	5.58839	2.29189e-08	8.79038e-07	#N/A	#N/A
69	NVE4049	70.2804	4.95022	0.822002	4.8056	1.54286e-06	4.21982e-05	NEMVEDRAFT_v1g116780	#N/A
70	NVE12131	264.55	4.94613	0.464274	8.49958	1.90286e-17	2.34476e-15	NEMVEDRAFT_v1g201440	#N/A
71	NVE21292	872.49	4.93115	0.305104	12.8846	5.49308e-38	3.26289e-35	NEMVEDRAFT_v1g59496	isoform a
72	NVE18625	1282.61	4.91973	0.427964	9.15903	5.23658e-20	8.08738e-18	NEMVEDRAFT_v1g152310	retinoic acid receptor rxr-gamma-a
73	NVE9858	48937.5	4.87892	0.455742	8.5112	1.7214e-17	2.13251e-15	NEMVEDRAFT_v1g126270	translation initiation factor if-2
74	NVE18187	170.691	4.85993	0.483366	7.98553	1.39922e-15	1.39117e-13	NEMVEDRAFT_v1g220006	#N/A
75	NVE21287	3362.57	4.85355	0.410892	9.37851	6.69095e-21	1.16543e-18	NEMVEDRAFT_v1g101676	retinoid x alpha
76	NVE1388	509.907	4.85159	0.459696	8.37855	5.35832e-17	6.3985e-15	#N/A	---NA---
77	NVE7175	6311.76	4.85129	0.293159	13.1372	2.01569e-39	1.26204e-36	#N/A	#N/A
78	NVE11881	28.9775	4.83739	0.91542	4.19194	2.76574e-05	0.000589431	#N/A	#N/A
79	NVE24665	12.8522	4.82085	1.14594	3.33424	0.000855328	0.0123763	#N/A	#N/A
80	NVE22133	6104.5	4.81931	0.284347	13.4318	3.93462e-41	2.7621e-38	#N/A	#N/A
81	NVE8968	20234	4.81742	0.189918	20.1004	7.32293e-90	4.24107e-86	NEMVEDRAFT_v1g214798	elav (embryonic abnormal drosophila)-like 4 (hu antigen d)
82	NVE24306	45273	4.8034	0.182925	20.7921	5.10067e-96	3.93873e-92	#N/A	#N/A
83	NVE4862	258.306	4.78979	0.522785	7.24924	4.19114e-13	2.98744e-11	#N/A	#N/A
84	NVE10740	2014.16	4.78429	0.283284	13.3586	1.0548e-40	7.18689e-38	#N/A	#N/A
85	NVE17458	109.954	4.77672	0.560028	6.74381	1.54286e-11	8.82516e-10	#N/A	#N/A
86	NVE20010	7361.51	4.71385	0.23733	15.6485	3.40385e-55	4.38076e-52	#N/A	#N/A
87	NVE11178	31637.6	4.69999	0.235826	15.6895	1.78457e-55	2.43185e-52	#N/A	#N/A
88	NVE25387	385.498	4.67599	0.472444	7.78081	7.20643e-15	6.49588e-13	NEMVEDRAFT_v1g108392	#N/A
89	NVE10043	613.889	4.67174	0.293576	12.5069	6.84129e-36	3.8655e-33	NEMVEDRAFT_v1g126382	guanylate cyclase 32e-like
90	NVE13412	1853.97	4.66861	0.259338	14.146	1.97636e-45	1.71491e-42	NEMVEDRAFT_v1g217673	alpha-1a adrenergic receptor
91	NVE12317	638.723	4.66061	0.448084	8.16947	3.09737e-16	3.40065e-14	NEMVEDRAFT_v1g223470	#N/A
92	NVE10924	599.585	4.6598	0.394916	9.26728	1.90946e-20	3.11511e-18	NEMVEDRAFT_v1g128422	#N/A
93	NVE9956	9858.88	4.6371	0.225368	16.1385	1.36851e-58	2.34269e-55	#N/A	#N/A
94	NVE14269	4099.94	4.62763	0.42317	8.57251	1.01255e-17	1.28179e-15	#N/A	#N/A
95	NVE3454	167.942	4.57281	0.4561	7.83339	4.74894e-15	4.38303e-13	#N/A	#N/A
96	NVE21147	809.334	4.56381	0.308437	11.5544	7.01394e-31	2.90152e-28	NEMVEDRAFT_v1g205533	#N/A
97	NVE4712	6002.71	4.55659	0.304852	11.6666	1.8884e-31	8.10124e-29	NEMVEDRAFT_v1g239479	#N/A
98	NVE17561	1054.52	4.5166	0.446525	7.87549	3.39422e-15	3.17059e-13	NEMVEDRAFT_v1g138675,NEMVEDRAFT_v1g2043,NEMVEDRAFT_v1g47418	#N/A
99	NVE4601	16969.6	4.49936	0.439814	7.95645	1.77048e-15	1.73058e-13	#N/A	#N/A
100	NVE13601	148.982	4.49658	0.549112	6.3677	1.91883e-10	9.5801e-09	NEMVEDRAFT_v1g201968	#N/A
101	NVE3196	361.882	4.49629	0.490226	7.132	9.89196e-13	6.4917e-11	#N/A	#N/A
102	NVE16125	170.921	4.49274	0.669599	5.21616	1.82666e-07	5.9433e-06	#N/A	#N/A
103	NVE7217	212.789	4.4873	0.487891	7.14772	8.82327e-13	5.82335e-11	NEMVEDRAFT_v1g213837	PREDICTED: hypothetical protein [Hydra magnipapillata]
104	NVE16328	697.183	4.45138	0.353382	9.76669	1.56476e-22	3.38778e-20	NEMVEDRAFT_v1g81124	fibroblast growth factor receptor 4
105	NVE3455	72.6001	4.44261	0.49755	6.91912	4.54473e-12	2.71348e-10	#N/A	#N/A
106	NVE8635	62.5897	4.44121	0.718675	4.78827	1.68227e-06	4.54168e-05	NEMVEDRAFT_v1g123963	#N/A
107	NVE25386	67.6576	4.43727	0.497064	6.91514	4.67415e-12	2.78358e-10	#N/A	#N/A
108	NVE11566	138.329	4.43506	0.425399	8.07491	6.75266e-16	7.17578e-14	NEMVEDRAFT_v1g216603	natriuretic peptide receptor 1-like
109	NVE20919	2383.13	4.42238	0.364378	9.39241	5.86453e-21	1.03708e-18	NEMVEDRAFT_v1g178268	#N/A
110	NVE24703	24.8149	4.40417	0.84675	4.02028	5.81301e-05	0.00113929	NEMVEDRAFT_v1g207840,NEMVEDRAFT_v1g107155	#N/A
111	NVE15786	2851.97	4.404	0.292014	11.657	2.1147e-31	8.9071e-29	#N/A	#N/A
112	NVE1520	1088.77	4.40359	0.225652	15.0833	2.08424e-51	2.09929e-48	NEMVEDRAFT_v1g209813	#N/A
113	NVE10754	30.6818	4.40348	0.943225	3.60835	0.000308156	0.00500262	NEMVEDRAFT_v1g223254	#N/A
114	NVE11567	244.394	4.35026	0.50777	6.59799	4.16756e-11	2.22969e-09	NEMVEDRAFT_v1g216603	guanylate cyclase
115	NVE23356	1021.54	4.348	0.466492	7.17697	7.12758e-13	4.77218e-11	NEMVEDRAFT_v1g207009	#N/A
116	NVE10739	3094.47	4.34177	0.300623	11.1161	1.04695e-28	3.56672e-26	#N/A	#N/A
117	NVE25232	757.298	4.33996	0.320169	10.4318	1.77403e-25	4.89253e-23	NEMVEDRAFT_v1g198268	#N/A
118	NVE5376	700.236	4.32668	0.263118	12.6433	1.21837e-36	7.05619e-34	NEMVEDRAFT_v1g63016	#N/A
119	NVE16822	215.056	4.32132	0.418282	7.94038	2.01565e-15	1.93753e-13	#N/A	#N/A
120	NVE7403	163.795	4.31	0.502921	6.58154	4.65598e-11	2.47955e-09	NEMVEDRAFT_v1g122333	tachykinin-like receptor at isoform b
121	NVE5152	1411.13	4.30507	0.393532	8.39847	4.5233e-17	5.42937e-15	#N/A	#N/A
122	NVE22437	1283.25	4.2923	0.299821	10.9809	4.72319e-28	1.56311e-25	NEMVEDRAFT_v1g83028	dopamine d1 beta receptor
123	NVE25246	399.168	4.26667	0.445569	7.33146	2.27661e-13	1.66899e-11	NEMVEDRAFT_v1g198286	xanthine dehydrogenase oxidase-like
124	NVE8897	1010.33	4.24917	0.46725	6.95382	3.55533e-12	2.1561e-10	NEMVEDRAFT_v1g89517	#N/A
125	NVE44	2307.93	4.23982	0.336103	9.63935	5.45308e-22	1.08902e-19	NEMVEDRAFT_v1g79532,NEMVEDRAFT_v1g79287	pmp1 protein
126	NVE4599	283.171	4.22547	0.42637	7.56495	3.88006e-14	3.14285e-12	NEMVEDRAFT_v1g212102	---NA---
127	NVE2828	723.092	4.22438	0.325815	9.89632	4.3186e-23	1.01055e-20	#N/A	#N/A
128	NVE3755	9893.4	4.20345	0.178406	17.9559	4.31586e-72	1.66635e-68	NEMVEDRAFT_v1g244953	#N/A
129	NVE19348	313.394	4.19474	0.395028	8.08738	6.09638e-16	6.50824e-14	NEMVEDRAFT_v1g98776	synaptonemal complex protein 3
130	NVE21146	573.175	4.19449	0.297885	10.7239	7.86209e-27	2.39649e-24	#N/A	#N/A
131	NVE20159	283.695	4.19203	0.597553	5.34183	9.20128e-08	3.15788e-06	NEMVEDRAFT_v1g204980	---NA---
132	NVE22998	6057.34	4.18481	0.227203	14.0175	1.21869e-44	9.73524e-42	NEMVEDRAFT_v1g104549	st6 (alpha-n-acetyl-neuraminyl- -beta-galactosyl- )-n-acetylgalactosaminide alpha- -sialyltransferase isoform cra_a
133	NVE8927	908.346	4.18477	0.279149	11.4089	3.77536e-30	1.41065e-27	NEMVEDRAFT_v1g239910	#N/A
134	NVE23823	1961.34	4.17423	0.317211	10.0067	1.42474e-23	3.47427e-21	NEMVEDRAFT_v1g54070	#N/A
135	NVE1262	240.927	4.17274	1.09407	2.89994	0.0037323	0.0448564	NEMVEDRAFT_v1g85497	gamma-aminobutyric acid receptor subunit beta-3-like
136	NVE22438	1686.04	4.16504	0.266615	11.8712	1.67061e-32	7.44258e-30	NEMVEDRAFT_v1g35687	dopamine d1 beta receptor
137	NVE25248	199.163	4.14887	0.380248	8.28109	1.2205e-16	1.42798e-14	NEMVEDRAFT_v1g198287	xanthine dehydrogenase
138	NVE19136	205.196	4.1466	0.524538	5.9988	1.98781e-09	8.72219e-08	NEMVEDRAFT_v1g197473	#N/A
139	NVE14459	71.4982	4.13848	0.771527	4.06788	4.74421e-05	0.000952378	#N/A	#N/A
140	NVE1959	52.1642	4.12044	0.611902	5.09958	3.40417e-07	1.05429e-05	#N/A	down syndrome cell adhesion molecule like 1
141	NVE24490	28.53	4.11666	0.914939	3.40642	0.000658219	0.00976203	#N/A	#N/A
142	NVE25421	295.324	4.1068	0.338214	9.18589	4.08129e-20	6.47584e-18	NEMVEDRAFT_v1g143967	serine proteinase stubble
143	NVE1611	598.727	4.10317	0.388207	7.99358	1.31074e-15	1.31449e-13	NEMVEDRAFT_v1g209920	#N/A
144	NVE7733	1949.42	4.0943	0.288244	10.735	6.96909e-27	2.1817e-24	NEMVEDRAFT_v1g122927	cyclic nucleotide gated channel alpha 3
145	NVE20672	5549.79	4.08246	0.255208	12.0782	1.37626e-33	6.6422e-31	NEMVEDRAFT_v1g1848	alpha-1b adrenergic receptor
146	NVE24974	253.342	4.07255	0.368416	8.3399	7.43513e-17	8.74326e-15	NEMVEDRAFT_v1g208071	potassium voltage gated shaw-related member 1
147	NVE11565	483.889	4.07054	0.595276	5.15817	2.49369e-07	7.90773e-06	NEMVEDRAFT_v1g216603	guanylate cyclase 32e-like
148	NVE7880	161.615	4.06767	0.33893	9.05104	1.41609e-19	2.11646e-17	NEMVEDRAFT_v1g41866	#N/A
149	NVE11197	131.647	4.06426	0.5907	5.18751	2.13129e-07	6.82896e-06	NEMVEDRAFT_v1g216393	#N/A
150	NVE21643	253.691	4.06144	0.396347	7.72413	1.12622e-14	9.84525e-13	NEMVEDRAFT_v1g205945	alpha-1b adrenergic receptor
151	NVE23115	441.436	4.06024	0.442817	6.91085	4.8175e-12	2.8616e-10	NEMVEDRAFT_v1g225122	#N/A
152	NVE23785	24.0759	4.05817	0.870142	3.51457	0.000440474	0.00683	#N/A	#N/A
153	NVE5493	100.366	4.05739	0.534922	5.71557	1.09337e-08	4.44367e-07	NEMVEDRAFT_v1g31418	potassium voltage-gated channel subfamily h member 6
154	NVE8341	728.865	4.04049	0.284166	10.6997	1.02132e-26	3.07271e-24	NEMVEDRAFT_v1g239821	#N/A
155	NVE20171	2051.65	4.02305	0.264124	11.4456	2.47508e-30	9.3996e-28	NEMVEDRAFT_v1g204995	#N/A
156	NVE8536	1636.73	4.02193	0.296302	10.1988	2.00701e-24	5.16604e-22	NEMVEDRAFT_v1g246196	#N/A
157	NVE23427	353.858	4.02036	0.400371	7.54391	4.56081e-14	3.65591e-12	#N/A	novel histamine h2-like g-protein coupled receptor-like
158	NVE21783	24.3977	4.01503	0.787003	3.83102	0.000127612	0.00229689	NEMVEDRAFT_v1g102635	growth hormone secretagogue receptor
159	NVE2072	2570.15	4.01186	0.291278	10.3402	4.63708e-25	1.2491e-22	NEMVEDRAFT_v1g34948	adenosine receptor a2b-like
160	NVE21871	206.906	4.00899	0.541065	5.56124	2.6786e-08	1.01559e-06	NEMVEDRAFT_v1g206090	#N/A
161	NVE18482	1018.84	4.0078	0.336122	8.94852	3.60277e-19	5.18397e-17	NEMVEDRAFT_v1g204108	#N/A
162	NVE13492	1439.52	4.00762	0.42732	7.03832	1.94568e-12	1.23489e-10	#N/A	#N/A
163	NVE14246	309.673	4.00653	0.461777	6.51078	7.47636e-11	3.90084e-09	NEMVEDRAFT_v1g202235	#N/A
164	NVE21371	31.2472	4.00082	0.793574	3.7814	0.000155951	0.00273902	NEMVEDRAFT_v1g153449	cadherin egf lag seven-pass g-type receptor 1
165	NVE2827	2763.41	3.98752	0.267474	11.1694	5.75695e-29	2.02069e-26	NEMVEDRAFT_v1g210893	somatostatin receptor type 3-like
166	NVE1754	1177.15	3.98484	0.36355	8.21027	2.20698e-16	2.45802e-14	NEMVEDRAFT_v1g269	long-chain-fatty-acid-- ligase 5-like
167	NVE10579	1255.55	3.98165	0.311703	9.56568	1.11468e-21	2.18836e-19	NEMVEDRAFT_v1g127852	#N/A
168	NVE24203	29857.7	3.97911	0.374123	7.96292	1.68025e-15	1.64935e-13	#N/A	neural alfa2 tubulin
169	NVE9993	2626.75	3.96956	0.257158	11.5476	7.59076e-31	3.08504e-28	#N/A	d -like dopamine receptor-like
170	NVE8340	895.822	3.95834	0.302885	9.7672	1.55696e-22	3.38778e-20	NEMVEDRAFT_v1g239821	gamma-aminobutyric acid b receptor 2
171	NVE11386	3417.81	3.9439	0.287196	10.2505	1.17738e-24	3.09944e-22	NEMVEDRAFT_v1g233523	#N/A
172	NVE2473	278.541	3.94199	0.297808	9.87881	5.14407e-23	1.17988e-20	NEMVEDRAFT_v1g114264	gamma-aminobutyric acid receptor subunit rho-2-like
173	NVE14245	560.316	3.94048	0.452419	6.49945	8.06115e-11	4.17773e-09	#N/A	#N/A
174	NVE23640	1024.29	3.93846	0.340131	8.63921	5.66054e-18	7.40859e-16	NEMVEDRAFT_v1g154800	transmembrane protease serine 6
175	NVE14049	310.748	3.93757	0.515892	5.69415	1.23989e-08	4.98876e-07	#N/A	chymotrypsin-like elastase member 3b-like
176	NVE13946	3701.48	3.93538	0.210473	13.9466	3.29952e-44	2.54789e-41	NEMVEDRAFT_v1g93177	forkhead box d3
177	NVE7958	1039.61	3.93309	0.293978	9.97722	1.91771e-23	4.62767e-21	#N/A	#N/A
178	NVE19206	80.7287	3.92649	0.70461	4.15335	3.27646e-05	0.000683806	NEMVEDRAFT_v1g204383	globin x
179	NVE11988	4202.92	3.91689	0.337979	8.6304	6.11369e-18	7.91228e-16	NEMVEDRAFT_v1g230861	transmembrane protease serine 6-like
180	NVE3443	327.291	3.90934	0.307781	9.45261	3.30491e-21	6.12493e-19	NEMVEDRAFT_v1g211269	voltage-gated hydrogen channel 1
181	NVE25774	539.862	3.90414	0.304963	9.52293	1.68361e-21	3.19693e-19	#N/A	#N/A
182	NVE14391	82.0551	3.90359	0.692918	4.19039	2.7848e-05	0.000592947	NEMVEDRAFT_v1g218179,NEMVEDRAFT_v1g218182,NEMVEDRAFT_v1g134283	acetylcholinesterase precursor
183	NVE18676	1595.05	3.90218	0.297431	9.7575	1.71321e-22	3.67484e-20	NEMVEDRAFT_v1g204195	histamine h2 receptor-like
184	NVE15888	1978.77	3.90068	0.364655	7.95458	1.79733e-15	1.74945e-13	#N/A	#N/A
185	NVE25701	334.417	3.89873	0.334133	8.67538	4.12188e-18	5.48778e-16	NEMVEDRAFT_v1g109188	neuropeptide receptor-like protein 3-like
186	NVE3955	63.6458	3.89332	0.706557	4.09495	4.22259e-05	0.000855823	#N/A	#N/A
187	NVE11666	758.578	3.88866	0.544006	5.30997	1.09643e-07	3.71345e-06	#N/A	#N/A
188	NVE15520	121.97	3.88845	0.402335	7.17922	7.011e-13	4.72142e-11	NEMVEDRAFT_v1g94740	#N/A
189	NVE20730	339.75	3.88792	0.414461	6.96787	3.21767e-12	1.96677e-10	#N/A	#N/A
190	NVE23855	132.318	3.87521	0.352457	8.15763	3.41672e-16	3.73357e-14	NEMVEDRAFT_v1g51086	neuronal acetylcholine receptor subunit alpha-7-like
191	NVE15426	2797.79	3.87172	0.349598	8.21434	2.13331e-16	2.41074e-14	NEMVEDRAFT_v1g240916	#N/A
192	NVE20490	1945.21	3.87022	0.355827	8.06634	7.24351e-16	7.62742e-14	NEMVEDRAFT_v1g205216	#N/A
193	NVE7367	54.9895	3.86648	0.670273	4.27659	1.89779e-05	0.000421113	#N/A	#N/A
194	NVE3736	11311.9	3.86483	0.235701	12.1545	5.42792e-34	2.73355e-31	NEMVEDRAFT_v1g116513	#N/A
195	NVE4415	2800.99	3.86383	0.269343	10.6326	2.10113e-26	6.24035e-24	NEMVEDRAFT_v1g55360	ras-related c3 botulinum toxin substrate 1 (rho small gtp binding protein rac1)
196	NVE429	10012.7	3.86305	0.255699	11.1969	4.22014e-29	1.50406e-26	NEMVEDRAFT_v1g243836	#N/A
197	NVE15814	64.9283	3.86301	0.464404	6.16491	7.05221e-10	3.24794e-08	#N/A	#N/A
198	NVE12500	2777.8	3.86194	0.248946	11.4962	1.37776e-30	5.40968e-28	NEMVEDRAFT_v1g92170	long-chain-fatty-acid-- ligase 1
199	NVE18207	145.633	3.85574	0.564865	5.05561	4.29015e-07	1.30599e-05	#N/A	#N/A
200	NVE20795	649.03	3.85565	0.45309	6.3026	2.92693e-10	1.41556e-08	NEMVEDRAFT_v1g205446	#N/A
201	NVE4481	1459.05	3.85556	0.307924	9.2736	1.79968e-20	2.95683e-18	NEMVEDRAFT_v1g26196	voltage-dependent l-type calcium channel subunit beta-2
202	NVE7397	208.284	3.84798	0.512676	5.55514	2.77393e-08	1.04659e-06	NEMVEDRAFT_v1g15144	nmda receptor type nmdar1-ll
203	NVE15219	128.271	3.84151	0.513286	5.53592	3.09596e-08	1.15679e-06	NEMVEDRAFT_v1g240898	#N/A
204	NVE12972	1300.62	3.83776	0.374669	7.57405	3.61756e-14	2.95086e-12	NEMVEDRAFT_v1g80319	camp-dependent protein kinase isoform a
205	NVE12674	972.121	3.83466	0.352247	8.04735	8.46049e-16	8.74981e-14	NEMVEDRAFT_v1g247348	#N/A
206	NVE24267	507.331	3.83386	0.291755	9.71317	2.64967e-22	5.58021e-20	NEMVEDRAFT_v1g207484	#N/A
207	NVE8177	2885.02	3.83327	0.285541	9.92246	3.32449e-23	7.9397e-21	#N/A	#N/A
208	NVE19835	325.926	3.83132	0.378225	7.4858	7.11139e-14	5.54688e-12	NEMVEDRAFT_v1g63231	---NA---
209	NVE4640	1067.67	3.82456	0.300677	9.39401	5.77609e-21	1.0293e-18	NEMVEDRAFT_v1g30785	cytosolic phospholipase a2
210	NVE25508	33.854	3.8153	0.749322	3.75713	0.000171873	0.00298919	#N/A	#N/A
211	NVE4648	653.713	3.81414	0.333226	8.44513	3.03705e-17	3.70297e-15	NEMVEDRAFT_v1g39668	#N/A
212	NVE7645	1775.84	3.80528	0.324117	8.65515	4.92283e-18	6.5167e-16	#N/A	orphan g protein-coupled receptor ren 1
213	NVE18739	681.631	3.78738	0.357139	7.80475	5.96206e-15	5.43768e-13	NEMVEDRAFT_v1g98319	mannose-binding lectin associated serine protease-3
214	NVE13832	302.012	3.78412	0.370255	7.51948	5.49939e-14	4.39307e-12	NEMVEDRAFT_v1g133598	#N/A
215	NVE15603	752.859	3.77767	0.262777	10.5705	4.08411e-26	1.19763e-23	NEMVEDRAFT_v1g136356	histamine h2 receptor
216	NVE10272	498.838	3.77263	0.345639	8.02175	1.04248e-15	1.06859e-13	NEMVEDRAFT_v1g127554,NEMVEDRAFT_v1g43898	down syndrome cell adhesion molecule like 1
217	NVE23862	82.866	3.77077	0.891543	3.10784	0.00188461	0.0249845	#N/A	#N/A
218	NVE9324	148.486	3.76703	0.386811	7.15344	8.46295e-13	5.60151e-11	NEMVEDRAFT_v1g125256	forkhead box q2
219	NVE20972	1019.62	3.7652	0.234107	11.8117	3.39806e-32	1.48527e-29	NEMVEDRAFT_v1g197583	#N/A
220	NVE7427	12.789	3.75751	0.948891	2.90603	0.00366049	0.0441661	#N/A	#N/A
221	NVE25441	715.796	3.75398	0.432631	6.36565	1.94463e-10	9.66724e-09	#N/A	transient receptor potential cation channel subfamily a member 1
222	NVE24001	87.4114	3.75228	0.414784	6.63547	3.23474e-11	1.74676e-09	NEMVEDRAFT_v1g238776	#N/A
223	NVE24973	462.687	3.74756	0.453617	6.057	1.38687e-09	6.2385e-08	NEMVEDRAFT_v1g107948	neuropeptide y2 7 receptor
224	NVE19410	468.213	3.73835	0.379013	7.22495	5.0129e-13	3.47691e-11	NEMVEDRAFT_v1g241790	#N/A
225	NVE2051	430.99	3.7373	0.291831	9.37975	6.61307e-21	1.16059e-18	NEMVEDRAFT_v1g85807	potassium channel subfamily k member 9-like
226	NVE2829	4634.26	3.73592	0.270247	10.1238	4.33423e-24	1.09138e-21	NEMVEDRAFT_v1g56483	---NA---
227	NVE5601	407.394	3.73128	0.389509	7.0121	2.34769e-12	1.47389e-10	NEMVEDRAFT_v1g212702	#N/A
228	NVE22769	789.018	3.72992	0.254187	10.7398	6.61753e-27	2.10002e-24	#N/A	filamin a
229	NVE11317	749.012	3.72771	0.368813	7.39592	1.40429e-13	1.06661e-11	NEMVEDRAFT_v1g201179	#N/A
230	NVE11744	3136.16	3.72563	0.29495	9.24097	2.44269e-20	3.95716e-18	NEMVEDRAFT_v1g201307	golgi integral membrane protein
231	NVE6457	4547.92	3.72469	0.3296	8.26665	1.37779e-16	1.59589e-14	NEMVEDRAFT_v1g245712	isoform d
232	NVE25032	965.858	3.7243	0.338429	8.04982	8.2916e-16	8.6136e-14	#N/A	novel histamine h2-like g-protein coupled receptor
233	NVE1258	112.318	3.70755	0.721205	3.75421	0.000173891	0.00301523	#N/A	#N/A
234	NVE14740	347.175	3.70494	0.350752	7.71181	1.24043e-14	1.07223e-12	NEMVEDRAFT_v1g134818	#N/A
235	NVE4656	1389.75	3.69787	0.332451	8.11508	4.85452e-16	5.23068e-14	NEMVEDRAFT_v1g199433	#N/A
236	NVE26175	692.259	3.69124	0.223617	12.035	2.32642e-33	1.09987e-30	NEMVEDRAFT_v1g110232	synapsin iii
237	NVE21426	839.254	3.68717	0.284339	9.45059	3.36926e-21	6.19463e-19	#N/A	#N/A
238	NVE8062	428.642	3.68536	0.347723	7.7227	1.13892e-14	9.91886e-13	NEMVEDRAFT_v1g79851	#N/A
239	NVE14863	988.486	3.68272	0.273612	9.8048	1.07354e-22	2.39132e-20	NEMVEDRAFT_v1g240825,NEMVEDRAFT_v1g228796	alpha-1a adrenergic receptor-like
240	NVE18270	548.166	3.67097	0.338293	7.89544	2.89284e-15	2.74654e-13	#N/A	milk fat globule-egf factor 8 protein precursor
241	NVE2971	686.437	3.6709	0.312281	8.55286	1.20079e-17	1.50365e-15	#N/A	#N/A
242	NVE21	306.173	3.66661	0.49485	5.38873	7.09569e-08	2.48306e-06	#N/A	espin
243	NVE1571	547.459	3.66486	0.369536	7.21138	5.53879e-13	3.80747e-11	NEMVEDRAFT_v1g209875	#N/A
244	NVE8378	192.416	3.66178	0.458082	5.81071	6.22076e-09	2.59658e-07	#N/A	#N/A
245	NVE2476	5505.14	3.65242	0.409477	6.47757	9.3212e-11	4.79855e-09	#N/A	#N/A
246	NVE9061	98.6585	3.65029	0.421283	6.29099	3.15447e-10	1.51926e-08	#N/A	#N/A
247	NVE14836	514.271	3.64604	0.441652	5.99123	2.08256e-09	9.11995e-08	#N/A	#N/A
248	NVE23188	3730.64	3.6357	0.334836	7.87161	3.50108e-15	3.25727e-13	NEMVEDRAFT_v1g242883	synaptotagmin-7 isoform 2
249	NVE667	273.361	3.62858	0.369384	7.11611	1.11014e-12	7.24438e-11	#N/A	#N/A
250	NVE1263	2630.32	3.6243	0.200758	13.072	4.76202e-39	2.90308e-36	NEMVEDRAFT_v1g60009	voltage-dependent calcium channel type a subunit alpha-1
251	NVE3364	383.42	3.61716	0.247865	10.5588	4.62356e-26	1.32234e-23	#N/A	#N/A
252	NVE7616	1546.53	3.608	0.33242	7.84551	4.31213e-15	3.99579e-13	NEMVEDRAFT_v1g214068,NEMVEDRAFT_v1g122516	ca- isoform b
253	NVE2611	337.842	3.60724	0.491749	5.30197	1.14557e-07	3.85171e-06	NEMVEDRAFT_v1g114590	#N/A
254	NVE22035	59.7876	3.60511	0.842503	3.09211	0.00198741	0.0261593	#N/A	#N/A
255	NVE6177	1261.35	3.60331	0.465201	5.59609	2.19245e-08	8.49336e-07	NEMVEDRAFT_v1g87987	carboxypeptidase a2
256	NVE20023	1259.26	3.60205	0.214209	12.1473	5.93113e-34	2.92342e-31	NEMVEDRAFT_v1g140820	hypoxia-inducible factor 1-alpha inhibitor
257	NVE19690	27.4296	3.59825	0.79158	3.28236	0.00102943	0.0146305	#N/A	#N/A
258	NVE3865	104.966	3.59527	0.467911	5.54651	2.91432e-08	1.09422e-06	#N/A	#N/A
259	NVE17610	1199.63	3.59218	0.306701	8.45182	2.86806e-17	3.51542e-15	#N/A	#N/A
260	NVE6209	1037.29	3.58377	0.336849	7.6704	1.7146e-14	1.44965e-12	NEMVEDRAFT_v1g239633	#N/A
261	NVE6582	2324.15	3.57615	0.335452	7.67966	1.59511e-14	1.36355e-12	NEMVEDRAFT_v1g10129	probable phospholipid-transporting atpase ia isoform b
262	NVE2289	125.005	3.57501	0.532962	4.83152	1.35498e-06	3.76372e-05	#N/A	#N/A
263	NVE18775	312.102	3.57181	0.514257	5.00102	5.70292e-07	1.69812e-05	#N/A	#N/A
264	NVE24528	297.683	3.56787	0.539721	4.75778	1.95731e-06	5.23591e-05	NEMVEDRAFT_v1g106757	#N/A
265	NVE8045	545.973	3.56683	0.282277	9.0933	9.60796e-20	1.44531e-17	NEMVEDRAFT_v1g79680	nicotinic acetylcholine receptor alpha6 subunit
266	NVE9541	7212.29	3.56105	0.346569	7.38973	1.47122e-13	1.1138e-11	NEMVEDRAFT_v1g54540,NEMVEDRAFT_v1g125566,NEMVEDRAFT_v1g56077,NEMVEDRAFT_v1g125536	#N/A
267	NVE7732	348.474	3.56074	0.392039	6.53186	6.49561e-11	3.40446e-09	NEMVEDRAFT_v1g21809	cyclic nucleotide-gated cation channel alpha-3
268	NVE8900	615.144	3.55745	0.311874	8.20026	2.39864e-16	2.64605e-14	NEMVEDRAFT_v1g239899	#N/A
269	NVE25247	628.197	3.55576	0.377329	6.7733	1.25879e-11	7.25403e-10	NEMVEDRAFT_v1g198287	#N/A
270	NVE16779	511.179	3.55235	0.354571	7.19842	6.0916e-13	4.15053e-11	NEMVEDRAFT_v1g248059	#N/A
271	NVE8044	337.044	3.53435	0.326159	7.7703	7.83012e-15	6.97664e-13	#N/A	#N/A
272	NVE3630	5952.38	3.52851	0.240823	10.4995	8.68801e-26	2.45447e-23	NEMVEDRAFT_v1g211452,NEMVEDRAFT_v1g16815	ets variant 1
273	NVE6677	19290.1	3.52212	0.352159	7.16186	7.95885e-13	5.29812e-11	NEMVEDRAFT_v1g233307	cd151 antigen
274	NVE11315	1175.02	3.52126	0.539106	4.67675	2.91457e-06	7.52719e-05	#N/A	#N/A
275	NVE16495	177.023	3.5173	0.521653	4.82562	1.39565e-06	3.8582e-05	NEMVEDRAFT_v1g197150	#N/A
276	NVE3694	230.496	3.51425	0.358325	7.01667	2.27213e-12	1.43423e-10	NEMVEDRAFT_v1g211484	#N/A
277	NVE12979	160.365	3.51121	0.353862	7.09657	1.27894e-12	8.27593e-11	NEMVEDRAFT_v1g81021	cyclic nucleotide-gated cation channel alpha-3 isoform 1
278	NVE7860	3893.33	3.50922	0.324505	7.73245	1.05499e-14	9.29272e-13	#N/A	#N/A
279	NVE7042	155.527	3.48676	0.371907	6.68652	2.28535e-11	1.2696e-09	#N/A	ubiquitin carboxyl-terminal hydrolase 34-like
280	NVE1527	174.94	3.48666	0.328219	7.5762	3.55826e-14	2.91274e-12	#N/A	#N/A
281	NVE17221	212.417	3.48069	0.370127	6.70229	2.05184e-11	1.14537e-09	NEMVEDRAFT_v1g138185	prostaglandin e2 receptor ep4 subtype
282	NVE6994	61.6612	3.48056	0.576972	4.29928	1.71356e-05	0.000384282	#N/A	#N/A
283	NVE12961	379.44	3.48019	0.357204	6.94333	3.82952e-12	2.30427e-10	#N/A	#N/A
284	NVE23893	132.495	3.47911	0.441513	5.61504	1.96512e-08	7.62544e-07	#N/A	#N/A
285	NVE4530	348.626	3.47393	0.356282	6.94374	3.81845e-12	2.3036e-10	#N/A	#N/A
286	NVE4294	333.291	3.47368	0.433107	5.71147	1.12005e-08	4.54413e-07	NEMVEDRAFT_v1g211856	#N/A
287	NVE18013	20.6252	3.47228	0.860819	2.87201	0.0040787	0.0483805	#N/A	#N/A
288	NVE6323	144.234	3.45498	0.571014	4.29932	1.71319e-05	0.000384282	#N/A	#N/A
289	NVE13838	47.2135	3.45102	0.573896	4.27085	1.94727e-05	0.000429624	#N/A	#N/A
290	NVE9063	614.701	3.44992	0.439204	5.5781	2.43164e-08	9.29562e-07	NEMVEDRAFT_v1g10376	ephrin type-a receptor 4-like
291	NVE15024	1396.29	3.44924	0.255506	9.58582	9.17278e-22	1.81621e-19	NEMVEDRAFT_v1g247798	vascular endothelial growth factor
292	NVE23001	262.455	3.44065	0.351122	6.951	3.62719e-12	2.19393e-10	NEMVEDRAFT_v1g242817	suppression of tumorigenicity 18 protein
293	NVE9062	524.655	3.43773	0.33889	7.19328	6.32544e-13	4.29722e-11	NEMVEDRAFT_v1g10376	ephrin type-a receptor 3 precursor
294	NVE11291	329.198	3.4361	0.304569	7.99853	1.25914e-15	1.27377e-13	#N/A	#N/A
295	NVE13528	955.904	3.43421	0.33583	7.24832	4.21972e-13	2.99859e-11	NEMVEDRAFT_v1g37078	isoform c
296	NVE21812	88.1617	3.43393	0.67808	3.58944	0.000331395	0.00533131	#N/A	#N/A
297	NVE7861	372.485	3.43392	0.415588	5.85656	4.72542e-09	1.99397e-07	NEMVEDRAFT_v1g246108	#N/A
298	NVE21758	4091.2	3.42324	0.263499	9.19641	3.70121e-20	5.91325e-18	NEMVEDRAFT_v1g31519	transcription factor ap-2-epsilon-like
299	NVE12855	1110.77	3.42042	0.32828	7.37304	1.66786e-13	1.24237e-11	NEMVEDRAFT_v1g1897	novel histamine h2-like g-protein coupled receptor
300	NVE20293	356.821	3.41845	0.489714	4.9385	7.87252e-07	2.27969e-05	#N/A	#N/A
301	NVE4061	400.174	3.41797	0.249747	9.68169	3.60714e-22	7.46099e-20	#N/A	#N/A
302	NVE14922	820.825	3.41399	0.293907	8.21345	2.14928e-16	2.417e-14	#N/A	#N/A
303	NVE21642	344.939	3.40828	0.423599	5.68528	1.30598e-08	5.23055e-07	#N/A	#N/A
304	NVE2444	989.848	3.40812	0.332919	7.23336	4.71203e-13	3.29786e-11	NEMVEDRAFT_v1g210540	achaete-scute homolog 4-like
305	NVE22381	24.8393	3.40629	0.786831	3.05821	0.00222666	0.028721	#N/A	#N/A
306	NVE8064	8679.28	3.4058	0.182121	13.2099	7.69045e-40	4.9488e-37	#N/A	#N/A
307	NVE12216	2354.99	3.40258	0.332467	7.22653	4.9548e-13	3.44693e-11	NEMVEDRAFT_v1g217023	transient receptor potential cation channel subfamily a member 1
308	NVE15256	546.571	3.39709	0.308775	7.76323	8.27945e-15	7.34873e-13	NEMVEDRAFT_v1g41366	#N/A
309	NVE23000	89.2914	3.3942	0.382481	6.25966	3.85807e-10	1.83524e-08	NEMVEDRAFT_v1g242817	#N/A
310	NVE25612	427.795	3.38744	0.435481	5.4823	4.19842e-08	1.52925e-06	NEMVEDRAFT_v1g208481	hippocalcin-like protein 1
311	NVE4606	1968.85	3.38187	0.240716	9.89497	4.3775e-23	1.01409e-20	#N/A	#N/A
312	NVE9453	136.217	3.37878	0.655425	3.62937	0.000284112	0.00465799	NEMVEDRAFT_v1g200556	#N/A
313	NVE1727	60.3753	3.375	0.696939	3.40776	0.000654991	0.00972662	#N/A	#N/A
314	NVE21605	777.317	3.36886	0.320705	7.38641	1.50852e-13	1.13832e-11	#N/A	#N/A
315	NVE11975	865.902	3.36717	0.335575	7.05406	1.7377e-12	1.11511e-10	#N/A	#N/A
316	NVE1159	58.3224	3.35713	0.809356	2.91236	0.0035871	0.0433483	NEMVEDRAFT_v1g112054	#N/A
317	NVE17281	171.858	3.3556	0.443232	5.31461	1.06886e-07	3.636e-06	NEMVEDRAFT_v1g138379	hypothetical protein TRIADDRAFT_55330 [Trichoplax adhaerens]
318	NVE3601	300.156	3.34638	0.356642	6.57908	4.73371e-11	2.50941e-09	#N/A	---NA---
319	NVE8384	1178.19	3.34284	0.292382	8.01296	1.1198e-15	1.13777e-13	NEMVEDRAFT_v1g161360	phospholipase eta 2
320	NVE5590	398.023	3.33346	0.434878	5.36578	8.06023e-08	2.79905e-06	NEMVEDRAFT_v1g119330	tyrosine kinase receptor
321	NVE12499	244.521	3.33197	0.465946	5.00481	5.59169e-07	1.67145e-05	#N/A	#N/A
322	NVE4218	629.267	3.32534	0.224358	10.3644	3.59987e-25	9.81112e-23	NEMVEDRAFT_v1g41471	tyrosine kinase receptor cad96ca
323	NVE23282	2145.34	3.31922	0.219447	10.5685	4.17266e-26	1.2083e-23	NEMVEDRAFT_v1g206920	c007-h6 g-protein coupled receptor
324	NVE24513	66.8239	3.31619	0.648122	3.5737	0.000351972	0.00560397	#N/A	#N/A
325	NVE16349	234.201	3.30901	0.330271	6.99124	2.72472e-12	1.6968e-10	NEMVEDRAFT_v1g81132	uncharacterized protein loc100879481
326	NVE11938	63.4226	3.30832	0.480763	4.80138	1.57579e-06	4.29468e-05	NEMVEDRAFT_v1g13288	#N/A
327	NVE16355	2414.14	3.30797	0.337728	6.8338	8.26937e-12	4.77726e-10	#N/A	#N/A
328	NVE21701	29.4181	3.30534	0.684557	3.36763	0.000758168	0.0110812	NEMVEDRAFT_v1g45169	neuropeptide ff receptor 2-like
329	NVE12889	3168.92	3.3034	0.199522	11.5446	7.86508e-31	3.14142e-28	NEMVEDRAFT_v1g80476	cyclin-dependent kinase 5 activator 1-like
330	NVE25756	840.726	3.30086	0.226752	10.1471	3.41511e-24	8.69389e-22	NEMVEDRAFT_v1g109242	potassium voltage-gated channel subfamily b member 2
331	NVE25280	2407.55	3.29897	0.391292	5.87533	4.22007e-09	1.7971e-07	NEMVEDRAFT_v1g84682	#N/A
332	NVE7549	31305.1	3.29045	0.362695	6.3151	2.69984e-10	1.31672e-08	NEMVEDRAFT_v1g68118,NEMVEDRAFT_v1g1374	immunoglobulin g binding protein a precursor
333	NVE4711	115.142	3.28837	0.403534	5.67082	1.4212e-08	5.66201e-07	#N/A	#N/A
334	NVE5370	813.257	3.28827	0.305194	7.49776	6.49194e-14	5.08082e-12	NEMVEDRAFT_v1g146155,NEMVEDRAFT_v1g12143	phospholipase eta 2
335	NVE6695	1046.57	3.2879	0.318164	7.19093	6.43493e-13	4.34611e-11	NEMVEDRAFT_v1g51370	potassium channel subfamily k member 3
336	NVE7055	3141.88	3.28644	0.248169	9.21324	3.16427e-20	5.09052e-18	NEMVEDRAFT_v1g213684	#N/A
337	NVE21288	455.401	3.28175	0.363022	6.28543	3.26938e-10	1.57134e-08	NEMVEDRAFT_v1g101645	dickkopf-related protein 3
338	NVE4586	967.144	3.27161	0.319692	7.10563	1.19775e-12	7.77231e-11	#N/A	#N/A
339	NVE13976	425.496	3.26625	0.429658	5.27455	1.33083e-07	4.42958e-06	NEMVEDRAFT_v1g30320	#N/A
340	NVE2128	1146.03	3.26548	0.347953	6.51089	7.47074e-11	3.90084e-09	NEMVEDRAFT_v1g85995	alpha-1d- receptor
341	NVE7524	67.8424	3.26363	0.426838	5.30326	1.13753e-07	3.83023e-06	#N/A	#N/A
342	NVE10557	2729.71	3.24863	0.340484	6.60422	3.9961e-11	2.14291e-09	NEMVEDRAFT_v1g127891	homeobox protein nkx-
343	NVE2439	476.068	3.24487	0.295473	7.59754	3.01802e-14	2.49698e-12	NEMVEDRAFT_v1g210535	#N/A
344	NVE10742	437.218	3.24358	0.309855	7.24073	4.46282e-13	3.1438e-11	NEMVEDRAFT_v1g128296	homeobox protein mox-2-like
345	NVE8590	243.871	3.23952	0.596299	3.75571	0.000172853	0.00299949	NEMVEDRAFT_v1g123885	#N/A
346	NVE2951	4937.5	3.23944	0.272077	8.23092	1.8578e-16	2.12009e-14	NEMVEDRAFT_v1g86315	otoferlin isoform 1
347	NVE13921	991.489	3.23506	0.283163	7.89318	2.94571e-15	2.774e-13	NEMVEDRAFT_v1g202069	#N/A
348	NVE10711	2742.17	3.23423	0.243441	9.17768	4.40461e-20	6.9413e-18	NEMVEDRAFT_v1g128256	#N/A
349	NVE3615	195.587	3.23188	0.308214	7.24132	4.44347e-13	3.1438e-11	NEMVEDRAFT_v1g116478	#N/A
350	NVE9585	1434.57	3.22913	0.285086	7.81916	5.31757e-15	4.88837e-13	NEMVEDRAFT_v1g246500	#N/A
351	NVE20517	70.6707	3.22902	0.52357	4.25735	2.06865e-05	0.000454239	NEMVEDRAFT_v1g205246	#N/A
352	NVE7879	2069.94	3.22841	0.254351	8.76115	1.93263e-18	2.64918e-16	NEMVEDRAFT_v1g24241	#N/A
353	NVE13533	235.933	3.22823	0.335434	6.64282	3.07734e-11	1.66565e-09	NEMVEDRAFT_v1g201883	#N/A
354	NVE895	1479.57	3.22331	0.274012	8.11393	4.90095e-16	5.25626e-14	NEMVEDRAFT_v1g13425	neuropeptide ff receptor 2
355	NVE19644	145.552	3.22233	0.501622	4.43029	9.4105e-06	0.000221548	#N/A	#N/A
356	NVE6700	412.519	3.21605	0.300506	7.3744	1.65085e-13	1.23367e-11	NEMVEDRAFT_v1g51665	voltage-gated potassium channel
357	NVE13027	2579.49	3.2137	0.25054	8.83572	9.9456e-19	1.38795e-16	NEMVEDRAFT_v1g238127	tripartite motif-containing protein 2
358	NVE22902	43.6014	3.20993	0.623482	3.5445	0.000393357	0.00619477	#N/A	#N/A
359	NVE3112	760.071	3.2082	0.299956	7.36174	1.81529e-13	1.34785e-11	NEMVEDRAFT_v1g115225	neurocalcin homolog
360	NVE25204	3348.76	3.20736	0.276876	7.97239	1.55631e-15	1.53419e-13	#N/A	potassium voltage-gated channel protein shaw
361	NVE8983	97.5317	3.20359	0.688775	3.19929	0.00137768	0.0188971	NEMVEDRAFT_v1g124403	probable atp-dependent dna helicase hfm1
362	NVE4743	440.575	3.20041	0.291399	7.55119	4.31311e-14	3.46936e-12	NEMVEDRAFT_v1g37807	#N/A
363	NVE3823	1358.92	3.19804	0.286135	7.68183	1.56838e-14	1.34567e-12	NEMVEDRAFT_v1g232009,NEMVEDRAFT_v1g63580	transient receptor potential cation channel subfamily a member 1
364	NVE20956	381.743	3.19445	0.311943	7.03478	1.99573e-12	1.2632e-10	NEMVEDRAFT_v1g82495	#N/A
365	NVE13328	205.823	3.18845	0.327427	6.68376	2.3289e-11	1.28455e-09	#N/A	glutamate
366	NVE19180	500.553	3.18824	0.535994	4.08259	4.45369e-05	0.000899514	NEMVEDRAFT_v1g27192	tolloid-like protein 2
367	NVE16899	1059.18	3.18653	0.312422	6.99862	2.58491e-12	1.61843e-10	NEMVEDRAFT_v1g219438	#N/A
368	NVE23209	59.3935	3.18222	0.634021	3.44187	0.000577713	0.00866793	NEMVEDRAFT_v1g104862	tripartite motif-containing
369	NVE2333	103.222	3.18145	0.40308	5.41196	6.23378e-08	2.19138e-06	NEMVEDRAFT_v1g210418	stabilin-1 isoform 1
370	NVE26173	1285.57	3.17691	0.293012	7.42944	1.09057e-13	8.42141e-12	NEMVEDRAFT_v1g110232	synapsin isoform
371	NVE18095	179.558	3.17624	0.438189	4.96645	6.81908e-07	2.00725e-05	NEMVEDRAFT_v1g203909	#N/A
372	NVE17618	2344.52	3.17571	0.237471	9.16202	5.09364e-20	7.91941e-18	NEMVEDRAFT_v1g97005	pancreas specific transcription 1a
373	NVE25281	192.484	3.17174	0.441106	4.92338	8.50617e-07	2.44788e-05	NEMVEDRAFT_v1g34692	#N/A
374	NVE12744	118.222	3.16592	0.458215	4.72687	2.28009e-06	6.02288e-05	NEMVEDRAFT_v1g223544	#N/A
375	NVE11876	6246.67	3.16543	0.198189	10.9261	8.64888e-28	2.82197e-25	NEMVEDRAFT_v1g129977	prohormone convertase 1
376	NVE6107	4208.34	3.16371	0.222265	9.73481	2.14216e-22	4.55277e-20	NEMVEDRAFT_v1g180174	serine threonine-protein kinase pim-3-like
377	NVE14546	91.3476	3.16257	0.491831	4.39699	1.09763e-05	0.000255555	NEMVEDRAFT_v1g93841	calmodulin-like 3
378	NVE19164	941.517	3.16197	0.242093	8.93031	4.24815e-19	6.03759e-17	NEMVEDRAFT_v1g183662,NEMVEDRAFT_v1g98616	fibroblast growth factor receptor 1 precursor
379	NVE24807	255.563	3.1606	0.64799	3.33431	0.000855115	0.0123763	NEMVEDRAFT_v1g207930	soluble guanylate cyclase 88e
380	NVE10578	182.93	3.15789	0.349162	6.18019	6.40264e-10	2.97839e-08	#N/A	#N/A
381	NVE24504	206.101	3.15657	0.622245	3.46579	0.000528681	0.00803637	NEMVEDRAFT_v1g207679	glycine receptor subunit alpha-2 isoform 2
382	NVE11585	139.826	3.15524	0.421903	5.10839	3.24914e-07	1.01396e-05	#N/A	#N/A
383	NVE8383	797.718	3.1525	0.250865	8.58031	9.46197e-18	1.20437e-15	NEMVEDRAFT_v1g161360	phospholipase eta 2
384	NVE19179	77.5194	3.14722	0.591071	3.63276	0.000280404	0.00461353	#N/A	#N/A
385	NVE16916	725.185	3.14095	0.241871	8.85161	8.62666e-19	1.21118e-16	#N/A	---NA---
386	NVE1038	183.247	3.13956	0.496111	4.31267	1.61295e-05	0.000364188	#N/A	#N/A
387	NVE19734	143.63	3.13741	0.325455	6.56745	5.1184e-11	2.70098e-09	NEMVEDRAFT_v1g164727	#N/A
388	NVE10926	236.453	3.13189	0.353248	6.03512	1.58842e-09	7.07639e-08	NEMVEDRAFT_v1g128393	#N/A
389	NVE4639	532.306	3.12722	0.259118	8.20948	2.22144e-16	2.46229e-14	NEMVEDRAFT_v1g199410	cytosolic phospholipase a2
390	NVE1307	1553.12	3.12428	0.3196	6.64668	2.99771e-11	1.62853e-09	NEMVEDRAFT_v1g179227	synaptotagmin xiv
391	NVE8199	9820.85	3.12399	0.265681	7.99451	1.30095e-15	1.31034e-13	NEMVEDRAFT_v1g196609	gata binding protein isoform cra_a
392	NVE3636	558.682	3.12234	0.274764	7.72422	1.12542e-14	9.84525e-13	NEMVEDRAFT_v1g211456	#N/A
393	NVE8213	1728.59	3.12141	0.290568	7.3009	2.85848e-13	2.06291e-11	#N/A	#N/A
394	NVE10163	91.9645	3.11936	0.599985	3.53235	0.000411877	0.00644263	#N/A	#N/A
395	NVE16067	106.872	3.11882	0.440591	4.80905	1.5165e-06	4.15262e-05	NEMVEDRAFT_v1g202928	#N/A
396	NVE10246	440.078	3.11136	0.27378	7.71189	1.23966e-14	1.07223e-12	#N/A	#N/A
397	NVE5751	254.969	3.11043	0.539464	3.9121	9.14987e-05	0.001702	#N/A	#N/A
398	NVE9416	2073.63	3.10495	0.326555	6.44592	1.14903e-10	5.86309e-09	NEMVEDRAFT_v1g89813	#N/A
399	NVE21855	66.9654	3.10464	0.656701	3.20487	0.00135125	0.0185995	#N/A	#N/A
400	NVE12388	330.118	3.10055	0.348587	6.0259	1.68174e-09	7.47779e-08	NEMVEDRAFT_v1g247289	#N/A
401	NVE21074	91.2293	3.09059	0.724348	2.88616	0.0038997	0.0466393	NEMVEDRAFT_v1g82974	#N/A
402	NVE4259	402.946	3.08487	0.435431	4.78805	1.68406e-06	4.54168e-05	NEMVEDRAFT_v1g117160	glutamate
403	NVE8158	231.703	3.08222	0.290245	7.17404	7.28187e-13	4.86143e-11	#N/A	#N/A
404	NVE16489	965.019	3.07853	0.229871	9.04215	1.53622e-19	2.28129e-17	NEMVEDRAFT_v1g81203,NEMVEDRAFT_v1g81653	#N/A
405	NVE7088	338.618	3.07263	0.337378	6.14334	8.08056e-10	3.69219e-08	NEMVEDRAFT_v1g146932	ephrin type-a receptor 3-like
406	NVE1112	191.804	3.06187	0.513555	4.01489	5.94745e-05	0.00116269	NEMVEDRAFT_v1g111875	#N/A
407	NVE8534	1410.81	3.05855	0.277527	7.41746	1.19391e-13	9.15833e-12	#N/A	#N/A
408	NVE24623	1461.37	3.05554	0.282547	7.27504	3.46321e-13	2.48386e-11	#N/A	#N/A
409	NVE25781	290.393	3.05382	0.46011	4.46375	8.05373e-06	0.000192343	NEMVEDRAFT_v1g109382	#N/A
410	NVE11745	804.013	3.05326	0.385949	5.32002	1.03755e-07	3.5347e-06	#N/A	#N/A
411	NVE17485	101.91	3.05231	0.549627	3.73401	0.000188455	0.00323389	#N/A	#N/A
412	NVE8149	2994.99	3.05225	0.332465	6.17283	6.70772e-10	3.09544e-08	#N/A	transmembrane protein 77
413	NVE13132	222.437	3.05165	0.378524	5.42013	5.95572e-08	2.10964e-06	#N/A	#N/A
414	NVE775	98.2677	3.04834	0.508872	4.02526	5.69127e-05	0.00111922	#N/A	#N/A
415	NVE11385	1181.64	3.04158	0.353972	5.76762	8.03983e-09	3.30232e-07	NEMVEDRAFT_v1g216426	d dopamine receptor-like
416	NVE20128	814.843	3.03871	0.236054	8.63665	5.78845e-18	7.53344e-16	NEMVEDRAFT_v1g99932	#N/A
417	NVE8898	332.315	3.03762	0.50267	4.05359	5.04374e-05	0.0010064	NEMVEDRAFT_v1g89517	neural-cadherin-like
418	NVE20732	2534.07	3.03119	0.212964	9.53771	1.46021e-21	2.79564e-19	NEMVEDRAFT_v1g141592	#N/A
419	NVE4487	105.026	3.03117	0.388167	5.23272	1.67033e-07	5.47311e-06	NEMVEDRAFT_v1g117699	#N/A
420	NVE1325	42.177	3.02571	0.580557	3.48925	0.000484379	0.00743613	#N/A	#N/A
421	NVE3417	302.788	3.0256	0.313984	6.45127	1.10916e-10	5.68467e-09	NEMVEDRAFT_v1g72592	#N/A
422	NVE402	724.755	3.02528	0.264599	7.65414	1.94608e-14	1.62754e-12	NEMVEDRAFT_v1g61041	nicotinic acetylcholine receptor subunit alpha 6
423	NVE11024	275.909	3.01855	0.443136	4.55515	5.23472e-06	0.000129095	#N/A	#N/A
424	NVE21238	894.58	3.00737	0.248744	8.06999	7.03013e-16	7.43653e-14	NEMVEDRAFT_v1g101677	#N/A
425	NVE15871	161.218	2.99793	0.363768	5.4923	3.96723e-08	1.4565e-06	NEMVEDRAFT_v1g202896	#N/A
426	NVE2389	646.155	2.99775	0.463199	4.31294	1.61095e-05	0.000364091	NEMVEDRAFT_v1g114090	photoreceptor-specific nuclear receptor
427	NVE11323	2854.14	2.98872	0.214258	9.28189	1.66493e-20	2.75499e-18	NEMVEDRAFT_v1g91046	potassium voltage-gated channel subfamily h member 8
428	NVE1919	3836.53	2.98859	0.315465	6.30368	2.90658e-10	1.40866e-08	NEMVEDRAFT_v1g210189	#N/A
429	NVE2739	107.857	2.98584	0.505565	3.92796	8.56701e-05	0.0016031	#N/A	potassium voltage-gated subfamily h (eag-related) member 2 like
430	NVE19754	125.16	2.98157	0.423974	4.67379	2.95687e-06	7.61944e-05	#N/A	#N/A
431	NVE5496	959.324	2.97468	0.280199	7.04742	1.82266e-12	1.16319e-10	NEMVEDRAFT_v1g87664	potassium voltage-gated channel subfamily h member 7
432	NVE9579	242.962	2.97461	0.503681	3.92036	8.84178e-05	0.00164786	#N/A	#N/A
433	NVE23433	675.071	2.96892	0.399803	4.92474	8.44741e-07	2.43702e-05	#N/A	#N/A
434	NVE12869	105.223	2.96853	0.459925	4.28011	1.86802e-05	0.000415701	NEMVEDRAFT_v1g196737	toll-like receptor 13-like
435	NVE2447	594.178	2.96851	0.531069	3.7067	0.00020998	0.00356627	#N/A	#N/A
436	NVE7117	1650.15	2.96328	0.330068	5.94809	2.71284e-09	1.17468e-07	NEMVEDRAFT_v1g213735	homeobox protein otx1-like
437	NVE20985	3486.4	2.96175	0.234825	8.35411	6.593e-17	7.79253e-15	NEMVEDRAFT_v1g238525,NEMVEDRAFT_v1g82979	cytoplasmic polyadenylation element binding protein 4
438	NVE21609	491.052	2.96094	0.400563	4.89547	9.80717e-07	2.79684e-05	NEMVEDRAFT_v1g205904	#N/A
439	NVE4216	301.138	2.95793	0.418755	4.67559	2.93116e-06	7.56161e-05	NEMVEDRAFT_v1g41471	tyrosine-protein kinase
440	NVE5567	86.8508	2.95614	0.439322	4.45263	8.48262e-06	0.000201134	NEMVEDRAFT_v1g212680	dopamine d1 beta receptor
441	NVE19562	6205.75	2.95532	0.205423	9.51851	1.75678e-21	3.30875e-19	NEMVEDRAFT_v1g99196	glutamate carboxypeptidase 2-like isoform 1
442	NVE25850	94.2214	2.9507	0.372594	5.23545	1.64582e-07	5.40044e-06	NEMVEDRAFT_v1g9814	#N/A
443	NVE1408	1003.45	2.94924	0.255272	7.63594	2.24182e-14	1.86143e-12	NEMVEDRAFT_v1g209719	---NA---
444	NVE13879	94.053	2.94887	0.521659	3.73592	0.000187031	0.00321421	NEMVEDRAFT_v1g37123,NEMVEDRAFT_v1g39708	receptor tyrosine kinase-like orphan receptor 2
445	NVE7128	2087.44	2.94264	0.218335	8.8975	5.71179e-19	8.06826e-17	#N/A	#N/A
446	NVE25266	3835.1	2.93979	0.269393	7.20059	5.99512e-13	4.10896e-11	NEMVEDRAFT_v1g236423	btn1_neucr ame: full=protein btn-1 flags: precursor
447	NVE8796	27.6592	2.93676	0.665741	2.90918	0.00362382	0.0437465	#N/A	#N/A
448	NVE5655	1475.76	2.92862	0.285883	6.7462	1.5177e-11	8.70276e-10	NEMVEDRAFT_v1g119550	pr domain zinc finger protein 12
449	NVE8716	89.3095	2.92828	0.407663	4.73009	2.24421e-06	5.93582e-05	#N/A	#N/A
450	NVE13149	2847.89	2.92758	0.20585	9.36401	7.67687e-21	1.31735e-18	#N/A	#N/A
451	NVE2398	1216.65	2.9229	0.213187	9.0198	1.88441e-19	2.78052e-17	NEMVEDRAFT_v1g210496	#N/A
452	NVE17617	1076.28	2.92178	0.273958	7.01486	2.30179e-12	1.449e-10	#N/A	#N/A
453	NVE18902	951.923	2.91981	0.345043	5.56399	2.6367e-08	1.00463e-06	NEMVEDRAFT_v1g197214	---NA---
454	NVE8091	404.43	2.91577	0.312575	6.12899	8.84407e-10	4.02518e-08	NEMVEDRAFT_v1g196494	#N/A
455	NVE10893	460.448	2.9157	0.285773	6.70359	2.03367e-11	1.13797e-09	#N/A	#N/A
456	NVE20515	364.897	2.91292	0.415972	4.59866	4.25208e-06	0.000106606	#N/A	#N/A
457	NVE21073	125.015	2.91069	0.524088	3.64575	0.000266614	0.00440854	#N/A	#N/A
458	NVE17402	242.214	2.90915	0.418177	4.56542	4.98501e-06	0.000123379	NEMVEDRAFT_v1g96584	#N/A
459	NVE5589	2606.65	2.90422	0.285879	6.66093	2.72094e-11	1.48313e-09	#N/A	tyrosine kinase receptor
460	NVE15715	713.337	2.90253	0.298993	6.36314	1.97676e-10	9.8059e-09	NEMVEDRAFT_v1g1990	#N/A
461	NVE11023	1284.61	2.89934	0.26693	7.11551	1.11503e-12	7.25581e-11	#N/A	#N/A
462	NVE3661	230.579	2.89632	0.498005	3.80783	0.00014019	0.00249819	#N/A	#N/A
463	NVE1773	1525.9	2.89619	0.296578	6.39356	1.62072e-10	8.16211e-09	#N/A	sprouty homolog 2
464	NVE3824	537.178	2.89593	0.467158	4.05843	4.94037e-05	0.000988331	#N/A	#N/A
465	NVE7677	548.517	2.89285	0.315539	5.99879	1.98796e-09	8.72219e-08	#N/A	#N/A
466	NVE13277	2242.25	2.89079	0.230285	8.21065	2.19988e-16	2.45802e-14	NEMVEDRAFT_v1g10122	potassium channel subfamily t member 1
467	NVE25238	256.489	2.88923	0.379403	4.97948	6.37545e-07	1.88385e-05	NEMVEDRAFT_v1g198273	#N/A
468	NVE8424	214.551	2.88773	0.397318	4.75118	2.02233e-06	5.39738e-05	NEMVEDRAFT_v1g214434	down syndrome cell adhesion molecule
469	NVE1550	332.784	2.88605	0.370879	5.08536	3.66928e-07	1.12885e-05	NEMVEDRAFT_v1g112480	tachykinin-like receptor at isoform a
470	NVE19181	224.277	2.88524	0.405766	4.64612	3.38228e-06	8.6198e-05	#N/A	g protein-coupled receptor
471	NVE15121	49.6128	2.88334	0.496912	3.79008	0.000150596	0.00265503	NEMVEDRAFT_v1g247835	#N/A
472	NVE19955	2445.71	2.88185	0.2535	7.42345	1.14111e-13	8.78237e-12	#N/A	#N/A
473	NVE13977	1115.62	2.87934	0.250455	7.50372	6.20313e-14	4.87124e-12	NEMVEDRAFT_v1g93026	#N/A
474	NVE6942	1116.83	2.87906	0.343645	5.46803	4.55072e-08	1.64209e-06	NEMVEDRAFT_v1g88458	transmembrane protease serine 6
475	NVE186	281.554	2.87522	0.35478	5.28559	1.25299e-07	4.18857e-06	NEMVEDRAFT_v1g79242	#N/A
476	NVE4682	10578.6	2.87481	0.216821	8.64684	5.2943e-18	6.96863e-16	NEMVEDRAFT_v1g160716	#N/A
477	NVE20898	3200.19	2.86919	0.336369	5.55695	2.74532e-08	1.0378e-06	NEMVEDRAFT_v1g82763	homeobox protein hmx3
478	NVE25488	188.02	2.8691	0.488975	3.82248	0.000132115	0.0023707	NEMVEDRAFT_v1g108621	sun domain-containing protein 1 isoform a
479	NVE16837	3529.63	2.86887	0.243609	7.67158	1.69895e-14	1.44168e-12	NEMVEDRAFT_v1g241186	#N/A
480	NVE25203	483.491	2.86678	0.270918	6.89056	5.5575e-12	3.26764e-10	NEMVEDRAFT_v1g40487	potassium voltage-gated channel subfamily a member 1
481	NVE10443	631.937	2.86112	0.241694	7.70032	1.35724e-14	1.16884e-12	#N/A	#N/A
482	NVE1526	3706.28	2.85621	0.252367	7.3552	1.9064e-13	1.41098e-11	NEMVEDRAFT_v1g112548	btb poz domain-containing protein kctd16
483	NVE19940	330.363	2.8485	0.311119	5.94147	2.82474e-09	1.21632e-07	#N/A	#N/A
484	NVE2897	2344.07	2.84828	0.332343	5.56136	2.67681e-08	1.01559e-06	NEMVEDRAFT_v1g239206	#N/A
485	NVE6048	1151.2	2.8481	0.348476	5.30339	1.13674e-07	3.83023e-06	NEMVEDRAFT_v1g52556	#N/A
486	NVE9879	1454.91	2.84708	0.264606	6.98046	2.94205e-12	1.82234e-10	NEMVEDRAFT_v1g239997	histone deacetylase 6
487	NVE5440	3202.28	2.84529	0.446602	4.13185	3.59857e-05	0.000747449	NEMVEDRAFT_v1g239539	#N/A
488	NVE10894	224.205	2.84445	0.462753	3.98583	6.72455e-05	0.00129386	#N/A	#N/A
489	NVE23814	1902.09	2.84378	0.343241	5.37167	7.80108e-08	2.71759e-06	NEMVEDRAFT_v1g207310	low affinity cationic amino acid transporter 2-like
490	NVE21457	301.165	2.84299	0.306259	6.01776	1.76843e-09	7.84819e-08	NEMVEDRAFT_v1g101945	#N/A
491	NVE1362	736.691	2.84209	0.289619	6.36037	2.01271e-10	9.96291e-09	NEMVEDRAFT_v1g198759	glutamate n-methyl d-aspartate 1
492	NVE25604	262.754	2.8383	0.272761	6.73961	1.58811e-11	9.03935e-10	#N/A	#N/A
493	NVE5192	1679.5	2.83685	0.236201	7.77665	7.44682e-15	6.68655e-13	NEMVEDRAFT_v1g212496	#N/A
494	NVE14155	656.03	2.82896	0.275177	6.64649	3.00173e-11	1.62853e-09	NEMVEDRAFT_v1g218096	kinase suppressor of ras 2
495	NVE7399	3242.62	2.82272	0.306698	5.94304	2.79789e-09	1.207e-07	NEMVEDRAFT_v1g171792	glutamate n-methyl d-aspartate 1
496	NVE5347	1120.87	2.82064	0.251447	7.24067	4.46478e-13	3.1438e-11	NEMVEDRAFT_v1g20005	ras-specific guanine nucleotide-releasing factor 1 isoform 1
497	NVE9056	1664.19	2.8196	0.383405	4.7459	2.07578e-06	5.52096e-05	NEMVEDRAFT_v1g124585,NEMVEDRAFT_v1g124568	high affinity cationic amino acid transporter 1-like
498	NVE3349	707.798	2.81598	0.450434	4.03163	5.53907e-05	0.00109207	#N/A	#N/A
499	NVE1988	538.388	2.81595	0.286455	6.33939	2.30676e-10	1.13941e-08	NEMVEDRAFT_v1g113685	ankyrin repeat domain-containing protein 34b-like
500	NVE10257	267.793	2.81386	0.275666	6.5799	4.70767e-11	2.50133e-09	#N/A	#N/A
501	NVE3879	196.392	2.81335	0.565901	3.20437	0.0013536	0.0186194	NEMVEDRAFT_v1g239400	#N/A
502	NVE9269	257.189	2.81182	0.406321	4.45908	8.23131e-06	0.000195576	NEMVEDRAFT_v1g215047	mutant gaba gated chloride channel
503	NVE10122	350.009	2.80649	0.367853	4.91091	9.06568e-07	2.59599e-05	NEMVEDRAFT_v1g126819	#N/A
504	NVE2135	515.109	2.80337	0.386003	4.67191	2.98411e-06	7.68111e-05	NEMVEDRAFT_v1g239147	#N/A
505	NVE20158	507.223	2.80188	0.374603	4.81012	1.50841e-06	4.13538e-05	NEMVEDRAFT_v1g204979	dopamine d1 beta receptor
506	NVE16350	926.007	2.80119	0.31299	5.75478	8.67526e-09	3.55701e-07	NEMVEDRAFT_v1g81132	class v aminotransferase
507	NVE961	545.74	2.79812	0.354249	5.07587	3.85734e-07	1.182e-05	NEMVEDRAFT_v1g43460	visual system homeobox 2-like
508	NVE9578	449.106	2.79198	0.420664	4.25989	2.04524e-05	0.000449952	NEMVEDRAFT_v1g125574	#N/A
509	NVE21261	53.2203	2.79076	0.610837	2.93165	0.00337168	0.0410664	#N/A	#N/A
510	NVE7694	739.459	2.79071	0.316544	5.65708	1.53967e-08	6.08669e-07	NEMVEDRAFT_v1g122799	fibroblast growth factor receptor 1
511	NVE997	60.0752	2.78657	0.586003	3.04874	0.00229803	0.0295428	#N/A	#N/A
512	NVE197	408.394	2.77502	0.409325	4.33646	1.44794e-05	0.000330473	NEMVEDRAFT_v1g237798	#N/A
513	NVE24086	131.866	2.77461	0.603153	2.94222	0.0032587	0.0400483	#N/A	#N/A
514	NVE5868	637.087	2.77217	0.246896	7.17781	7.08377e-13	4.7566e-11	NEMVEDRAFT_v1g146389,NEMVEDRAFT_v1g863	#N/A
515	NVE8454	414.807	2.77213	0.347667	5.0972	3.44714e-07	1.06475e-05	NEMVEDRAFT_v1g40255	class c metabotropic glutamate-like g-protein coupled receptor
516	NVE16182	3244.11	2.77124	0.189849	9.32971	1.06161e-20	1.79512e-18	NEMVEDRAFT_v1g194646	rab gdp dissociation inhibitor alpha
517	NVE19483	1697.21	2.77081	0.272155	6.5066	7.68709e-11	4.00178e-09	#N/A	#N/A
518	NVE12980	31.0509	2.77054	0.559068	3.16695	0.00154048	0.0208451	#N/A	#N/A
519	NVE1414	4729.05	2.76008	0.197067	8.93139	4.207e-19	6.01601e-17	NEMVEDRAFT_v1g112200	br serine threonine-protein kinase 2-like
520	NVE23798	454.892	2.75992	0.26189	6.72008	1.81623e-11	1.02872e-09	NEMVEDRAFT_v1g105813	---NA---
521	NVE19124	761.889	2.7525	0.248722	7.04601	1.84115e-12	1.17176e-10	#N/A	#N/A
522	NVE4101	153.009	2.75188	0.449238	3.89966	9.63262e-05	0.00178234	#N/A	#N/A
523	NVE1257	280.076	2.75064	0.39889	4.38878	1.13988e-05	0.000264328	#N/A	#N/A
524	NVE18223	810.534	2.74279	0.272024	6.40675	1.48659e-10	7.55226e-09	NEMVEDRAFT_v1g139295	ras-related and estrogen-regulated growth inhibitor
525	NVE25329	343.667	2.74275	0.301848	5.77361	7.75913e-09	3.20406e-07	#N/A	#N/A
526	NVE25602	2400.19	2.74261	0.227204	7.66981	1.72256e-14	1.45109e-12	NEMVEDRAFT_v1g10843	#N/A
527	NVE22150	220.918	2.73456	0.604602	2.86894	0.00411855	0.0488233	NEMVEDRAFT_v1g206329	PREDICTED: similar to predicted protein [Hydra magnipapillata]
528	NVE5453	467.346	2.7343	0.298665	5.80684	6.36616e-09	2.65249e-07	NEMVEDRAFT_v1g87682	---NA---
529	NVE9948	254.907	2.73241	0.281499	6.15421	7.54518e-10	3.46809e-08	NEMVEDRAFT_v1g240023	adenosine receptor a2a
530	NVE2334	99.1903	2.73208	0.444218	3.89917	9.65228e-05	0.00178456	NEMVEDRAFT_v1g210420	#N/A
531	NVE4095	1677.47	2.72893	0.252015	6.86044	6.8648e-12	3.99573e-10	NEMVEDRAFT_v1g245014	regulator of g-protein signaling 17-like
532	NVE9230	1678.49	2.72836	0.20083	8.60611	7.55828e-18	9.72751e-16	NEMVEDRAFT_v1g172541	btb poz domain-containing protein kctd12-like
533	NVE8014	848.533	2.72519	0.321398	5.36778	7.9712e-08	2.77269e-06	NEMVEDRAFT_v1g196402	keratinocyte growth factor
534	NVE12302	532.887	2.72492	0.430127	4.01027	6.06488e-05	0.00118265	NEMVEDRAFT_v1g130738	pickled isoform a
535	NVE16840	1555.44	2.72434	0.323497	5.33032	9.80397e-08	3.35478e-06	NEMVEDRAFT_v1g203219,NEMVEDRAFT_v1g95966	e3 ubiquitin-protein ligase trim37
536	NVE22964	732.769	2.72068	0.262101	6.56497	5.20433e-11	2.73387e-09	NEMVEDRAFT_v1g154433	#N/A
537	NVE16064	326.875	2.71985	0.423323	4.06273	4.85024e-05	0.000972819	NEMVEDRAFT_v1g241064	#N/A
538	NVE18298	427.787	2.71867	0.355909	4.82898	1.37237e-06	3.80291e-05	NEMVEDRAFT_v1g241559	#N/A
539	NVE7451	153.141	2.7174	0.508603	3.3767	0.000733598	0.010756	#N/A	#N/A
540	NVE1881	234.288	2.71385	0.43599	3.93094	8.46131e-05	0.00158588	#N/A	#N/A
541	NVE18305	508.151	2.71164	0.329235	5.19885	2.00527e-07	6.46094e-06	NEMVEDRAFT_v1g97848	retinol dehydrogenase 8-like
542	NVE10895	487.682	2.71135	0.379271	4.51221	6.41542e-06	0.000155786	NEMVEDRAFT_v1g201060	#N/A
543	NVE8366	162.055	2.70934	0.447647	3.8185	0.000134265	0.00240369	#N/A	#N/A
544	NVE10333	94.7952	2.70903	0.39236	4.35578	1.32592e-05	0.000304725	#N/A	#N/A
545	NVE8472	2137.2	2.70899	0.301375	5.67066	1.42247e-08	5.66201e-07	NEMVEDRAFT_v1g43832,NEMVEDRAFT_v1g123560	neuropilin 2a
546	NVE19939	2293.81	2.7078	0.195255	8.74649	2.20088e-18	2.98161e-16	NEMVEDRAFT_v1g241960	adenylate cyclase type 3
547	NVE10824	530.508	2.705	0.283743	6.00895	1.86731e-09	8.23965e-08	#N/A	#N/A
548	NVE24487	708.271	2.70468	0.382018	4.4623	8.10858e-06	0.000193316	#N/A	#N/A
549	NVE9939	1139.25	2.70295	0.252596	6.74181	1.56425e-11	8.92547e-10	#N/A	potassium voltage-gated channel subfamily d member 1
550	NVE13934	53.9946	2.70194	0.448321	3.79624	0.000146905	0.00260184	#N/A	heparan sulfate proteoglycan 2
551	NVE20193	2645.4	2.7018	0.229902	7.40228	1.3387e-13	1.02351e-11	NEMVEDRAFT_v1g21646	potassium voltage-gated channel subfamily c member 1
552	NVE19948	315.654	2.70172	0.445279	3.82169	0.000132541	0.0023765	NEMVEDRAFT_v1g99708	calcium-sensing receptor
553	NVE7129	802.097	2.69603	0.253257	6.69689	2.12899e-11	1.18558e-09	NEMVEDRAFT_v1g121857	synaptotagmin-9
554	NVE17559	1375.31	2.69239	0.303006	5.58534	2.33238e-08	8.9309e-07	NEMVEDRAFT_v1g248172	#N/A
555	NVE22261	56.6733	2.69135	0.429546	3.93753	8.2324e-05	0.00154798	#N/A	#N/A
556	NVE14030	1824.95	2.69004	0.230789	7.32287	2.42715e-13	1.77373e-11	NEMVEDRAFT_v1g133837	#N/A
557	NVE6676	557.026	2.68851	0.310353	5.44062	5.30942e-08	1.88937e-06	NEMVEDRAFT_v1g24188	#N/A
558	NVE22461	968.378	2.68792	0.241877	6.97842	2.98519e-12	1.84413e-10	NEMVEDRAFT_v1g238653	#N/A
559	NVE9312	516.899	2.68664	0.357052	4.72378	2.315e-06	6.10811e-05	NEMVEDRAFT_v1g172604	peptidylglycine alpha-amidating monooxygenase precursor
560	NVE1222	1367.45	2.68241	0.256263	6.56518	5.19718e-11	2.73387e-09	NEMVEDRAFT_v1g198617	#N/A
561	NVE1203	1643.59	2.68046	0.351487	4.781	1.74427e-06	4.69857e-05	NEMVEDRAFT_v1g85254	dystrobrevin alpha isoform 2
562	NVE11049	107.805	2.68013	0.365667	4.5947	4.33364e-06	0.000108416	#N/A	nmda-type glutamate receptor
563	NVE19735	696.11	2.67972	0.270596	6.20747	5.38446e-10	2.51993e-08	NEMVEDRAFT_v1g164727	n-acetylated-alpha-linked acidic dipeptidase 2
564	NVE18380	216.583	2.67414	0.312018	5.36553	8.07117e-08	2.79905e-06	NEMVEDRAFT_v1g224430	#N/A
565	NVE8892	450.507	2.67384	0.456201	3.66909	0.000243414	0.00407732	NEMVEDRAFT_v1g239896	#N/A
566	NVE14154	1410.35	2.6695	0.423378	3.94328	8.03737e-05	0.00151871	NEMVEDRAFT_v1g247638,NEMVEDRAFT_v1g218096	kinase suppressor of ras cg2899-pa
567	NVE11199	2369.16	2.66411	0.261369	6.36692	1.92861e-10	9.60821e-09	NEMVEDRAFT_v1g216394	#N/A
568	NVE9200	89.4732	2.66122	0.514375	3.22959	0.00123968	0.0172172	NEMVEDRAFT_v1g214987	---NA---
569	NVE3418	507.914	2.66116	0.237763	6.98665	2.8153e-12	1.74851e-10	NEMVEDRAFT_v1g1668	tachykinin-like receptor at isoform b
570	NVE7657	270.914	2.66023	0.368918	4.50027	6.78669e-06	0.000163942	NEMVEDRAFT_v1g122706	dermatan-sulfate epimerase-like protein
571	NVE378	334.154	2.65451	0.474884	3.48404	0.000493907	0.00757739	NEMVEDRAFT_v1g198552	neuropeptide y receptor-like
572	NVE23210	414.877	2.65059	0.385683	4.27965	1.87191e-05	0.000416168	NEMVEDRAFT_v1g104795	e3 ubiquitin-protein ligase trim9 isoform 1
573	NVE22164	217.23	2.64967	0.301042	5.47987	4.25643e-08	1.54795e-06	NEMVEDRAFT_v1g103257	#N/A
574	NVE8535	2139.02	2.64748	0.300183	5.48825	4.05926e-08	1.48557e-06	#N/A	#N/A
575	NVE24354	399.895	2.64503	0.466981	3.5227	0.000427179	0.00665502	NEMVEDRAFT_v1g225329	wd40-like repeat protein
576	NVE17837	463.108	2.64331	0.314626	5.22307	1.75984e-07	5.73397e-06	NEMVEDRAFT_v1g203737	#N/A
577	NVE18448	334.948	2.64128	0.374912	4.37776	1.19907e-05	0.000276394	#N/A	#N/A
578	NVE7402	92.2541	2.6401	0.404731	4.05233	5.07097e-05	0.00101045	NEMVEDRAFT_v1g13858	#N/A
579	NVE11316	108.533	2.63879	0.371653	4.40947	1.03623e-05	0.000242232	#N/A	#N/A
580	NVE19637	161.806	2.63879	0.540299	3.03311	0.00242043	0.0309106	#N/A	#N/A
581	NVE23081	1772.54	2.63877	0.235439	6.96048	3.39106e-12	2.0673e-10	NEMVEDRAFT_v1g248604	isoform a
582	NVE25328	213.57	2.63863	0.3993	4.10376	4.06497e-05	0.000828953	NEMVEDRAFT_v1g30968	#N/A
583	NVE2474	311.384	2.63519	0.37732	4.33369	1.46633e-05	0.000334342	NEMVEDRAFT_v1g114291	#N/A
584	NVE22310	415.219	2.63436	0.314217	5.20137	1.97826e-07	6.38279e-06	#N/A	#N/A
585	NVE18304	1509.43	2.63176	0.287024	5.68511	1.3073e-08	5.23055e-07	NEMVEDRAFT_v1g97735	retinol dehydrogenase 8
586	NVE15559	3983.42	2.62872	0.216927	7.50813	5.99774e-14	4.74211e-12	NEMVEDRAFT_v1g136184	achaete-scute complex homolog 1
587	NVE15675	986.573	2.62023	0.278184	5.82431	5.73507e-09	2.40251e-07	NEMVEDRAFT_v1g247905	#N/A
588	NVE10651	2508.27	2.61916	0.387487	4.17863	2.93272e-05	0.000619319	NEMVEDRAFT_v1g216003	#N/A
589	NVE17791	109.271	2.61698	0.451097	3.58455	0.000337663	0.00541304	NEMVEDRAFT_v1g40044	#N/A
590	NVE23827	287.915	2.61581	0.346989	4.65667	3.21361e-06	8.23523e-05	NEMVEDRAFT_v1g105783	metabotropic glutamate receptor 4
591	NVE25942	4519.71	2.61508	0.169115	9.55018	1.29471e-21	2.49945e-19	NEMVEDRAFT_v1g51544,NEMVEDRAFT_v1g109724	paladin
592	NVE10593	202.774	2.61038	0.349647	4.60572	4.11047e-06	0.000103503	#N/A	#N/A
593	NVE11654	2215.35	2.60551	0.25732	6.23934	4.39407e-10	2.08166e-08	NEMVEDRAFT_v1g192985	ece1 protein
594	NVE23959	523.204	2.60536	0.357605	4.4892	7.14924e-06	0.000172161	NEMVEDRAFT_v1g198014	#N/A
595	NVE25322	514.041	2.60518	0.256055	6.26888	3.6366e-10	1.74061e-08	NEMVEDRAFT_v1g198371	pleckstrin homology domain-containing family a member 6
596	NVE13377	127.796	2.59989	0.451985	3.5397	0.000400586	0.00628725	#N/A	#N/A
597	NVE20352	2207.85	2.59703	0.253275	6.30551	2.87239e-10	1.39501e-08	NEMVEDRAFT_v1g100237	myosin regulatory light chain interacting protein
598	NVE20105	2087.09	2.59524	0.297956	5.35396	8.60517e-08	2.9709e-06	NEMVEDRAFT_v1g242001	#N/A
599	NVE12084	2107.88	2.59239	0.17391	9.15642	5.36456e-20	8.23016e-18	NEMVEDRAFT_v1g61644	neuropeptide ff receptor 1
600	NVE3269	185.845	2.59054	0.517038	3.07626	0.00209615	0.0273728	#N/A	---NA---
601	NVE14275	892.338	2.59015	0.286157	5.5569	2.74614e-08	1.0378e-06	NEMVEDRAFT_v1g71477,NEMVEDRAFT_v1g93732	#N/A
602	NVE17563	194.042	2.58945	0.311547	5.10181	3.36417e-07	1.0433e-05	#N/A	#N/A
603	NVE18793	292.625	2.58843	0.321609	4.939	7.85226e-07	2.27952e-05	#N/A	---NA---
604	NVE679	89.787	2.58811	0.4158	3.81941	0.00013377	0.00239669	NEMVEDRAFT_v1g225667	#N/A
605	NVE23509	161.929	2.58625	0.437558	3.62523	0.000288708	0.00472331	NEMVEDRAFT_v1g6826	#N/A
606	NVE25262	1635.99	2.58374	0.216388	7.31895	2.4991e-13	1.81486e-11	NEMVEDRAFT_v1g238875	#N/A
607	NVE16695	465.638	2.58194	0.223008	7.09364	1.30629e-12	8.4294e-11	NEMVEDRAFT_v1g224148	natriuretic peptide receptor 1-like
608	NVE25348	2009.5	2.58156	0.254973	6.20286	5.54469e-10	2.58968e-08	#N/A	e3 ubiquitin-protein ligase pdzrn3
609	NVE5999	1195.91	2.58084	0.273931	5.77096	7.88233e-09	3.24338e-07	NEMVEDRAFT_v1g120156	protein atonal homolog 8
610	NVE19063	243.372	2.57967	0.347129	4.55069	5.34701e-06	0.000131496	NEMVEDRAFT_v1g82437	#N/A
611	NVE4762	359.774	2.57877	0.292454	5.39834	6.72596e-08	2.36081e-06	NEMVEDRAFT_v1g118015	multidrug resistance-associated protein 4
612	NVE4309	141.726	2.57565	0.430652	3.65877	0.000253432	0.00422678	NEMVEDRAFT_v1g50474	#N/A
613	NVE25954	434.418	2.57401	0.261857	6.01095	1.84442e-09	8.15415e-08	NEMVEDRAFT_v1g109747	neuromedin-k receptor
614	NVE9836	584.812	2.57272	0.311139	5.0547	4.31073e-07	1.31053e-05	NEMVEDRAFT_v1g246608	#N/A
615	NVE1996	1020.06	2.56957	0.373776	4.19922	2.67833e-05	0.00057344	NEMVEDRAFT_v1g188289	calmodulin 3b (phosphorylase delta)
616	NVE23002	200.128	2.56817	0.509469	3.07805	0.0020836	0.0272243	NEMVEDRAFT_v1g242817	#N/A
617	NVE22008	1898.48	2.56807	0.297112	5.27772	1.30803e-07	4.36624e-06	NEMVEDRAFT_v1g103050	potassium voltage-gated subfamily h (eag-related) member 6
618	NVE927	425.026	2.56802	0.233865	6.7048	2.01678e-11	1.13125e-09	NEMVEDRAFT_v1g111552	glycine alpha 3 subunit
619	NVE4255	750.251	2.5612	0.286811	5.4433	5.23027e-08	1.86694e-06	NEMVEDRAFT_v1g117138	#N/A
620	NVE18981	3090.1	2.55908	0.327224	4.76457	1.89254e-06	5.07437e-05	NEMVEDRAFT_v1g197301	#N/A
621	NVE1157	1295.98	2.5574	0.316114	4.92671	8.3626e-07	2.41556e-05	NEMVEDRAFT_v1g244104	#N/A
622	NVE8100	565.862	2.55711	0.275436	5.65326	1.57436e-08	6.20265e-07	#N/A	#N/A
623	NVE3628	1542.14	2.55511	0.395947	3.92756	8.58103e-05	0.00160442	NEMVEDRAFT_v1g14178	neuroligin- x-linked isoform 1
624	NVE60	5588.84	2.55302	0.239007	6.4978	8.15039e-11	4.21455e-09	NEMVEDRAFT_v1g79192	anoctamin-7
625	NVE3048	682.766	2.55241	0.261424	5.93827	2.88051e-09	1.23803e-07	NEMVEDRAFT_v1g86565	#N/A
626	NVE3358	391.475	2.54852	0.370161	4.18337	2.87226e-05	0.000607659	NEMVEDRAFT_v1g211183	#N/A
627	NVE4254	572.222	2.5451	0.285368	5.41441	6.14903e-08	2.16816e-06	NEMVEDRAFT_v1g117138	calcium calmodulin-dependent 3 -cyclic nucleotide phosphodiesterase 1b
628	NVE21704	66.0513	2.54495	0.389269	3.96885	7.22209e-05	0.00137815	#N/A	#N/A
629	NVE95	741.637	2.54124	0.367221	4.19703	2.70438e-05	0.000577545	NEMVEDRAFT_v1g79056	isoform cra_a
630	NVE10041	60.7684	2.54005	0.492109	3.12949	0.00175108	0.0234483	NEMVEDRAFT_v1g148199	dopamine d1 beta receptor
631	NVE22516	463.817	2.53661	0.275702	5.57347	2.49719e-08	9.53048e-07	#N/A	#N/A
632	NVE65	3103.22	2.53311	0.305336	5.02105	5.13893e-07	1.54608e-05	NEMVEDRAFT_v1g237729	pseudopodium-enriched atypical kinase 1-like
633	NVE4674	90.4035	2.5319	0.42754	3.58305	0.000339602	0.00543692	NEMVEDRAFT_v1g30901	#N/A
634	NVE691	3377.68	2.53131	0.210379	7.27881	3.36783e-13	2.42295e-11	NEMVEDRAFT_v1g110929	#N/A
635	NVE15620	570.21	2.52378	0.24666	6.17764	6.50682e-10	3.02078e-08	NEMVEDRAFT_v1g175230	#N/A
636	NVE845	68.325	2.52247	0.502682	3.0287	0.00245606	0.0312794	#N/A	#N/A
637	NVE18704	235.408	2.51787	0.378294	4.01242	6.01e-05	0.00117294	NEMVEDRAFT_v1g241670	#N/A
638	NVE8637	746.791	2.51729	0.459266	3.30373	0.000954092	0.0137027	NEMVEDRAFT_v1g214632	#N/A
639	NVE15667	644.269	2.51615	0.391915	3.86856	0.000109479	0.00199858	NEMVEDRAFT_v1g194441	non-lysosomal glucosylceramidase
640	NVE21139	1165.44	2.5156	0.235077	6.44725	1.13897e-10	5.82458e-09	#N/A	#N/A
641	NVE16353	524.052	2.51521	0.359796	4.21131	2.53899e-05	0.000545829	NEMVEDRAFT_v1g81508	glutathione peroxidase 1
642	NVE5566	82.708	2.51434	0.480856	3.14926	0.00163683	0.022033	NEMVEDRAFT_v1g119248	dopamine d1 beta receptor
643	NVE11022	1939.67	2.51422	0.276629	5.47383	4.40405e-08	1.59413e-06	NEMVEDRAFT_v1g128732	chromosome 20 open reading frame 23
644	NVE1461	1085.76	2.51349	0.253352	5.97384	2.31726e-09	1.00906e-07	NEMVEDRAFT_v1g244148	uncharacterized protein c9orf172-like
645	NVE15844	946.55	2.49514	0.273687	5.46297	4.68246e-08	1.68438e-06	#N/A	---NA---
646	NVE11055	286.532	2.49417	0.339965	4.39506	1.10743e-05	0.000257319	NEMVEDRAFT_v1g148668	cytoplasmic polyadenylation element binding
647	NVE16540	892.972	2.49374	0.387873	3.85112	0.00011758	0.00213134	NEMVEDRAFT_v1g231809	kelch repeat protein
648	NVE8453	275.96	2.49219	0.361034	4.13309	3.57911e-05	0.000744288	NEMVEDRAFT_v1g214454	#N/A
649	NVE8286	364.059	2.48652	0.503588	2.95186	0.0031587	0.0390056	NEMVEDRAFT_v1g200188	centrosomal protein of 152 kda
650	NVE10789	620.104	2.48449	0.272805	5.44157	5.28119e-08	1.88222e-06	NEMVEDRAFT_v1g68155	contactin-associated protein 1
651	NVE10409	738.299	2.48103	0.324309	4.56673	4.95399e-06	0.000122742	NEMVEDRAFT_v1g41807	#N/A
652	NVE7506	526.665	2.47893	0.454862	3.25138	0.00114846	0.0161048	NEMVEDRAFT_v1g239751	#N/A
653	NVE18135	89.5701	2.47844	0.444102	3.32905	0.000871426	0.0125935	#N/A	#N/A
654	NVE21877	3043.94	2.47671	0.280517	5.26424	1.40771e-07	4.67207e-06	NEMVEDRAFT_v1g206093	#N/A
655	NVE19947	245.248	2.47515	0.372841	3.95651	7.60535e-05	0.00144533	NEMVEDRAFT_v1g60580	#N/A
656	NVE930	2425.88	2.47496	0.387742	3.80397	0.000142398	0.00252974	NEMVEDRAFT_v1g209422	#N/A
657	NVE17760	886.659	2.47494	0.302454	4.87658	1.07941e-06	3.04948e-05	NEMVEDRAFT_v1g16015	tyrosine-protein phosphatase non-receptor type 13-like
658	NVE8922	4033.24	2.47366	0.200469	7.35107	1.96631e-13	1.45069e-11	NEMVEDRAFT_v1g89298	#N/A
659	NVE6455	1380.82	2.4717	0.368782	3.99069	6.58808e-05	0.00127289	NEMVEDRAFT_v1g18814,NEMVEDRAFT_v1g233292	doublesex-mab related 99b
660	NVE18865	2324.01	2.46615	0.264432	5.54453	2.94752e-08	1.10489e-06	NEMVEDRAFT_v1g248309	uncharacterized protein loc764251
661	NVE20937	1186.41	2.46107	0.305052	4.78959	1.67119e-06	4.52275e-05	NEMVEDRAFT_v1g238488	#N/A
662	NVE21179	180.347	2.45808	0.355418	4.10245	4.0879e-05	0.000832896	NEMVEDRAFT_v1g220912	kelch-like protein 28
663	NVE8229	233.209	2.45638	0.357164	4.07764	4.5496e-05	0.000918084	#N/A	telomerase reverse transcriptase
664	NVE9461	273.428	2.45528	0.392052	3.71197	0.000205656	0.00349796	NEMVEDRAFT_v1g34050	homeodomain transcription factor 2
665	NVE9080	369.447	2.45507	0.338612	4.29716	1.73004e-05	0.000387571	NEMVEDRAFT_v1g246347	tyrosine-protein phosphatase non-receptor type 13
666	NVE20801	627.17	2.45347	0.349164	4.16271	3.14498e-05	0.00065755	NEMVEDRAFT_v1g101120	---NA---
667	NVE2712	313.095	2.44998	0.358803	4.04116	5.31877e-05	0.00105492	NEMVEDRAFT_v1g114647	#N/A
668	NVE4782	637.064	2.44899	0.380667	3.80645	0.000140973	0.00251021	#N/A	#N/A
669	NVE5528	2472.84	2.44818	0.219903	6.58554	4.5323e-11	2.41924e-09	NEMVEDRAFT_v1g199711	calcium channel-like protein
670	NVE16667	178.071	2.44816	0.459481	3.15174	0.00162303	0.0218749	NEMVEDRAFT_v1g224140	#N/A
671	NVE9060	1687.02	2.44792	0.327119	4.42628	9.58722e-06	0.00022548	NEMVEDRAFT_v1g14580	matrix metalloproteinase 19 isoform rasi-1 prepro
672	NVE2833	615.406	2.43664	0.3135	4.58258	4.59267e-06	0.000114402	NEMVEDRAFT_v1g244643	#N/A
673	NVE24726	326.134	2.43563	0.401237	3.578	0.000346235	0.00552783	NEMVEDRAFT_v1g22284	#N/A
674	NVE20443	243.085	2.43542	0.434673	3.30229	0.000958986	0.0137645	#N/A	#N/A
675	NVE9773	258.919	2.43101	0.388588	3.68258	0.000230882	0.00388425	NEMVEDRAFT_v1g215413	#N/A
676	NVE1415	446.08	2.43051	0.263659	5.42559	5.77641e-08	2.04926e-06	#N/A	#N/A
677	NVE21438	168.595	2.43028	0.465936	3.0697	0.00214276	0.0278096	NEMVEDRAFT_v1g101859	gamma-aminobutyric acid receptor subunit beta-1 isoform 1
678	NVE13970	181.401	2.43016	0.305688	4.67848	2.89003e-06	7.47215e-05	NEMVEDRAFT_v1g228740	voltage-gated potassium channel
679	NVE24730	362.459	2.42624	0.306492	4.65343	3.26452e-06	8.34723e-05	NEMVEDRAFT_v1g207873	histamine h2 receptor
680	NVE2150	318.909	2.42431	0.482646	2.95105	0.00316694	0.0390865	NEMVEDRAFT_v1g198894	glutamate metabotropic 3
681	NVE2231	1399.99	2.42323	0.226153	6.29323	3.1092e-10	1.50058e-08	NEMVEDRAFT_v1g239194	#N/A
682	NVE301	3811.9	2.42201	0.191325	7.43241	1.06641e-13	8.26233e-12	NEMVEDRAFT_v1g198459	#N/A
683	NVE11468	562.214	2.42177	0.377761	3.76367	0.000167435	0.00291638	#N/A	synaptotagmin-like protein 5
684	NVE267	80.7807	2.4213	0.416931	3.40895	0.000652129	0.00969033	#N/A	#N/A
685	NVE22451	1803.91	2.42104	0.236216	6.01587	1.78928e-09	7.92552e-08	NEMVEDRAFT_v1g83192,NEMVEDRAFT_v1g83556	#N/A
686	NVE10798	285.626	2.41664	0.284892	4.97256	6.6073e-07	1.94739e-05	#N/A	---NA---
687	NVE443	1001.66	2.41178	0.335044	4.21373	2.51191e-05	0.000541311	NEMVEDRAFT_v1g110362	solute carrier family 1 (glial high affinity glutamate transporter) member 3
688	NVE15492	5210.01	2.41165	0.201722	6.99798	2.59687e-12	1.62154e-10	NEMVEDRAFT_v1g94726	phosphodiesterase 10a
689	NVE21889	2644.01	2.40872	0.256281	5.49677	3.86813e-08	1.42463e-06	NEMVEDRAFT_v1g102784	#N/A
690	NVE24884	3082.78	2.40758	0.2313	6.08552	1.1611e-09	5.2331e-08	NEMVEDRAFT_v1g207993	#N/A
691	NVE11965	240.227	2.40706	0.469891	2.99444	0.00274953	0.0346926	#N/A	#N/A
692	NVE4583	1523.93	2.40673	0.208995	6.73093	1.68578e-11	9.57179e-10	#N/A	#N/A
693	NVE9389	355.141	2.40364	0.317387	4.4225	9.75672e-06	0.000228769	NEMVEDRAFT_v1g239919	calmodulin-regulated spectrin-associated protein 1
694	NVE6208	550.626	2.40189	0.351333	3.99019	6.60195e-05	0.00127451	#N/A	#N/A
695	NVE10713	554.761	2.401	0.304497	4.60103	4.20413e-06	0.000105518	NEMVEDRAFT_v1g216054	#N/A
696	NVE24307	1797.49	2.3998	0.250347	5.59145	2.25183e-08	8.69432e-07	#N/A	#N/A
697	NVE8923	4695.03	2.39942	0.386975	3.61631	0.000298838	0.00487184	#N/A	#N/A
698	NVE5020	763.97	2.39675	0.359846	3.88152	0.000103806	0.00189949	#N/A	#N/A
699	NVE26109	1406.46	2.39615	0.268024	5.20905	1.89807e-07	6.1326e-06	NEMVEDRAFT_v1g208907	phosphoinositide 3-kinase regulatory subunit 4
700	NVE15017	9022.97	2.39412	0.224526	6.20916	5.32684e-10	2.49801e-08	NEMVEDRAFT_v1g836	carboxypeptidase d
701	NVE16392	134.523	2.39266	0.47584	2.92675	0.00342525	0.0416532	#N/A	#N/A
702	NVE8198	571.227	2.39131	0.367524	3.78562	0.000153325	0.00269494	#N/A	#N/A
703	NVE15172	742.68	2.39077	0.283862	4.89944	9.61078e-07	2.74868e-05	NEMVEDRAFT_v1g202545	rna-binding protein lin-28
704	NVE21914	1133.13	2.38423	0.314834	4.3967	1.09908e-05	0.000255636	NEMVEDRAFT_v1g206150	#N/A
705	NVE19753	4570.15	2.38258	0.335875	4.11636	3.84907e-05	0.000789793	NEMVEDRAFT_v1g28237	transcription factor sp5
706	NVE15332	2140.34	2.38244	0.252017	5.48548	4.12348e-08	1.5067e-06	NEMVEDRAFT_v1g218758	voltage-gated potassium channel
707	NVE17536	66.4234	2.38221	0.425344	3.24963	0.00115555	0.0161945	#N/A	#N/A
708	NVE24488	3239.37	2.38075	0.310402	4.44826	8.65679e-06	0.000204845	NEMVEDRAFT_v1g243241	#N/A
709	NVE16780	5151.58	2.38059	0.236574	5.83577	5.35425e-09	2.25112e-07	NEMVEDRAFT_v1g248060	#N/A
710	NVE11739	381.751	2.37654	0.384039	3.58438	0.000337877	0.00541304	NEMVEDRAFT_v1g91474	#N/A
711	NVE15124	91.7852	2.3765	0.43256	3.18221	0.00146157	0.0199343	NEMVEDRAFT_v1g218648	#N/A
712	NVE14282	1041.15	2.37368	0.217498	6.31581	2.68742e-10	1.31343e-08	NEMVEDRAFT_v1g93709	natriuretic peptide receptor 1-like
713	NVE8347	435.619	2.37207	0.375134	3.65756	0.000254629	0.0042376	NEMVEDRAFT_v1g89019	phospholipase c-like 1
714	NVE7439	219.951	2.37192	0.396722	3.45815	0.000543908	0.00823003	NEMVEDRAFT_v1g88728	metabotropic glutamate receptor 2-like
715	NVE15430	2157.29	2.36974	0.235076	5.82681	5.64959e-09	2.37099e-07	NEMVEDRAFT_v1g163111	#N/A
716	NVE11983	855.799	2.36958	0.276991	4.94448	7.63459e-07	2.22469e-05	NEMVEDRAFT_v1g216887	guanine nucleotide-binding protein g g g subunit gamma-12-like
717	NVE18863	1917.75	2.36957	0.208446	6.57041	5.01769e-11	2.65388e-09	NEMVEDRAFT_v1g248309	#N/A
718	NVE2095	205.061	2.36801	0.298354	4.58519	4.53567e-06	0.000113104	NEMVEDRAFT_v1g1001	potassium voltage-gated channel subfamily d member 1
719	NVE9243	2673.76	2.36663	0.203384	6.71947	1.82382e-11	1.0305e-09	NEMVEDRAFT_v1g45158	#N/A
720	NVE19619	793.468	2.36349	0.259851	5.24719	1.54435e-07	5.09637e-06	#N/A	#N/A
721	NVE3021	825.755	2.36299	0.263572	5.17121	2.32577e-07	7.41112e-06	#N/A	#N/A
722	NVE13585	612.909	2.35934	0.246352	5.51785	3.4317e-08	1.27402e-06	NEMVEDRAFT_v1g38684	#N/A
723	NVE3518	213.481	2.35824	0.349636	3.88471	0.000102451	0.00187619	NEMVEDRAFT_v1g211335,NEMVEDRAFT_v1g211334	sodium nonvoltage-gated 1 gamma-like
724	NVE2130	2015.63	2.3577	0.245883	5.52172	3.35697e-08	1.24828e-06	NEMVEDRAFT_v1g85851	#N/A
725	NVE18864	350.316	2.3564	0.279081	4.86023	1.1725e-06	3.28046e-05	NEMVEDRAFT_v1g248309	uncharacterized protein loc100890907
726	NVE18559	93.9837	2.34991	0.439416	3.07205	0.00212592	0.0276835	#N/A	#N/A
727	NVE24401	611.091	2.34534	0.328485	4.09558	4.21113e-05	0.000854248	#N/A	#N/A
728	NVE18516	2601.47	2.33804	0.233641	5.72688	1.02293e-08	4.17204e-07	NEMVEDRAFT_v1g241628	#N/A
729	NVE12468	336.911	2.33795	0.393598	3.39927	0.000675653	0.0099759	NEMVEDRAFT_v1g201520	#N/A
730	NVE4995	177.379	2.33222	0.394913	3.37345	0.000742324	0.0108633	NEMVEDRAFT_v1g157258	#N/A
731	NVE18800	130.825	2.33069	0.323884	4.10855	3.98145e-05	0.00081551	#N/A	#N/A
732	NVE1570	1699.69	2.32977	0.319692	4.15952	3.1891e-05	0.000666175	NEMVEDRAFT_v1g244196	#N/A
733	NVE13229	172.673	2.32913	0.36308	3.66072	0.000251509	0.00419774	NEMVEDRAFT_v1g17538	#N/A
734	NVE13853	1062.65	2.32657	0.235572	5.63128	1.78877e-08	6.9762e-07	NEMVEDRAFT_v1g64855	#N/A
735	NVE18512	1116.37	2.32172	0.326914	4.04301	5.27684e-05	0.0010484	#N/A	---NA---
736	NVE23165	2760.01	2.32129	0.257863	5.12402	2.99087e-07	9.40115e-06	NEMVEDRAFT_v1g166469	#N/A
737	NVE13989	2929.12	2.32014	0.319616	4.13039	3.62151e-05	0.000751083	NEMVEDRAFT_v1g202155	---NA---
738	NVE6921	90.5513	2.31729	0.388842	3.38773	0.000704731	0.0103844	NEMVEDRAFT_v1g239707	#N/A
739	NVE14672	99.5974	2.31441	0.373768	3.51664	0.000437041	0.00679041	NEMVEDRAFT_v1g218339	#N/A
740	NVE15193	308.685	2.31053	0.392195	3.34152	0.000833216	0.0120942	#N/A	leucine-rich repeat kinase
741	NVE7992	1569.76	2.30833	0.206461	6.33693	2.34385e-10	1.15527e-08	#N/A	#N/A
742	NVE20960	703.617	2.30774	0.284074	4.60353	4.1539e-06	0.000104483	NEMVEDRAFT_v1g82580	#N/A
743	NVE16132	178.481	2.30707	0.405318	3.22479	0.00126066	0.0174772	NEMVEDRAFT_v1g95464	#N/A
744	NVE24893	686.268	2.30052	0.435376	2.98711	0.00281626	0.035438	#N/A	#N/A
745	NVE18685	523.518	2.29976	0.236249	5.50163	3.76293e-08	1.39475e-06	#N/A	two pore potassium channel protein sup-9-like
746	NVE24308	7867.04	2.29823	0.261641	4.96189	6.98101e-07	2.04971e-05	#N/A	#N/A
747	NVE3407	178.755	2.29702	0.388642	3.33733	0.000845887	0.0122627	NEMVEDRAFT_v1g211234	#N/A
748	NVE19832	291.656	2.2967	0.400761	3.23559	0.00121392	0.0169203	NEMVEDRAFT_v1g35673	#N/A
749	NVE17807	231.926	2.29666	0.244939	5.29381	1.19795e-07	4.01038e-06	#N/A	#N/A
750	NVE12924	1956.13	2.29642	0.346103	3.74578	0.000179837	0.00310671	NEMVEDRAFT_v1g196786	#N/A
751	NVE2302	2090.12	2.29433	0.248406	5.21053	1.88297e-07	6.0923e-06	#N/A	#N/A
752	NVE23124	438.008	2.29101	0.261293	4.94086	7.77802e-07	2.2608e-05	#N/A	#N/A
753	NVE10704	906.097	2.29058	0.274975	4.69345	2.68639e-06	6.98461e-05	#N/A	#N/A
754	NVE5749	4708.93	2.28447	0.299871	4.28343	1.84036e-05	0.000410334	#N/A	#N/A
755	NVE3846	931.132	2.27876	0.231033	5.53497	3.11287e-08	1.16124e-06	NEMVEDRAFT_v1g239384	#N/A
756	NVE23316	352.847	2.27849	0.389655	3.28108	0.00103412	0.0146792	#N/A	#N/A
757	NVE17904	577.441	2.27792	0.352859	3.62163	0.000292753	0.0047861	NEMVEDRAFT_v1g3734	pou domain drifter cf-1a
758	NVE515	763.552	2.27725	0.262332	4.86883	1.12259e-06	3.15989e-05	#N/A	#N/A
759	NVE20826	172.921	2.27573	0.397855	3.20652	0.00134352	0.0185041	NEMVEDRAFT_v1g1146	potassium voltage-gated channel subfamily a member 2-like
760	NVE11027	321.339	2.27499	0.238338	5.34951	8.8191e-08	3.04023e-06	NEMVEDRAFT_v1g216239	#N/A
761	NVE22449	929.366	2.27246	0.324459	3.92179	8.78945e-05	0.00163942	NEMVEDRAFT_v1g30081,NEMVEDRAFT_v1g83511	echinoderm microtubule-associated 6
762	NVE19182	753.351	2.27166	0.351688	3.61589	0.000299315	0.00487618	NEMVEDRAFT_v1g204357	#N/A
763	NVE9306	297.844	2.27072	0.380093	3.34319	0.000828208	0.012029	NEMVEDRAFT_v1g326	phosphoinositide 3-kinase regulatory subunit 4
764	NVE11270	1691.61	2.269	0.341298	3.71814	0.000200692	0.00342358	NEMVEDRAFT_v1g91019	formin 2
765	NVE17686	1784.46	2.26783	0.333864	3.79743	0.000146201	0.00259135	NEMVEDRAFT_v1g62471	pou domain drifter cf-1a
766	NVE13892	2620.75	2.26668	0.253926	4.98837	6.08893e-07	1.80148e-05	NEMVEDRAFT_v1g202038	novel protein human titin
767	NVE4281	360.049	2.26431	0.324269	3.89897	9.66044e-05	0.00178464	NEMVEDRAFT_v1g189527	tumor necrosis factor alpha-induced protein 8-like
768	NVE26185	221.865	2.26095	0.349585	3.60699	0.000309765	0.0050217	NEMVEDRAFT_v1g208963	#N/A
769	NVE6228	5847.72	2.26079	0.223946	5.62989	1.80325e-08	7.02084e-07	NEMVEDRAFT_v1g239647	#N/A
770	NVE20064	436.364	2.25805	0.318313	3.95223	7.74277e-05	0.00147024	NEMVEDRAFT_v1g220623	#N/A
771	NVE15125	213.587	2.25747	0.35767	3.51571	0.000438573	0.00680508	#N/A	#N/A
772	NVE3047	467.816	2.25746	0.30698	4.09624	4.19919e-05	0.000853319	NEMVEDRAFT_v1g86565	gamma-aminobutyric acid b receptor 2
773	NVE7273	130.415	2.25614	0.390541	3.21641	0.00129807	0.0179315	NEMVEDRAFT_v1g213892	somatostatin receptor
774	NVE5329	1306.56	2.2555	0.348019	3.60756	0.000309094	0.00501434	NEMVEDRAFT_v1g245425	#N/A
775	NVE26006	357.266	2.25447	0.255294	4.9138	8.93257e-07	2.56104e-05	NEMVEDRAFT_v1g21500	#N/A
776	NVE1308	423.134	2.25358	0.270785	4.62942	3.66683e-06	9.29384e-05	NEMVEDRAFT_v1g35272	probable cationic amino acid transporter
777	NVE17941	48.3407	2.25246	0.412419	3.03688	0.00239044	0.0305781	NEMVEDRAFT_v1g151975	probable e3 ubiquitin-protein ligase hectd2
778	NVE3660	147.32	2.25195	0.433596	2.88736	0.00388494	0.0464869	NEMVEDRAFT_v1g244903	fibroblast growth factor 10
779	NVE16917	377.086	2.24828	0.322036	3.87622	0.00010609	0.00193976	NEMVEDRAFT_v1g219453	synapse-associated protein
780	NVE15709	966.184	2.24416	0.424699	2.92951	0.00339498	0.0413068	NEMVEDRAFT_v1g136532	amyloid beta precursor protein- family member 1
781	NVE13227	467.978	2.2432	0.292337	4.25263	2.11273e-05	0.000463043	NEMVEDRAFT_v1g217516	fibroblast growth factor 9
782	NVE4137	3737.78	2.23594	0.219608	5.62796	1.8235e-08	7.08777e-07	NEMVEDRAFT_v1g248701	inositol polyphosphate 5-phosphatase k
783	NVE3895	2317.05	2.22859	0.291743	4.21122	2.53994e-05	0.000545829	#N/A	#N/A
784	NVE7778	828.941	2.22819	0.287107	4.27782	1.88736e-05	0.000419201	NEMVEDRAFT_v1g214250	#N/A
785	NVE6960	1081.59	2.22734	0.25515	4.81025	1.50739e-06	4.13538e-05	NEMVEDRAFT_v1g230391	#N/A
786	NVE82	528.423	2.22711	0.320323	3.83084	0.000127704	0.00229689	#N/A	#N/A
787	NVE23972	2596.29	2.22527	0.313491	3.90847	9.28835e-05	0.00172415	NEMVEDRAFT_v1g238752	guanine nucleotide-binding protein subunit gamma-e
788	NVE25547	534.86	2.2219	0.410888	2.97381	0.0029413	0.0366728	NEMVEDRAFT_v1g208402	#N/A
789	NVE3431	163.197	2.2172	0.357939	3.40058	0.000672443	0.00993483	NEMVEDRAFT_v1g156965	na+ k+ alpha 1 polypeptide
790	NVE8517	1017.32	2.21611	0.297296	4.09058	4.30302e-05	0.000871361	#N/A	#N/A
791	NVE2023	1336.2	2.21389	0.358056	3.39023	0.000698332	0.0102976	#N/A	#N/A
792	NVE9245	922.909	2.21352	0.291176	4.16764	3.07764e-05	0.000645218	#N/A	#N/A
793	NVE4495	269.699	2.21199	0.30625	3.95753	7.57301e-05	0.00144036	NEMVEDRAFT_v1g117688	homeobox protein hox-b3
794	NVE22412	1225.73	2.20536	0.278958	4.32094	1.55363e-05	0.000352511	NEMVEDRAFT_v1g159302	btb poz domain-containing protein kctd3
795	NVE16462	1199.47	2.20144	0.267211	4.49621	6.91749e-06	0.000166928	NEMVEDRAFT_v1g177893	golgi-associated plant pathogenesis-related protein 1
796	NVE15868	688.38	2.19829	0.344202	3.48136	0.000498875	0.00764347	NEMVEDRAFT_v1g202891	#N/A
797	NVE12658	887.368	2.19822	0.395399	3.0304	0.00244227	0.0311311	NEMVEDRAFT_v1g223528	#N/A
798	NVE23271	14115.4	2.19789	0.194863	6.14735	7.87882e-10	3.60713e-08	NEMVEDRAFT_v1g234931	camp-dependent protein kinase type ii regulatory subunit-like
799	NVE5058	272.207	2.19653	0.405744	2.94897	0.00318834	0.0392878	#N/A	#N/A
800	NVE14024	4838	2.19593	0.255257	4.68521	2.79666e-06	7.23883e-05	NEMVEDRAFT_v1g217995,NEMVEDRAFT_v1g14687	#N/A
801	NVE25790	70.7723	2.19115	0.41415	2.87613	0.00402584	0.0479253	#N/A	#N/A
802	NVE22450	914.388	2.18929	0.32702	3.63674	0.000276105	0.00454602	NEMVEDRAFT_v1g30081	echinoderm microtubule-associated 6
803	NVE10444	2789.99	2.18825	0.33552	3.54153	0.000397818	0.00625227	NEMVEDRAFT_v1g161808	insulin gene enhancer protein isl-1
804	NVE24272	2817.32	2.18471	0.325112	3.64401	0.000268425	0.00443533	NEMVEDRAFT_v1g243179	#N/A
805	NVE16666	417.776	2.18439	0.288807	4.10097	4.11424e-05	0.000837526	NEMVEDRAFT_v1g224140	#N/A
806	NVE23123	722.812	2.18218	0.387558	3.05032	0.00228596	0.0294203	#N/A	#N/A
807	NVE12378	1150.29	2.18117	0.299939	3.93803	8.2153e-05	0.00154603	#N/A	tripartite motif-containing protein 71
808	NVE21765	1959.77	2.18081	0.285793	4.13171	3.60076e-05	0.000747449	NEMVEDRAFT_v1g50123	protein retinal degeneration b-like
809	NVE24200	6039.45	2.17899	0.380925	3.09507	0.00196769	0.0259439	NEMVEDRAFT_v1g235000	alpha tubulin
810	NVE9310	579.254	2.17442	0.300701	3.90562	9.39857e-05	0.00174182	NEMVEDRAFT_v1g9098	glutathione peroxidase 3
811	NVE12945	3971.7	2.17223	0.242326	4.83744	1.31523e-06	3.6577e-05	NEMVEDRAFT_v1g177567	#N/A
812	NVE6940	285.72	2.16927	0.26285	4.44843	8.65006e-06	0.000204845	NEMVEDRAFT_v1g199991,NEMVEDRAFT_v1g199992	resistance-nodulation-cell division superfamily
813	NVE22611	219.44	2.16905	0.401043	2.91501	0.00355675	0.043028	NEMVEDRAFT_v1g103931	#N/A
814	NVE7896	489.989	2.16788	0.26488	4.40911	1.03797e-05	0.000242396	NEMVEDRAFT_v1g246120	#N/A
815	NVE17330	569.996	2.16481	0.326152	3.57138	0.000355106	0.0056345	NEMVEDRAFT_v1g203447	major facilitator superfamily domain-containing protein 3
816	NVE3091	2413.24	2.16476	0.221246	5.26454	1.4054e-07	4.67109e-06	NEMVEDRAFT_v1g228321	hippocalcin-like protein 1
817	NVE26094	850.97	2.15688	0.243621	4.74868	2.04744e-06	5.45812e-05	NEMVEDRAFT_v1g110192	#N/A
818	NVE24173	504.68	2.15675	0.327185	3.53544	0.000407091	0.00637639	#N/A	#N/A
819	NVE20996	1739.01	2.15489	0.308284	3.74619	0.000179537	0.00310385	NEMVEDRAFT_v1g39913	homeobox protein emx1
820	NVE14728	1786.31	2.15453	0.285905	4.03815	5.38735e-05	0.00106761	#N/A	#N/A
821	NVE19082	13603	2.1539	0.192246	6.00221	1.94647e-09	8.57259e-08	NEMVEDRAFT_v1g82385	receptor-type tyrosine-protein phosphatase n2
822	NVE18455	12445.5	2.15361	0.18821	6.12935	8.8238e-10	4.02386e-08	NEMVEDRAFT_v1g139520	rtn1b protein
823	NVE10571	2100.48	2.15126	0.264653	4.35009	1.36079e-05	0.000311811	NEMVEDRAFT_v1g246807	#N/A
824	NVE26186	158.411	2.14957	0.391599	2.93559	0.00332911	0.0407622	NEMVEDRAFT_v1g208963	#N/A
825	NVE9781	1669.92	2.14712	0.297052	3.86167	0.000112613	0.00204611	NEMVEDRAFT_v1g230646	peptidylglycine alpha-hydroxylating monooxygenase
826	NVE4554	122.346	2.1466	0.308865	3.7123	0.000205386	0.00349594	#N/A	btb poz domain-containing protein kctd7
827	NVE14965	130.36	2.1449	0.318267	3.59731	0.000321525	0.00519417	NEMVEDRAFT_v1g218492	#N/A
828	NVE5279	106.608	2.14479	0.329456	3.4748	0.000511229	0.0078018	#N/A	#N/A
829	NVE1087	1653.36	2.1436	0.281066	4.06879	4.72586e-05	0.00095034	#N/A	#N/A
830	NVE7349	447.634	2.14322	0.259522	4.40509	1.0574e-05	0.000246683	NEMVEDRAFT_v1g45	sodium channel protein 60e-like
831	NVE20901	653.539	2.13915	0.264247	4.31091	1.62582e-05	0.000366736	NEMVEDRAFT_v1g197497,NEMVEDRAFT_v1g197496	#N/A
832	NVE25212	1028.14	2.13843	0.225404	5.05062	4.40385e-07	1.33359e-05	NEMVEDRAFT_v1g159647	#N/A
833	NVE2513	368.183	2.13605	0.353456	3.21413	0.00130843	0.0180638	#N/A	#N/A
834	NVE20066	552.853	2.13267	0.284288	3.98422	6.77035e-05	0.00130051	NEMVEDRAFT_v1g140871	#N/A
835	NVE2273	131.238	2.13147	0.387592	2.91921	0.00350915	0.0425617	NEMVEDRAFT_v1g244396	phosphonoacetaldehyde hydrolase
836	NVE18720	3009.67	2.12655	0.239953	4.69488	2.66757e-06	6.94348e-05	NEMVEDRAFT_v1g98301	erythrocyte band 7 integral membrane protein
837	NVE26187	258.449	2.12371	0.280551	4.00537	6.19192e-05	0.00120136	NEMVEDRAFT_v1g208963	#N/A
838	NVE19071	316.99	2.12323	0.384364	2.92232	0.00347434	0.0421838	NEMVEDRAFT_v1g197394	#N/A
839	NVE11705	719	2.11979	0.249379	4.49033	7.11119e-06	0.000171423	NEMVEDRAFT_v1g91648	#N/A
840	NVE22413	561.373	2.11734	0.236221	4.73006	2.24457e-06	5.93582e-05	NEMVEDRAFT_v1g159302	btb poz domain-containing protein kctd3
841	NVE13615	1939.39	2.11652	0.264115	4.22741	2.36396e-05	0.000510854	NEMVEDRAFT_v1g92936	flavonol reductase cinnamoyl-
842	NVE20780	894.336	2.11501	0.295845	3.76891	0.000163965	0.00286457	NEMVEDRAFT_v1g242232	#N/A
843	NVE12475	212.771	2.11045	0.355742	3.12152	0.00179921	0.0239681	NEMVEDRAFT_v1g240418	#N/A
844	NVE7224	253.808	2.10455	0.364242	3.03246	0.0024257	0.0309607	NEMVEDRAFT_v1g121980	serine threonine-protein kinase nek9
845	NVE13933	226.144	2.1043	0.375588	2.94019	0.00328015	0.0402906	NEMVEDRAFT_v1g202086	hemicentin 2
846	NVE3574	1131.39	2.10366	0.342067	3.22645	0.00125336	0.0173969	#N/A	#N/A
847	NVE4206	1073.24	2.10123	0.270703	4.06805	4.74073e-05	0.000952378	NEMVEDRAFT_v1g189473	myosin-2 essential light chain
848	NVE10948	949.254	2.09654	0.299741	3.65829	0.000253901	0.00422852	#N/A	#N/A
849	NVE25316	2564.51	2.09469	0.300743	3.63995	0.000272693	0.00449623	NEMVEDRAFT_v1g228199	#N/A
850	NVE13353	629.807	2.09467	0.337913	3.23951	0.00119737	0.0167097	#N/A	#N/A
851	NVE20095	915.286	2.09372	0.250987	4.35765	1.31465e-05	0.000302434	NEMVEDRAFT_v1g241996	#N/A
852	NVE13228	547.882	2.09359	0.231709	4.71969	2.36206e-06	6.22521e-05	NEMVEDRAFT_v1g174348	#N/A
853	NVE12832	316.527	2.0933	0.317562	3.4428	0.000575724	0.0086493	#N/A	twik (kcnk-like) family of potasium alpha subunit 40
854	NVE22301	587.761	2.09317	0.293772	3.72117	0.000198302	0.00339031	#N/A	#N/A
855	NVE18657	380.537	2.08936	0.291589	3.73596	0.000187001	0.00321421	#N/A	#N/A
856	NVE18311	452.576	2.08782	0.365295	2.97791	0.00290217	0.0363394	NEMVEDRAFT_v1g241568,NEMVEDRAFT_v1g97959,NEMVEDRAFT_v1g97748	#N/A
857	NVE20666	2202.43	2.08458	0.23138	4.68746	2.76611e-06	7.17577e-05	NEMVEDRAFT_v1g184530	diacylglycerol kinase beta
858	NVE1089	1696.91	2.08456	0.298676	3.63121	0.000282093	0.00463069	#N/A	#N/A
859	NVE21500	197.707	2.08397	0.280456	3.86502	0.000111078	0.00202062	NEMVEDRAFT_v1g102204	#N/A
860	NVE12988	851.873	2.06713	0.274116	3.893	9.9012e-05	0.00182041	NEMVEDRAFT_v1g227950	tnf receptor-associated factor 4
861	NVE18081	3036.62	2.06545	0.253672	4.20012	2.6677e-05	0.000571693	NEMVEDRAFT_v1g234636	#N/A
862	NVE2512	1337.16	2.06462	0.210335	5.06154	4.15888e-07	1.26936e-05	NEMVEDRAFT_v1g114311	shaw potassium channel
863	NVE22137	1184.1	2.06351	0.229582	4.63236	3.61512e-06	9.18289e-05	#N/A	#N/A
864	NVE23348	129.423	2.06283	0.312051	3.40596	0.000659315	0.00977203	NEMVEDRAFT_v1g105138	#N/A
865	NVE5361	408.107	2.0626	0.358368	2.9651	0.00302581	0.0375045	#N/A	#N/A
866	NVE25813	330.066	2.06212	0.346775	3.06283	0.00219251	0.0283752	#N/A	glutaminyl-peptide cyclotransferase
867	NVE7792	1878.14	2.06197	0.256666	4.13755	3.51033e-05	0.00073064	#N/A	kinase d-interacting substrate of 220 kda-like
868	NVE6758	3611.72	2.05748	0.332429	3.18107	0.0014673	0.019995	NEMVEDRAFT_v1g121336	protein apcdd1 precursor
869	NVE7338	1439.36	2.05186	0.226145	4.65127	3.29899e-06	8.42606e-05	#N/A	calcium-activated potassium channel subunit beta-4
870	NVE23057	859.588	2.05122	0.304621	3.4509	0.000558728	0.00843775	NEMVEDRAFT_v1g206803	potassium voltage-gated channel subfamily a member 4
871	NVE10335	690.072	2.04507	0.289406	3.61108	0.000304929	0.0049537	NEMVEDRAFT_v1g200814	neuropeptide ff receptor 2
872	NVE14851	445	2.04461	0.344216	3.03475	0.00240732	0.0307601	#N/A	#N/A
873	NVE3514	2281.91	2.04305	0.283468	3.67962	0.000233586	0.00392119	NEMVEDRAFT_v1g116118	amyloid beta a4 precursor protein-binding family a member 2-like isoform 2
874	NVE18816	261.822	2.03861	0.3342	3.10774	0.00188522	0.0249845	NEMVEDRAFT_v1g220271	achain crystal structure of gcamp2-
875	NVE12597	3652.63	2.03835	0.259092	4.00765	6.1326e-05	0.00119306	NEMVEDRAFT_v1g217272,NEMVEDRAFT_v1g131171,NEMVEDRAFT_v1g174172,NEMVEDRAFT_v1g217270	thioester-containing protein
876	NVE14291	626.422	2.03382	0.287533	3.59549	0.000323777	0.00521964	NEMVEDRAFT_v1g240756	discoidin domain-containing receptor 2
877	NVE16337	234.587	2.02676	0.292415	3.51131	0.000445905	0.00690036	#N/A	#N/A
878	NVE9973	636.949	2.0258	0.295382	3.4728	0.000515068	0.00784242	NEMVEDRAFT_v1g33439	neuroligin- x-linked isoform 2
879	NVE1835	1818.72	2.02448	0.187017	5.478	4.30161e-08	1.56193e-06	#N/A	frizzled homolog 10
880	NVE20779	455.639	2.02437	0.200983	5.09679	3.4547e-07	1.06567e-05	NEMVEDRAFT_v1g242232	#N/A
881	NVE15884	1100.58	2.02299	0.339989	3.0089	0.00262194	0.0332094	NEMVEDRAFT_v1g37059	member ras oncogene family
882	NVE10345	108.85	2.02075	0.346097	2.94932	0.00318473	0.0392642	NEMVEDRAFT_v1g240067	#N/A
883	NVE2275	1731.93	2.01803	0.332557	3.06121	0.00220445	0.0284979	NEMVEDRAFT_v1g229921	7-dehydrocholesterol reductase
884	NVE13230	352.92	2.01367	0.338922	2.99088	0.00278179	0.0350234	NEMVEDRAFT_v1g247415	#N/A
885	NVE21859	175.214	2.01158	0.350546	2.88572	0.00390515	0.0466805	#N/A	#N/A
886	NVE19634	374.793	2.00868	0.323459	3.1184	0.00181835	0.0241813	NEMVEDRAFT_v1g220433	#N/A
887	NVE11736	307.385	2.0069	0.308616	3.26264	0.0011038	0.0155256	NEMVEDRAFT_v1g91371	neuronal acetylcholine receptor subunit alpha-10-like
888	NVE8594	1321.7	2.00368	0.325373	3.08469	0.00203762	0.0267594	NEMVEDRAFT_v1g123871,NEMVEDRAFT_v1g246210,NEMVEDRAFT_v1g214588	#N/A
889	NVE10656	731.599	2.00047	0.220497	4.53731	5.69752e-06	0.000139082	NEMVEDRAFT_v1g246842	#N/A
890	NVE3894	6821.45	1.99882	0.227882	4.38307	1.17021e-05	0.00027055	NEMVEDRAFT_v1g86996	synaptic vesicle membrane protein vat-1 homolog
891	NVE12102	869.426	1.99652	0.319739	3.11665	0.00182918	0.0243114	NEMVEDRAFT_v1g240368	#N/A
892	NVE2433	757.816	1.9957	0.288961	3.44578	0.000569413	0.00857116	#N/A	#N/A
893	NVE12818	277.821	1.9949	0.333287	2.98512	0.00283468	0.0356118	NEMVEDRAFT_v1g223563	#N/A
894	NVE13269	154.036	1.99467	0.30018	3.31358	0.000921084	0.0132451	NEMVEDRAFT_v1g131951	trace amine-associated receptor 7d
895	NVE8099	604.708	1.98815	0.259037	3.81471	0.000136342	0.00243336	#N/A	#N/A
896	NVE5700	2021.89	1.98665	0.319718	3.086	0.00202871	0.0266726	NEMVEDRAFT_v1g245490	sodium potassium-transporting atpase subunit alpha-2 proprotein
897	NVE6321	342.699	1.98645	0.331847	2.97261	0.00295281	0.036757	NEMVEDRAFT_v1g120549	mitogen-activated protein kinase kinase kinase 1
898	NVE14620	1078.52	1.98573	0.334196	2.94956	0.00318223	0.0392543	NEMVEDRAFT_v1g93883	testis-expressed sequence 2
899	NVE12021	4554.67	1.9838	0.30299	3.24699	0.00116632	0.0163355	#N/A	syndecan-3 precursor
900	NVE17739	259.217	1.98247	0.308967	3.17986	0.00147345	0.0200551	NEMVEDRAFT_v1g40063	#N/A
901	NVE15813	8384.9	1.98132	0.203469	4.82294	1.41461e-06	3.90594e-05	NEMVEDRAFT_v1g95071,NEMVEDRAFT_v1g94939	neuronal migration protein doublecortin isoform a
902	NVE23857	5516.72	1.97445	0.201891	4.82661	1.38878e-06	3.8438e-05	#N/A	#N/A
903	NVE9479	1365.69	1.97328	0.240422	4.04822	5.16092e-05	0.00102713	NEMVEDRAFT_v1g89857	octopamine receptor
904	NVE16883	804.366	1.97069	0.332649	2.91806	0.00352221	0.0426754	NEMVEDRAFT_v1g96056	uncharacterized serine threonine-protein kinase 494-like
905	NVE10788	3294.12	1.96968	0.274727	3.52961	0.000416166	0.00649656	NEMVEDRAFT_v1g234362	ras-related protein rab-30
906	NVE13963	2352.09	1.96799	0.234766	4.12322	3.73609e-05	0.000769336	NEMVEDRAFT_v1g181917	cnnos1
907	NVE4151	290.275	1.96765	0.30544	3.16806	0.00153462	0.0207901	#N/A	discoidin domain-containing receptor 2
908	NVE6941	278.458	1.96724	0.293327	3.29748	0.000975553	0.013959	NEMVEDRAFT_v1g199992	#N/A
909	NVE24721	521.441	1.96643	0.244858	3.9469	7.91705e-05	0.0015021	#N/A	#N/A
910	NVE22740	845.419	1.95621	0.216239	4.42202	9.77825e-06	0.000229042	NEMVEDRAFT_v1g206596	#N/A
911	NVE8200	1398.78	1.95537	0.251041	3.80565	0.000141431	0.00251623	#N/A	#N/A
912	NVE3651	789.759	1.95394	0.249989	3.81592	0.000135675	0.00242519	NEMVEDRAFT_v1g211472	#N/A
913	NVE8452	521.56	1.95153	0.328405	2.89743	0.0037624	0.0451605	NEMVEDRAFT_v1g5679	histone deacetylase
914	NVE21872	581.598	1.9476	0.329447	2.87633	0.00402331	0.0479198	NEMVEDRAFT_v1g20975	#N/A
915	NVE22575	1730.43	1.94483	0.304686	3.10101	0.00192864	0.0254871	NEMVEDRAFT_v1g178696	#N/A
916	NVE2456	4212.81	1.9418	0.309771	3.04032	0.00236329	0.0302809	#N/A	#N/A
917	NVE8290	2719.4	1.93796	0.205897	4.55548	5.22653e-06	0.000129081	NEMVEDRAFT_v1g70665	#N/A
918	NVE7534	474.032	1.9379	0.289135	3.24383	0.00117933	0.0164979	NEMVEDRAFT_v1g239769	#N/A
919	NVE19618	613.93	1.93009	0.26132	3.55919	0.000371994	0.00588233	#N/A	protein kiaa0284-like isoform 2
920	NVE21779	534.856	1.92673	0.322396	2.8745	0.00404669	0.048103	NEMVEDRAFT_v1g206034	#N/A
921	NVE21580	5017.02	1.9242	0.264217	3.4979	0.000468942	0.00723751	#N/A	#N/A
922	NVE2823	1675.59	1.92322	0.198243	4.657	3.20845e-06	8.23523e-05	NEMVEDRAFT_v1g10501	#N/A
923	NVE13075	960.197	1.92248	0.321141	2.87251	0.00407221	0.0483531	NEMVEDRAFT_v1g92483	#N/A
924	NVE9257	151.709	1.9211	0.321591	2.86419	0.00418079	0.0493892	#N/A	#N/A
925	NVE10208	1496.6	1.91854	0.289412	3.17381	0.00150453	0.0204302	NEMVEDRAFT_v1g127195	#N/A
926	NVE19942	721.956	1.90744	0.277276	3.27269	0.00106528	0.0150569	NEMVEDRAFT_v1g99757	regulating synaptic membrane exocytosis protein 2-like
927	NVE12749	2536.72	1.90721	0.264899	3.42474	0.000615395	0.00920877	NEMVEDRAFT_v1g217424	#N/A
928	NVE17084	190099	1.90387	0.190679	4.74027	2.13429e-06	5.6571e-05	#N/A	#N/A
929	NVE8066	2838.46	1.89921	0.281281	3.19685	0.00138936	0.0190449	#N/A	#N/A
930	NVE5442	9076.09	1.8984	0.312797	2.87216	0.00407681	0.0483805	NEMVEDRAFT_v1g160849	polycystin-2
931	NVE10304	243.11	1.8969	0.274879	3.26289	0.00110281	0.015521	NEMVEDRAFT_v1g223194	#N/A
932	NVE15192	722.1	1.89496	0.308476	2.90122	0.00371712	0.0447097	#N/A	#N/A
933	NVE18869	444.242	1.89479	0.292329	3.0609	0.00220673	0.0285114	NEMVEDRAFT_v1g220309	#N/A
934	NVE20260	3290.23	1.89222	0.20369	4.38027	1.18531e-05	0.000273494	#N/A	#N/A
935	NVE22062	1289.27	1.89195	0.198154	4.5013	6.75404e-06	0.000163324	NEMVEDRAFT_v1g25593	alpha-1d adrenergic receptor-like
936	NVE25654	1081.45	1.89079	0.298705	2.98218	0.00286202	0.0359163	NEMVEDRAFT_v1g243609	ubiquitin carboxyl-terminal hydrolase 32
937	NVE1500	2073.15	1.88662	0.305533	2.90189	0.00370916	0.0446603	NEMVEDRAFT_v1g112414,NEMVEDRAFT_v1g168693	atp-binding sub-family a member 2
938	NVE2650	230.696	1.88422	0.301632	2.93146	0.00337377	0.0410703	NEMVEDRAFT_v1g210743	#N/A
939	NVE1274	1239.03	1.88349	0.254411	3.4727	0.000515245	0.00784242	NEMVEDRAFT_v1g179195	#N/A
940	NVE10216	3856.2	1.87871	0.242375	3.62543	0.000288476	0.00472285	NEMVEDRAFT_v1g192346	probable e3 ubiquitin-protein ligase hectd2
941	NVE19426	452.73	1.87593	0.283919	3.08515	0.00203448	0.0267333	NEMVEDRAFT_v1g229065	gtp-binding protein ypt1
942	NVE24101	683.723	1.87499	0.206468	4.23788	2.25635e-05	0.000491266	NEMVEDRAFT_v1g238811	#N/A
943	NVE24419	369.565	1.86316	0.275867	3.12891	0.00175454	0.023481	NEMVEDRAFT_v1g106590	#N/A
944	NVE12731	922.295	1.86052	0.279817	3.0753	0.00210294	0.027446	NEMVEDRAFT_v1g217414	#N/A
945	NVE17793	1024.5	1.85753	0.272323	3.14895	0.00163858	0.0220438	NEMVEDRAFT_v1g40044	guanylate cyclase
946	NVE15798	3042.14	1.85699	0.295692	2.89824	0.00375264	0.0450667	NEMVEDRAFT_v1g95089	#N/A
947	NVE13836	1085.8	1.84873	0.283101	2.99798	0.00271772	0.0343474	NEMVEDRAFT_v1g217955	probable g-protein coupled receptor 133
948	NVE1335	2670.89	1.84388	0.291005	2.89987	0.00373319	0.0448564	NEMVEDRAFT_v1g85553,NEMVEDRAFT_v1g85543	kinesin family member 21b
949	NVE24121	3702.09	1.8436	0.23761	3.55035	0.000384726	0.00606297	NEMVEDRAFT_v1g83866	camp-dependent protein kinase type i-alpha regulatory subunit
950	NVE6843	1572.18	1.84311	0.207828	4.05677	4.97554e-05	0.000994507	#N/A	transcriptional-regulating factor 1
951	NVE9289	424.175	1.83881	0.263125	3.18789	0.00143316	0.0195874	NEMVEDRAFT_v1g125098	t-box 15
952	NVE1651	1440.02	1.83695	0.188374	4.44302	8.87057e-06	0.000209689	#N/A	#N/A
953	NVE3924	492.886	1.83517	0.239238	3.49095	0.000481307	0.00739387	NEMVEDRAFT_v1g199398	#N/A
954	NVE2488	571.678	1.83251	0.245879	3.38588	0.000709513	0.0104293	NEMVEDRAFT_v1g72008	ste ste11 ask protein kinase
955	NVE8107	1553.29	1.82965	0.243104	3.41274	0.000643133	0.00956278	NEMVEDRAFT_v1g39846	par-domain protein isoform d
956	NVE15239	609.104	1.80963	0.258574	3.13112	0.00174142	0.0233459	NEMVEDRAFT_v1g240904	#N/A
957	NVE17654	1041.33	1.80694	0.243246	3.31741	0.000908576	0.0130896	#N/A	neuroligin- x-linked isoform 1
958	NVE12329	1102.44	1.80111	0.271063	2.95542	0.00312241	0.0385986	NEMVEDRAFT_v1g130775,NEMVEDRAFT_v1g48686	calmodulin-binding transcription activator 1-like
959	NVE9110	2578.48	1.7969	0.248702	3.20422	0.0013543	0.0186194	NEMVEDRAFT_v1g246358	calcium channel flower-like isoform 1
960	NVE8047	751.218	1.79573	0.259112	3.07099	0.00213348	0.0277508	NEMVEDRAFT_v1g79911	#N/A
961	NVE4667	781.279	1.7956	0.259337	3.06783	0.00215619	0.0279521	NEMVEDRAFT_v1g232024,NEMVEDRAFT_v1g59997	calcium voltage- r alpha 1e subunit
962	NVE19375	3560.29	1.79397	0.232488	3.41509	0.000637617	0.00949296	NEMVEDRAFT_v1g98829	#N/A
963	NVE16530	514.687	1.79109	0.275756	2.86881	0.00412024	0.0488233	#N/A	#N/A
964	NVE15812	654.586	1.78239	0.214742	3.6434	0.000269057	0.0044426	NEMVEDRAFT_v1g241011,NEMVEDRAFT_v1g95129	doublecortin kinase-2
965	NVE8669	982.844	1.78026	0.266031	2.93298	0.00335723	0.0409767	NEMVEDRAFT_v1g124119	t-complex protein 1 subunit beta
966	NVE22725	3102.38	1.77973	0.250933	3.10731	0.00188796	0.0250066	NEMVEDRAFT_v1g185477	#N/A
967	NVE17047	828.066	1.77065	0.222098	3.46985	0.000520749	0.00792099	#N/A	#N/A
968	NVE19373	1848.92	1.77044	0.258473	2.98073	0.00287565	0.0360678	#N/A	hypothetical protein BRAFLDRAFT_72012 [Branchiostoma floridae]
969	NVE3852	4426.69	1.76728	0.245266	3.12837	0.00175778	0.0234973	NEMVEDRAFT_v1g30522	epithelial splicing regulatory protein 2-like
970	NVE24421	1546.45	1.75816	0.218776	3.46546	0.000529329	0.0080409	NEMVEDRAFT_v1g106616	diacylglycerol kinase delta
971	NVE10343	3870.3	1.75386	0.193412	3.89768	9.71204e-05	0.00178989	NEMVEDRAFT_v1g90480	lutropin-choriogonadotropic hormone receptor
972	NVE21804	1050.74	1.75277	0.223055	3.37483	0.000738612	0.0108159	#N/A	#N/A
973	NVE406	574.593	1.75102	0.216048	3.47618	0.000508608	0.00777203	NEMVEDRAFT_v1g198576	upf0663 transmembrane protein c17orf28 homolog
974	NVE15890	1277.77	1.75034	0.241823	3.10286	0.00191661	0.0253715	NEMVEDRAFT_v1g227578	#N/A
975	NVE19736	2674.9	1.74292	0.205377	3.61734	0.00029765	0.00485589	NEMVEDRAFT_v1g183962	frizzled receptor precursor
976	NVE13493	1611.21	1.7417	0.25236	2.93905	0.00329225	0.0403964	NEMVEDRAFT_v1g201841,NEMVEDRAFT_v1g240536	#N/A
977	NVE18949	702.294	1.73358	0.247867	2.95958	0.00308058	0.0381222	#N/A	filamin a
978	NVE14231	2547.98	1.72199	0.233373	3.09373	0.00197655	0.0260311	NEMVEDRAFT_v1g93577	arginine-glutamic acid dipeptide repeats protein
979	NVE14545	456.897	1.72063	0.219543	3.28241	0.00102925	0.0146305	NEMVEDRAFT_v1g228777	calmodulin-related protein
980	NVE5439	1474.93	1.69794	0.22428	3.11191	0.00185879	0.0246624	NEMVEDRAFT_v1g87547,NEMVEDRAFT_v1g239540	type i inositol- -bisphosphate 4-phosphatase
981	NVE1832	461.979	1.69657	0.215555	3.2315	0.00123141	0.0171127	NEMVEDRAFT_v1g244285	#N/A
982	NVE5662	5269.62	1.69368	0.203688	3.40558	0.000660241	0.00977705	NEMVEDRAFT_v1g245479	neural proliferation differentiation and control protein 1
983	NVE21553	5983.05	1.6805	0.210014	3.24028	0.00119413	0.0166847	NEMVEDRAFT_v1g205864	low density lipoprotein receptor adaptor protein 1
984	NVE2129	1008.5	1.67789	0.22453	3.01915	0.00253482	0.0321762	NEMVEDRAFT_v1g198868	#N/A
985	NVE13501	1077.87	1.66925	0.232803	2.87474	0.00404355	0.048103	NEMVEDRAFT_v1g20898	dual-specificity tyrosine- -phosphorylation regulated kinase 1a
986	NVE18038	7460.27	1.60847	0.192315	3.16392	0.00155661	0.0210388	NEMVEDRAFT_v1g183284	reversion-inducing cysteine-rich protein with kazal motifs precursor
987	NVE7206	3622.04	1.58178	0.192204	3.02691	0.00247067	0.0314308	NEMVEDRAFT_v1g121965	insulinoma-associated 1
988	NVE18530	1720.13	1.55517	0.179185	3.09829	0.00194638	0.0257069	#N/A	#N/A
989	NVE26161	3573.04	1.55497	0.173867	3.1919	0.0014134	0.0193515	NEMVEDRAFT_v1g110219	dual 3 -cyclic-amp and -gmp phosphodiesterase 11-like

## Sheet: Ncol_upreg_NonS
#	GeneId	baseMean	log2FoldChange	lfcSE	stat	pvalue	padj	ENSEMBL_ID	Annotation
1	NVE3964	150.644	10.9289	1.17331	9.31464	1.22365e-20	5.19949e-19	#N/A	#N/A
2	NVE16010	222.456	10.7694	1.23572	8.71511	2.90481e-18	1.04573e-16	#N/A	#N/A
3	NVE16711	178.926	9.73905	1.11793	8.71165	2.9948e-18	1.07316e-16	#N/A	midgut cysteine
4	NVE16127	1507.31	9.09364	1.54337	5.89208	3.81371e-09	5.65583e-08	#N/A	#N/A
5	NVE18157	103.992	8.9532	1.14584	7.81367	5.55484e-15	1.5519e-13	NEMVEDRAFT_v1g8835	carboxypeptidase e
6	NVE21661	331.917	8.86278	0.823399	10.7636	5.11057e-27	3.22214e-25	#N/A	#N/A
7	NVE6484	567.23	8.7311	0.704699	12.3898	2.967e-35	4.02408e-33	#N/A	#N/A
8	NVE21616	6004.35	8.58188	1.08696	7.89534	2.89534e-15	8.27726e-14	NEMVEDRAFT_v1g102323	#N/A
9	NVE898	391.396	8.56887	0.714276	11.9966	3.70251e-33	4.21328e-31	#N/A	#N/A
10	NVE15582	28.881	8.54642	1.27384	6.70917	1.9574e-11	3.95344e-10	NEMVEDRAFT_v1g224010	#N/A
11	NVE13198	27.3616	8.46641	1.38745	6.10215	1.04652e-09	1.67673e-08	#N/A	astacin family metalloendopeptidase farm-1
12	NVE24287	2408.07	8.45163	0.634524	13.3196	1.7797e-40	4.41669e-38	NEMVEDRAFT_v1g207512	#N/A
13	NVE15328	785.317	8.33124	0.72451	11.4991	1.33226e-30	1.19495e-28	NEMVEDRAFT_v1g218755	#N/A
14	NVE90	798.255	8.29137	1.10471	7.50545	6.12176e-14	1.55058e-12	#N/A	#N/A
15	NVE25408	560.573	8.26797	0.656225	12.5993	2.13058e-36	3.3811e-34	#N/A	#N/A
16	NVE24089	58572.3	8.20384	0.776622	10.5635	4.40026e-26	2.63203e-24	NEMVEDRAFT_v1g238805	#N/A
17	NVE897	14775.3	8.20089	0.733535	11.18	5.11087e-29	3.92192e-27	NEMVEDRAFT_v1g244037	#N/A
18	NVE7434	59.0167	8.1508	1.23359	6.60737	3.91196e-11	7.58588e-10	#N/A	type alpha 3
19	NVE3842	695.443	8.14943	0.594194	13.7151	8.2458e-43	2.7878e-40	NEMVEDRAFT_v1g239381	#N/A
20	NVE4964	1196.95	8.14743	0.549378	14.8303	9.33476e-50	5.44403e-47	NEMVEDRAFT_v1g118469	cre-nas-39 protein
21	NVE159	4126.66	8.10419	0.729406	11.1107	1.1131e-28	8.34931e-27	#N/A	#N/A
22	NVE17163	810.621	8.1024	0.619451	13.08	4.28593e-39	9.34413e-37	NEMVEDRAFT_v1g3418	#N/A
23	NVE20426	115.364	8.07138	0.942292	8.56569	1.07431e-17	3.76297e-16	NEMVEDRAFT_v1g100394	#N/A
24	NVE5728	7903.51	8.04346	1.12403	7.15591	8.31184e-13	1.92934e-11	NEMVEDRAFT_v1g245503	thrombospondin-related protein
25	NVE903	248.728	8.03822	0.784891	10.2412	1.29634e-24	6.92015e-23	#N/A	#N/A
26	NVE22003	2609.67	8.02002	1.0866	7.38084	1.57293e-13	3.86246e-12	NEMVEDRAFT_v1g165983	#N/A
27	NVE9740	1009.05	8.01142	1.22107	6.561	5.3447e-11	1.01985e-09	#N/A	#N/A
28	NVE18974	387.544	7.98842	0.779387	10.2496	1.18813e-24	6.37167e-23	#N/A	#N/A
29	NVE531	25439.4	7.9802	1.12454	7.09642	1.28031e-12	2.89411e-11	NEMVEDRAFT_v1g110661	#N/A
30	NVE23777	628.218	7.9725	0.729062	10.9353	7.81535e-28	5.2999e-26	#N/A	nematode astacin protease family member (nas-39)
31	NVE24294	37147.4	7.93974	0.558652	14.2123	7.68341e-46	3.31923e-43	NEMVEDRAFT_v1g243192	#N/A
32	NVE3841	902.199	7.93783	0.567353	13.991	1.76925e-44	7.17482e-42	NEMVEDRAFT_v1g239380	#N/A
33	NVE22462	16844.5	7.92588	0.707639	11.2005	4.05616e-29	3.15407e-27	NEMVEDRAFT_v1g238654	#N/A
34	NVE14724	30.2934	7.88753	1.21779	6.47693	9.36066e-11	1.71806e-09	NEMVEDRAFT_v1g223865	#N/A
35	NVE23756	16630.2	7.86751	0.701678	11.2124	3.54407e-29	2.79311e-27	NEMVEDRAFT_v1g248888	#N/A
36	NVE24445	600.633	7.85159	0.746697	10.5151	7.36093e-26	4.31447e-24	#N/A	#N/A
37	NVE17878	10062.7	7.85062	0.622235	12.6168	1.70592e-36	2.74453e-34	#N/A	#N/A
38	NVE22151	439.485	7.84223	0.748166	10.4819	1.04574e-25	6.00861e-24	#N/A	#N/A
39	NVE7302	2124.07	7.83105	1.26146	6.20791	5.36947e-10	8.92794e-09	NEMVEDRAFT_v1g122152	#N/A
40	NVE10935	117.641	7.82091	0.783329	9.98419	1.78749e-23	8.94821e-22	NEMVEDRAFT_v1g216157	fibrinogen c domain-containing protein 1-like
41	NVE10259	3774.2	7.80821	0.675165	11.5649	6.20623e-31	5.72249e-29	#N/A	#N/A
42	NVE12190	6132.49	7.79956	1.00329	7.77396	7.60703e-15	2.10008e-13	NEMVEDRAFT_v1g240414	#N/A
43	NVE18959	19614.2	7.7951	0.691227	11.2772	1.70103e-29	1.38747e-27	#N/A	#N/A
44	NVE901	45108.4	7.77334	0.671011	11.5845	4.93741e-31	4.58884e-29	#N/A	#N/A
45	NVE7102	452.799	7.77036	0.741126	10.4845	1.01754e-25	5.86103e-24	#N/A	#N/A
46	NVE161	2197.02	7.76898	1.22167	6.35929	2.02692e-10	3.56054e-09	NEMVEDRAFT_v1g196264	#N/A
47	NVE24290	23657.3	7.75572	0.630054	12.3096	8.03948e-35	1.02484e-32	#N/A	#N/A
48	NVE18171	16.6432	7.75197	1.28779	6.01957	1.7488e-09	2.71974e-08	#N/A	#N/A
49	NVE9378	412.613	7.73516	0.627679	12.3234	6.77451e-35	8.87842e-33	#N/A	notch homolog partial
50	NVE900	43294.5	7.70602	0.668856	11.5212	1.03178e-30	9.40211e-29	#N/A	#N/A
51	NVE22148	550.573	7.70211	0.559815	13.7583	4.53944e-43	1.60449e-40	#N/A	#N/A
52	NVE160	21572.6	7.69372	0.649996	11.8366	2.52632e-32	2.67881e-30	NEMVEDRAFT_v1g196263	#N/A
53	NVE25816	18220.8	7.69238	0.447306	17.1971	2.7895e-66	9.2962e-63	#N/A	#N/A
54	NVE11984	14151.1	7.68653	0.669127	11.4874	1.52642e-30	1.3591e-28	NEMVEDRAFT_v1g247194	#N/A
55	NVE4801	1000.78	7.68257	0.495171	15.515	2.74786e-54	3.3738e-51	#N/A	#N/A
56	NVE17656	912.821	7.67789	1.38341	5.54999	2.85692e-08	3.70257e-07	#N/A	#N/A
57	NVE22147	365.406	7.67431	0.657152	11.6781	1.64862e-31	1.61592e-29	#N/A	#N/A
58	NVE20065	17973.4	7.64643	0.554712	13.7845	3.15977e-43	1.17002e-40	NEMVEDRAFT_v1g140859	#N/A
59	NVE13023	716.75	7.6427	1.62382	4.70663	2.51844e-06	2.29583e-05	NEMVEDRAFT_v1g80340	amiloride-sensitive cation channel neuronal
60	NVE6182	943.129	7.61203	1.16655	6.52526	6.78837e-11	1.27606e-09	NEMVEDRAFT_v1g34292	carboxypeptidase d
61	NVE11985	11837.4	7.58639	0.64189	11.8188	3.11988e-32	3.2637e-30	#N/A	#N/A
62	NVE17662	3167.97	7.57938	0.591178	12.8208	1.25394e-37	2.26758e-35	NEMVEDRAFT_v1g203655	#N/A
63	NVE6557	54839.7	7.57506	0.589777	12.8439	9.30201e-38	1.70864e-35	#N/A	#N/A
64	NVE9188	14682.9	7.55871	0.587127	12.8741	6.29935e-38	1.19472e-35	#N/A	#N/A
65	NVE25817	8733.01	7.54799	0.730844	10.3278	5.2768e-25	2.9101e-23	NEMVEDRAFT_v1g208634	#N/A
66	NVE2693	2986.59	7.53996	1.11266	6.77653	1.23097e-11	2.53229e-10	#N/A	#N/A
67	NVE20025	241.14	7.5333	0.597897	12.5997	2.12045e-36	3.3811e-34	#N/A	#N/A
68	NVE896	4371.87	7.50005	1.00385	7.4713	7.94049e-14	1.99178e-12	#N/A	#N/A
69	NVE2177	4731.98	7.49177	0.385319	19.443	3.33814e-84	2.59574e-80	#N/A	#N/A
70	NVE3006	3910.99	7.47632	0.623544	11.99	4.00681e-33	4.53742e-31	NEMVEDRAFT_v1g199125	#N/A
71	NVE24260	9136.95	7.4751	0.69908	10.6928	1.10045e-26	6.80935e-25	NEMVEDRAFT_v1g243173	#N/A
72	NVE19744	12301.9	7.47326	0.606558	12.3208	7.0033e-35	9.12698e-33	#N/A	#N/A
73	NVE10134	1338.34	7.46916	1.51087	4.94362	7.66857e-07	7.76106e-06	#N/A	#N/A
74	NVE13048	168.849	7.46614	0.967937	7.71346	1.22454e-14	3.31008e-13	NEMVEDRAFT_v1g201651	#N/A
75	NVE6421	1099.51	7.46186	0.557782	13.3777	8.15887e-41	2.11478e-38	NEMVEDRAFT_v1g796	#N/A
76	NVE22047	10655.3	7.4417	0.545471	13.6427	2.23172e-42	7.03535e-40	NEMVEDRAFT_v1g102981	endothelin-converting enzyme 2 isoform 2
77	NVE7112	264.988	7.43501	0.624092	11.9133	1.00864e-32	1.09966e-30	NEMVEDRAFT_v1g213727	#N/A
78	NVE12608	4530.74	7.43262	0.448284	16.5802	9.69677e-62	1.88505e-58	#N/A	#N/A
79	NVE2178	845.917	7.43173	0.59026	12.5906	2.37844e-36	3.72377e-34	NEMVEDRAFT_v1g198923	#N/A
80	NVE20501	9794.97	7.41632	0.497997	14.8923	3.69927e-50	2.27097e-47	NEMVEDRAFT_v1g100407	gamma-glutamyltransferase isoform cra_a
81	NVE9133	1902.82	7.40975	0.638785	11.5997	4.13284e-31	3.92097e-29	#N/A	#N/A
82	NVE17665	5000.41	7.40264	0.592168	12.5009	7.37997e-36	1.06272e-33	NEMVEDRAFT_v1g241386	#N/A
83	NVE24289	4987.6	7.40241	0.704727	10.5039	8.28479e-26	4.81964e-24	NEMVEDRAFT_v1g243188	#N/A
84	NVE14786	1978.52	7.39246	0.678525	10.8949	1.21886e-27	8.12386e-26	#N/A	#N/A
85	NVE5813	52.6631	7.39185	1.09309	6.76234	1.35785e-11	2.78347e-10	#N/A	#N/A
86	NVE4225	10895.1	7.39094	0.577783	12.7919	1.82005e-37	3.26602e-35	NEMVEDRAFT_v1g211803	#N/A
87	NVE20838	12.8779	7.38218	1.32039	5.59093	2.25861e-08	2.97677e-07	NEMVEDRAFT_v1g220854	#N/A
88	NVE6415	21643.9	7.38079	0.679384	10.8639	1.71206e-27	1.12504e-25	#N/A	#N/A
89	NVE10136	3877.52	7.3806	0.996447	7.40692	1.29267e-13	3.1843e-12	NEMVEDRAFT_v1g127011	neurogenic locus notch homolog protein 1- partial
90	NVE9965	48963.2	7.3754	0.67399	10.9429	7.18639e-28	4.93071e-26	NEMVEDRAFT_v1g240030	#N/A
91	NVE15651	13478	7.36605	0.566363	13.0059	1.13292e-38	2.33882e-36	NEMVEDRAFT_v1g247901	#N/A
92	NVE19041	5363.17	7.36488	0.67695	10.8795	1.44338e-27	9.53859e-26	NEMVEDRAFT_v1g82364	glycerol-3-phosphate dehydrogenase mitochondrial-like
93	NVE4226	709.577	7.34469	0.673714	10.9018	1.13007e-27	7.55363e-26	#N/A	#N/A
94	NVE22146	1146.71	7.34356	1.54394	4.75639	1.97088e-06	1.8332e-05	#N/A	#N/A
95	NVE23231	724.458	7.33845	1.16634	6.29185	3.13713e-10	5.39698e-09	#N/A	#N/A
96	NVE6419	860.492	7.32405	0.560598	13.0647	5.23825e-39	1.12108e-36	#N/A	vesicular glutamate transporter 3
97	NVE9739	835.653	7.3114	0.619556	11.801	3.85582e-32	3.98003e-30	#N/A	#N/A
98	NVE17241	13164.3	7.30622	0.635388	11.4988	1.33694e-30	1.19495e-28	#N/A	#N/A
99	NVE9187	13928.8	7.29782	0.669376	10.9024	1.12235e-27	7.52359e-26	#N/A	#N/A
100	NVE21061	9276.36	7.29765	0.564557	12.9263	3.19673e-38	6.26666e-36	NEMVEDRAFT_v1g238573	#N/A
101	NVE15733	5116.39	7.29649	0.44986	16.2195	3.67453e-59	6.5938e-56	#N/A	protein disulfide-isomerase a3
102	NVE11004	9018.8	7.29001	0.666344	10.9403	7.39476e-28	5.044e-26	NEMVEDRAFT_v1g246912	#N/A
103	NVE19448	1650.01	7.28923	1.06723	6.83006	8.48798e-12	1.77426e-10	NEMVEDRAFT_v1g224590	#N/A
104	NVE23085	2979.54	7.2876	0.383887	18.9837	2.32464e-80	1.35573e-76	#N/A	#N/A
105	NVE3007	12254.7	7.2774	0.606502	11.999	3.5975e-33	4.12858e-31	NEMVEDRAFT_v1g239286	#N/A
106	NVE12048	98.8921	7.27016	0.820699	8.8585	8.10952e-19	3.02686e-17	NEMVEDRAFT_v1g216954	#N/A
107	NVE10241	3966.85	7.26495	0.636502	11.4139	3.56537e-30	3.06911e-28	NEMVEDRAFT_v1g246737	#N/A
108	NVE17657	289.433	7.25287	0.669517	10.833	2.40174e-27	1.56067e-25	#N/A	#N/A
109	NVE13941	19.4955	7.24755	1.23774	5.85549	4.75606e-09	6.97794e-08	#N/A	#N/A
110	NVE5549	3269.62	7.23315	0.63924	11.3152	1.10318e-29	9.19104e-28	NEMVEDRAFT_v1g212657	#N/A
111	NVE15732	1999.42	7.22294	0.545733	13.2353	5.48775e-40	1.33352e-37	NEMVEDRAFT_v1g247932	protein disulfide-isomerase precursor
112	NVE18190	1036.82	7.21894	0.630382	11.4517	2.30586e-30	2.01465e-28	#N/A	#N/A
113	NVE3843	14267.8	7.19552	0.569211	12.6412	1.25107e-36	2.07542e-34	NEMVEDRAFT_v1g232013	protein isoform 2
114	NVE18759	6060.22	7.18489	0.558814	12.8574	7.81666e-38	1.45878e-35	#N/A	#N/A
115	NVE20928	7529.87	7.17357	0.556539	12.8896	5.15006e-38	9.84759e-36	NEMVEDRAFT_v1g82501	vesicular glutamate transporter 3
116	NVE17659	2883.73	7.17136	0.650062	11.0318	2.68404e-28	1.92065e-26	#N/A	#N/A
117	NVE16921	234.48	7.16938	0.743727	9.6398	5.42954e-22	2.50813e-20	NEMVEDRAFT_v1g219457	#N/A
118	NVE3840	1614.95	7.16925	0.598365	11.9814	4.44719e-33	5.01179e-31	NEMVEDRAFT_v1g239379	#N/A
119	NVE10640	3033.94	7.15906	0.576955	12.4083	2.35479e-35	3.21243e-33	NEMVEDRAFT_v1g13724	tartrate-resistant acid phosphatase type 5-like
120	NVE19037	2025.81	7.14599	0.681494	10.4858	1.00417e-25	5.79835e-24	#N/A	#N/A
121	NVE23861	135.712	7.14228	0.838141	8.52157	1.57405e-17	5.42384e-16	#N/A	#N/A
122	NVE22154	11566.3	7.14051	0.694987	10.2743	9.20039e-25	4.95674e-23	#N/A	#N/A
123	NVE17663	5495.55	7.09967	0.662482	10.7168	8.49216e-27	5.2828e-25	NEMVEDRAFT_v1g241384	#N/A
124	NVE17162	671.923	7.09649	0.581083	12.2125	2.66501e-34	3.34244e-32	#N/A	gamma-glutamyltranspeptidase 1-like
125	NVE11707	7722.44	7.07043	0.521449	13.5592	6.99018e-42	2.03834e-39	NEMVEDRAFT_v1g240295	#N/A
126	NVE25772	4656.96	7.06806	1.04267	6.7788	1.21175e-11	2.49936e-10	NEMVEDRAFT_v1g243657	#N/A
127	NVE13544	616.854	7.06183	0.752512	9.38435	6.33077e-21	2.76045e-19	NEMVEDRAFT_v1g201895	endothelin converting enzyme 1
128	NVE19036	317.263	7.05176	0.558163	12.6339	1.37344e-36	2.22497e-34	#N/A	#N/A
129	NVE11556	3907.73	7.05154	0.732251	9.62994	5.97647e-22	2.75532e-20	NEMVEDRAFT_v1g216602	notch homolog translocation-associated
130	NVE7121	8299.6	7.05063	0.525775	13.41	5.28512e-41	1.41714e-38	#N/A	#N/A
131	NVE24091	22050.8	7.04976	0.678052	10.3971	2.55617e-25	1.42657e-23	NEMVEDRAFT_v1g238806	#N/A
132	NVE4441	364.718	7.04462	1.27251	5.53602	3.09428e-08	3.99245e-07	NEMVEDRAFT_v1g211989	cuticular protein cpg24
133	NVE3662	12226.1	7.03454	0.543759	12.9369	2.78772e-38	5.55828e-36	#N/A	#N/A
134	NVE25172	1196.62	7.03273	0.540964	13.0004	1.21783e-38	2.49206e-36	NEMVEDRAFT_v1g221657	#N/A
135	NVE12020	6888.29	7.02947	0.465836	15.09	1.88428e-51	1.37364e-48	NEMVEDRAFT_v1g130363	neurogenic locus notch homolog protein 2-like
136	NVE20930	3047.22	7.02188	0.510889	13.7444	5.49916e-43	1.91469e-40	NEMVEDRAFT_v1g82577	h-orf protein
137	NVE25820	8076.92	7.02149	0.439564	15.9738	1.94681e-57	2.83845e-54	NEMVEDRAFT_v1g243673	#N/A
138	NVE12679	1265.86	7.0151	0.532997	13.1616	1.45947e-39	3.43905e-37	#N/A	#N/A
139	NVE14689	8542.06	7.0147	0.709193	9.8911	4.54996e-23	2.23456e-21	#N/A	#N/A
140	NVE25910	3005.7	7.01287	0.549113	12.7713	2.37261e-37	4.22505e-35	#N/A	#N/A
141	NVE13546	6713.76	7.00862	0.580236	12.0789	1.36535e-33	1.60863e-31	NEMVEDRAFT_v1g240562	endothelin-converting enzyme 1
142	NVE12609	12409.4	7.00718	0.604616	11.5895	4.65971e-31	4.34807e-29	NEMVEDRAFT_v1g131215	#N/A
143	NVE7002	1907.49	6.98929	0.3527	19.8165	2.14497e-87	2.50189e-83	#N/A	#N/A
144	NVE999	485.896	6.98531	0.656724	10.6366	2.01322e-26	1.21985e-24	#N/A	#N/A
145	NVE144	6445.7	6.97729	0.677874	10.2929	7.5852e-25	4.11506e-23	NEMVEDRAFT_v1g157790	#N/A
146	NVE2958	115.968	6.96314	0.79405	8.76915	1.80013e-18	6.57173e-17	#N/A	matrix metalloproteinase 9
147	NVE25957	24643.9	6.95757	0.572113	12.1612	5.00277e-34	6.11019e-32	NEMVEDRAFT_v1g243708	#N/A
148	NVE8356	1384.25	6.94128	0.346779	20.0164	3.96018e-89	9.23831e-85	NEMVEDRAFT_v1g200267	#N/A
149	NVE25825	1340.45	6.94119	0.6044	11.4844	1.57968e-30	1.40117e-28	NEMVEDRAFT_v1g243675	#N/A
150	NVE8351	5787.85	6.93709	0.458297	15.1367	9.28179e-52	7.4664e-49	NEMVEDRAFT_v1g200262	type alpha 1
151	NVE8500	3841.03	6.93485	0.446228	15.541	1.83011e-54	2.37183e-51	NEMVEDRAFT_v1g233376	#N/A
152	NVE19039	20731.6	6.93395	0.5471	12.674	8.24084e-37	1.40323e-34	#N/A	#N/A
153	NVE856	2014.43	6.93014	0.483245	14.3408	1.21601e-46	5.67343e-44	NEMVEDRAFT_v1g244014	#N/A
154	NVE6069	13716.2	6.91946	0.526232	13.1491	1.72278e-39	3.97912e-37	#N/A	#N/A
155	NVE9724	838.768	6.9142	1.47711	4.6809	2.85616e-06	2.57353e-05	#N/A	#N/A
156	NVE9376	1515.74	6.90672	0.732025	9.43509	3.90655e-21	1.72664e-19	NEMVEDRAFT_v1g125484,NEMVEDRAFT_v1g40426	#N/A
157	NVE14281	527.043	6.89781	0.504132	13.6825	1.29116e-42	4.24227e-40	NEMVEDRAFT_v1g93663	#N/A
158	NVE17415	1057.6	6.89188	0.576187	11.9612	5.67511e-33	6.36485e-31	#N/A	#N/A
159	NVE899	4736.63	6.88204	0.497188	13.8419	1.42338e-43	5.35559e-41	#N/A	#N/A
160	NVE4966	11739.1	6.87942	0.646315	10.6441	1.85841e-26	1.12898e-24	NEMVEDRAFT_v1g245286	#N/A
161	NVE22139	8036.77	6.87519	0.477286	14.4048	4.83056e-47	2.29974e-44	#N/A	#N/A
162	NVE251	4040.73	6.86988	0.491341	13.9819	2.01075e-44	7.95032e-42	NEMVEDRAFT_v1g237832	#N/A
163	NVE1663	4054.4	6.86479	0.452305	15.1773	4.99614e-52	4.31667e-49	NEMVEDRAFT_v1g112848	nuclear protein 1
164	NVE10599	4148.36	6.8647	0.519056	13.2253	6.26466e-40	1.50662e-37	NEMVEDRAFT_v1g215950	adp-ribosyl cyclase precursor
165	NVE249	2473.02	6.86159	0.575533	11.9221	9.07503e-33	1.00333e-30	NEMVEDRAFT_v1g237831	#N/A
166	NVE22821	314.711	6.84982	0.651526	10.5135	7.48649e-26	4.37706e-24	NEMVEDRAFT_v1g225035	#N/A
167	NVE3644	6129.04	6.84923	0.711527	9.6261	6.20392e-22	2.84892e-20	NEMVEDRAFT_v1g211464	#N/A
168	NVE12488	216.489	6.84482	0.83275	8.21954	2.04282e-16	6.48366e-15	NEMVEDRAFT_v1g60721	#N/A
169	NVE7120	3427.37	6.82424	0.680499	10.0283	1.14495e-23	5.80641e-22	NEMVEDRAFT_v1g13820	dusty protein kinase
170	NVE3839	4046.48	6.81613	0.584299	11.6655	1.91317e-31	1.86739e-29	NEMVEDRAFT_v1g199302	#N/A
171	NVE5369	4288.5	6.81212	0.608881	11.1879	4.6726e-29	3.59744e-27	NEMVEDRAFT_v1g248720	probable atp-dependent rna helicase ddx41
172	NVE26058	4075.98	6.77959	0.536363	12.6399	1.27157e-36	2.08896e-34	NEMVEDRAFT_v1g243754	#N/A
173	NVE9966	3447.97	6.76843	0.585466	11.5608	6.5125e-31	5.98124e-29	NEMVEDRAFT_v1g240031	#N/A
174	NVE3009	2494.86	6.75684	0.476072	14.1929	1.01352e-45	4.29881e-43	NEMVEDRAFT_v1g231991	#N/A
175	NVE17676	7295.43	6.75368	0.514428	13.1285	2.26056e-39	5.11984e-37	#N/A	#N/A
176	NVE1558	1924.64	6.7521	0.722936	9.33983	9.64894e-21	4.16064e-19	NEMVEDRAFT_v1g168742	kex2-like endoprotease
177	NVE9085	164.911	6.73739	0.722258	9.32823	1.07651e-20	4.59941e-19	NEMVEDRAFT_v1g147756	#N/A
178	NVE22206	1565.38	6.72622	0.739591	9.09452	9.50092e-20	3.80167e-18	#N/A	#N/A
179	NVE7630	991.912	6.72332	1.59543	4.2141	2.50776e-05	0.000188896	NEMVEDRAFT_v1g233339	#N/A
180	NVE19321	3183.25	6.7215	0.569864	11.7949	4.14594e-32	4.24195e-30	NEMVEDRAFT_v1g140260	indian hedgehog homolog a
181	NVE10322	2574.82	6.71671	0.437241	15.3616	2.96269e-53	2.87974e-50	#N/A	#N/A
182	NVE23350	637.981	6.71271	0.57056	11.7651	5.90342e-32	6.01375e-30	#N/A	#N/A
183	NVE7374	781.725	6.71236	0.720757	9.31293	1.24348e-20	5.27417e-19	NEMVEDRAFT_v1g213968	#N/A
184	NVE1185	10977.1	6.70863	0.450143	14.9033	3.13592e-50	1.97715e-47	#N/A	hemicentin 1
185	NVE3844	66102.9	6.70602	0.522849	12.8259	1.17399e-37	2.13959e-35	NEMVEDRAFT_v1g232014	protein isoform 2
186	NVE8427	1658.2	6.7013	0.676038	9.91261	3.66937e-23	1.81354e-21	NEMVEDRAFT_v1g214437	matrix metalloproteinase-9-like
187	NVE9379	960.842	6.70102	0.610229	10.9811	4.70925e-28	3.25986e-26	NEMVEDRAFT_v1g125392,NEMVEDRAFT_v1g125383	#N/A
188	NVE10323	5023.01	6.69889	0.584193	11.4669	1.93453e-30	1.70297e-28	#N/A	#N/A
189	NVE17674	1716.15	6.68745	0.719939	9.28891	1.55883e-20	6.59792e-19	NEMVEDRAFT_v1g203669	#N/A
190	NVE6368	3109.23	6.6837	0.665499	10.0431	9.84961e-24	5.01685e-22	NEMVEDRAFT_v1g245671	#N/A
191	NVE24845	7032.41	6.67567	0.555014	12.0279	2.53432e-33	2.92677e-31	#N/A	#N/A
192	NVE4872	662.38	6.67533	0.575885	11.5914	4.55534e-31	4.26775e-29	NEMVEDRAFT_v1g157231	isoform a
193	NVE547	1166.52	6.66351	0.499818	13.3319	1.51047e-40	3.83049e-38	NEMVEDRAFT_v1g243898	#N/A
194	NVE3008	1217.17	6.6574	0.538688	12.3586	4.3792e-35	5.80443e-33	#N/A	#N/A
195	NVE2901	4744.25	6.65413	0.564088	11.7963	4.08042e-32	4.1933e-30	NEMVEDRAFT_v1g239209	#N/A
196	NVE548	1344.51	6.6533	0.548497	12.13	7.3209e-34	8.84881e-32	NEMVEDRAFT_v1g243898	#N/A
197	NVE12607	2985.57	6.63987	0.433972	15.3002	7.62112e-53	7.11142e-50	#N/A	#N/A
198	NVE20866	132.95	6.63489	0.939931	7.05892	1.67805e-12	3.74957e-11	#N/A	#N/A
199	NVE12703	507.642	6.63457	0.62226	10.6621	1.53177e-26	9.37879e-25	NEMVEDRAFT_v1g131488	proton-coupled folate transporter
200	NVE13545	465.593	6.63454	0.63481	10.4512	1.44652e-25	8.2707e-24	NEMVEDRAFT_v1g201895	#N/A
201	NVE19368	9601.95	6.63271	0.464194	14.2887	2.57498e-46	1.13338e-43	NEMVEDRAFT_v1g241768	#N/A
202	NVE8658	21.1065	6.6243	1.21606	5.44736	5.11222e-08	6.38425e-07	NEMVEDRAFT_v1g124102	#N/A
203	NVE2139	2363.04	6.60899	0.549247	12.0328	2.38835e-33	2.77192e-31	NEMVEDRAFT_v1g85742	arylsulfatase j-like
204	NVE7126	5364.42	6.60564	0.582153	11.3469	7.6819e-30	6.49288e-28	NEMVEDRAFT_v1g213743	#N/A
205	NVE996	1386.42	6.60319	0.566956	11.6467	2.38383e-31	2.31708e-29	#N/A	#N/A
206	NVE12591	1908.95	6.59584	0.587185	11.233	2.80828e-29	2.25126e-27	NEMVEDRAFT_v1g248801	#N/A
207	NVE3770	1665.72	6.59418	1.17509	5.61163	2.00427e-08	2.67634e-07	#N/A	#N/A
208	NVE3873	2341.33	6.57807	0.43428	15.1471	7.92141e-52	6.59966e-49	#N/A	#N/A
209	NVE14991	2883.48	6.56737	0.610986	10.7488	6.00389e-27	3.76502e-25	#N/A	#N/A
210	NVE16876	4242.37	6.55607	0.503606	13.0182	9.63652e-39	2.00715e-36	NEMVEDRAFT_v1g95962	transcription factor ap-1
211	NVE24625	1659.58	6.55498	0.626853	10.457	1.36133e-25	7.80271e-24	NEMVEDRAFT_v1g243289	#N/A
212	NVE7444	333.168	6.55403	0.708469	9.25097	2.22467e-20	9.28393e-19	NEMVEDRAFT_v1g34192	carbohydrate sulfotransferase 1-like
213	NVE314	1005.37	6.54779	0.665683	9.83619	7.86312e-23	3.79774e-21	NEMVEDRAFT_v1g85050	sodium potassium calcium exchanger 5-like
214	NVE22463	10985.2	6.54671	0.610756	10.719	8.28741e-27	5.16921e-25	NEMVEDRAFT_v1g238655	#N/A
215	NVE16011	2656.14	6.53614	0.572204	11.4227	3.21925e-30	2.79177e-28	NEMVEDRAFT_v1g247993	#N/A
216	NVE10135	917.341	6.53475	1.24016	5.26926	1.36972e-07	1.58025e-06	NEMVEDRAFT_v1g127011,NEMVEDRAFT_v1g16140	#N/A
217	NVE16183	676.86	6.53261	1.8776	3.47924	0.000502842	0.00274201	#N/A	#N/A
218	NVE252	3159.94	6.52604	0.522897	12.4805	9.53429e-36	1.34798e-33	NEMVEDRAFT_v1g237832	#N/A
219	NVE23051	10439.5	6.51737	0.485708	13.4183	4.72568e-41	1.28187e-38	NEMVEDRAFT_v1g242848	#N/A
220	NVE13104	169.957	6.5169	0.800671	8.1393	3.97574e-16	1.23661e-14	#N/A	#N/A
221	NVE350	4608.54	6.51435	0.514265	12.6673	8.97465e-37	1.51711e-34	NEMVEDRAFT_v1g238967	gamma-glutamyl hydrolase-like
222	NVE1170	1375.59	6.50568	0.664029	9.79729	1.15642e-22	5.53944e-21	NEMVEDRAFT_v1g209669	#N/A
223	NVE11392	125.238	6.50444	0.732547	8.87922	6.7332e-19	2.52934e-17	#N/A	#N/A
224	NVE15583	28.8542	6.50253	1.18711	5.47761	4.31098e-08	5.45372e-07	NEMVEDRAFT_v1g224010	#N/A
225	NVE20340	4611.83	6.49901	0.543426	11.9593	5.80239e-33	6.47647e-31	NEMVEDRAFT_v1g100342	#N/A
226	NVE33	12539.5	6.49596	0.538926	12.0535	1.85809e-33	2.16728e-31	#N/A	#N/A
227	NVE24437	1233.22	6.49436	0.548364	11.8432	2.33475e-32	2.48699e-30	NEMVEDRAFT_v1g143475	#N/A
228	NVE1294	1576.06	6.49385	0.642313	10.1101	4.98257e-24	2.58872e-22	NEMVEDRAFT_v1g36977	hyaluronoglucosaminidase 5
229	NVE25239	7741.86	6.4887	0.518203	12.5216	5.6907e-36	8.45558e-34	NEMVEDRAFT_v1g238863	cartilage matrix protein
230	NVE24926	365.142	6.48781	0.640459	10.1299	4.06916e-24	2.11887e-22	NEMVEDRAFT_v1g225452	#N/A
231	NVE18954	31087.6	6.48426	0.436813	14.8444	7.55731e-50	4.52043e-47	#N/A	#N/A
232	NVE24677	335.71	6.47352	0.691924	9.35582	8.29557e-21	3.59034e-19	NEMVEDRAFT_v1g438	angiotensin i converting enzyme 1-like
233	NVE3052	4066.18	6.46498	0.588525	10.985	4.50995e-28	3.14994e-26	#N/A	low quality protein: collagen alpha-4 chain-like
234	NVE4719	2710.96	6.45185	0.515538	12.5148	6.1956e-36	9.08999e-34	NEMVEDRAFT_v1g87270,NEMVEDRAFT_v1g63017	#N/A
235	NVE14312	6576.97	6.43085	0.521813	12.324	6.72317e-35	8.86091e-33	NEMVEDRAFT_v1g240765	#N/A
236	NVE16317	5780.75	6.42392	0.513814	12.5024	7.24095e-36	1.04917e-33	NEMVEDRAFT_v1g196961	#N/A
237	NVE17885	1755.86	6.41211	0.503781	12.728	4.13389e-37	7.25078e-35	NEMVEDRAFT_v1g241448	#N/A
238	NVE23233	155.284	6.40009	0.704744	9.08144	1.07144e-19	4.26529e-18	NEMVEDRAFT_v1g225137	#N/A
239	NVE17658	6714.99	6.39791	0.580256	11.026	2.86275e-28	2.04227e-26	#N/A	#N/A
240	NVE9500	1533.85	6.39786	0.509716	12.5518	3.88454e-36	5.88432e-34	NEMVEDRAFT_v1g89862	transcription factor ap-1
241	NVE18238	531.201	6.39565	0.592665	10.7913	3.78198e-27	2.41715e-25	NEMVEDRAFT_v1g224419	pr domain zinc finger protein 14
242	NVE3876	2130.17	6.39164	0.424231	15.0664	2.69409e-51	1.90448e-48	#N/A	vacuolar sorting protein
243	NVE10104	227.99	6.39135	1.36994	4.66543	3.07976e-06	2.75553e-05	NEMVEDRAFT_v1g126527	arylsulfatase b
244	NVE14093	434.907	6.38623	0.618169	10.3309	5.10886e-25	2.82416e-23	NEMVEDRAFT_v1g133962	arylsulfatase i-like
245	NVE9661	12213.4	6.38603	0.518664	12.3125	7.76229e-35	1.00044e-32	#N/A	#N/A
246	NVE7737	8770.74	6.38415	0.527439	12.1041	1.00525e-33	1.19645e-31	NEMVEDRAFT_v1g246058	#N/A
247	NVE16015	6745.6	6.38383	0.563669	11.3255	9.81438e-30	8.20609e-28	NEMVEDRAFT_v1g247995	#N/A
248	NVE15610	813.778	6.3823	0.5657	11.2821	1.60831e-29	1.31644e-27	NEMVEDRAFT_v1g231086	vesicular glutamate transporter 2-like
249	NVE2105	523.652	6.37304	1.31793	4.83564	1.32717e-06	1.28306e-05	NEMVEDRAFT_v1g198844	#N/A
250	NVE13538	3051.28	6.37196	0.572013	11.1395	8.05344e-29	6.0997e-27	NEMVEDRAFT_v1g92831	zinc finger protein 333
251	NVE20837	295.17	6.37093	0.475589	13.3959	6.39369e-41	1.67587e-38	NEMVEDRAFT_v1g220854	#N/A
252	NVE22806	517.766	6.3689	0.722861	8.81068	1.24385e-18	4.59124e-17	#N/A	#N/A
253	NVE52	540.93	6.36664	1.79398	3.54889	0.000386856	0.00218143	#N/A	#N/A
254	NVE23228	1692.96	6.3641	0.468076	13.5963	4.21112e-42	1.30983e-39	#N/A	#N/A
255	NVE14311	17393.9	6.36344	0.468793	13.5741	5.70546e-42	1.70637e-39	#N/A	#N/A
256	NVE17660	7542	6.36176	0.555438	11.4536	2.25606e-30	1.97855e-28	NEMVEDRAFT_v1g241383	#N/A
257	NVE15070	1081.01	6.35017	0.541245	11.7325	8.68363e-32	8.69406e-30	NEMVEDRAFT_v1g135421	#N/A
258	NVE24090	560.54	6.34906	0.565931	11.2188	3.29756e-29	2.60765e-27	#N/A	#N/A
259	NVE16430	906.371	6.34626	0.59435	10.6776	1.29515e-26	7.97186e-25	#N/A	#N/A
260	NVE12217	1766.69	6.33419	0.614217	10.3126	6.17932e-25	3.37591e-23	#N/A	#N/A
261	NVE17661	1614.24	6.33277	0.481321	13.1571	1.54983e-39	3.61545e-37	NEMVEDRAFT_v1g203655	#N/A
262	NVE20709	2058.02	6.32572	0.351233	18.01	1.62538e-72	7.58338e-69	#N/A	#N/A
263	NVE4084	2592.85	6.31925	0.521739	12.1119	9.13563e-34	1.0929e-31	NEMVEDRAFT_v1g116940	#N/A
264	NVE3643	2809.23	6.31462	0.520475	12.1324	7.11278e-34	8.64203e-32	#N/A	#N/A
265	NVE1600	226.135	6.31231	0.647181	9.75356	1.7811e-22	8.49685e-21	#N/A	#N/A
266	NVE24056	2862.93	6.30591	0.525551	11.9987	3.61039e-33	4.12858e-31	#N/A	#N/A
267	NVE11307	183.251	6.30538	0.561627	11.227	3.00565e-29	2.39303e-27	NEMVEDRAFT_v1g240246	#N/A
268	NVE5866	2280.47	6.29662	0.493226	12.7662	2.53233e-37	4.47532e-35	#N/A	#N/A
269	NVE18952	7238.25	6.29509	0.557707	11.2875	1.51343e-29	1.24315e-27	#N/A	#N/A
270	NVE19038	24.3914	6.29359	1.09536	5.74569	9.15466e-09	1.28034e-07	#N/A	#N/A
271	NVE13282	1786.56	6.29263	0.431735	14.5752	4.03822e-48	2.24294e-45	NEMVEDRAFT_v1g247433	#N/A
272	NVE2371	1230.75	6.28057	0.54577	11.5077	1.2062e-30	1.09063e-28	#N/A	hypothetical protein BRAFLDRAFT_105134 [Branchiostoma floridae]
273	NVE22822	593.58	6.27633	0.648735	9.67472	3.86149e-22	1.78732e-20	NEMVEDRAFT_v1g225036	#N/A
274	NVE17476	2041.22	6.26815	0.559149	11.2102	3.63557e-29	2.85557e-27	NEMVEDRAFT_v1g248162	#N/A
275	NVE11657	2391.6	6.25737	0.556427	11.2456	2.43366e-29	1.95767e-27	#N/A	#N/A
276	NVE19484	2338.31	6.25528	0.432806	14.4529	2.40457e-47	1.19348e-44	NEMVEDRAFT_v1g220404	#N/A
277	NVE26037	5925.48	6.25244	0.404463	15.4586	6.60267e-54	7.70136e-51	#N/A	arf gtpase-activating protein
278	NVE7531	799.838	6.2499	0.667599	9.36176	7.8421e-21	3.40038e-19	NEMVEDRAFT_v1g200128	#N/A
279	NVE22869	1282.35	6.24787	0.53866	11.5989	4.17309e-31	3.94129e-29	NEMVEDRAFT_v1g104327	pr domain zinc finger protein 14
280	NVE21827	261.118	6.24684	1.43077	4.36608	1.26496e-05	0.000100989	NEMVEDRAFT_v1g221080	collagen type vi alpha 6
281	NVE22207	32.7358	6.24507	0.965702	6.46686	1.00057e-10	1.82639e-09	#N/A	#N/A
282	NVE21250	2426.01	6.23973	0.635849	9.81322	9.87627e-23	4.75038e-21	NEMVEDRAFT_v1g1099	#N/A
283	NVE19040	28179.3	6.2378	0.467886	13.3319	1.51065e-40	3.83049e-38	NEMVEDRAFT_v1g238392	#N/A
284	NVE21826	527.657	6.23729	0.579341	10.7662	4.97231e-27	3.14347e-25	NEMVEDRAFT_v1g221080	collagen alpha-3 chain
285	NVE2957	533.958	6.23702	1.13892	5.47624	4.3446e-08	5.48436e-07	NEMVEDRAFT_v1g86166	matrix metalloproteinase 9
286	NVE19867	500.266	6.2369	1.31584	4.73987	2.13855e-06	1.97108e-05	#N/A	#N/A
287	NVE23349	378.173	6.23281	1.2592	4.94982	7.42832e-07	7.53426e-06	NEMVEDRAFT_v1g207003	#N/A
288	NVE21481	2139.49	6.23166	0.527387	11.8161	3.22304e-32	3.34165e-30	#N/A	#N/A
289	NVE2362	5917.29	6.21608	0.530981	11.7068	1.17666e-31	1.17304e-29	#N/A	#N/A
290	NVE8207	1222	6.20667	0.451062	13.7601	4.42734e-43	1.58894e-40	NEMVEDRAFT_v1g80250	endothelin-converting enzyme 1-like
291	NVE773	1119.6	6.20638	0.572657	10.8379	2.27728e-27	1.48392e-25	#N/A	#N/A
292	NVE9418	884.296	6.20358	0.694686	8.93005	4.25832e-19	1.62317e-17	NEMVEDRAFT_v1g89764	#N/A
293	NVE11982	795.054	6.19934	0.461158	13.443	3.38478e-41	9.40003e-39	#N/A	matrix metalloproteinase-9-like
294	NVE7870	1981.35	6.19585	0.492444	12.5818	2.65782e-36	4.10606e-34	NEMVEDRAFT_v1g123159	#N/A
295	NVE12004	15.8214	6.19492	1.40196	4.41877	9.92663e-06	8.0968e-05	NEMVEDRAFT_v1g216905	#N/A
296	NVE3845	42760.7	6.19253	0.469606	13.1866	1.04742e-39	2.49328e-37	NEMVEDRAFT_v1g232015	#N/A
297	NVE14053	46.5782	6.18359	0.762879	8.1056	5.24878e-16	1.61322e-14	#N/A	#N/A
298	NVE19827	917.078	6.1662	1.46237	4.21657	2.48046e-05	0.000187202	NEMVEDRAFT_v1g99578	#N/A
299	NVE25819	1623.86	6.16448	0.476687	12.9319	2.97319e-38	5.87784e-36	NEMVEDRAFT_v1g243672	#N/A
300	NVE22019	624.723	6.15731	0.620543	9.92245	3.32488e-23	1.64677e-21	NEMVEDRAFT_v1g103135	carboxypeptidase d
301	NVE12334	3837.99	6.15514	0.430724	14.2902	2.51799e-46	1.12961e-43	#N/A	#N/A
302	NVE11158	1916.86	6.15022	0.399934	15.3781	2.29653e-53	2.32928e-50	NEMVEDRAFT_v1g128941	serine threonine-protein kinase plk1
303	NVE7301	983.241	6.14182	0.616081	9.96918	2.07934e-23	1.03426e-21	NEMVEDRAFT_v1g55558	#N/A
304	NVE1601	4313.68	6.13796	0.441117	13.9146	5.16604e-44	2.00856e-41	#N/A	#N/A
305	NVE17664	2216.15	6.13242	0.477073	12.8543	8.14023e-38	1.5071e-35	NEMVEDRAFT_v1g241385	#N/A
306	NVE23372	189.256	6.12924	0.681319	8.99614	2.33789e-19	9.10488e-18	#N/A	#N/A
307	NVE9377	651.758	6.12166	0.663127	9.2315	2.66874e-20	1.11172e-18	#N/A	tenascin c
308	NVE25918	527.163	6.12042	0.489037	12.5152	6.16172e-36	9.08999e-34	#N/A	#N/A
309	NVE25192	2963.84	6.11178	0.467621	13.0699	4.8904e-39	1.05633e-36	NEMVEDRAFT_v1g198219	protocadherin fat 4-like
310	NVE142	6295.67	6.10331	0.488549	12.4927	8.17912e-36	1.17057e-33	NEMVEDRAFT_v1g79120	#N/A
311	NVE19486	135.556	6.09794	0.880293	6.92718	4.29327e-12	9.25632e-11	#N/A	#N/A
312	NVE20437	24046.2	6.09042	0.448245	13.5873	4.76488e-42	1.44357e-39	NEMVEDRAFT_v1g205168	cub and lccl domain containing 2
313	NVE8855	962.103	6.08065	0.5888	10.3272	5.3099e-25	2.92145e-23	NEMVEDRAFT_v1g161411	carboxypeptidase d
314	NVE11311	6942.31	6.07935	0.405676	14.9857	9.10405e-51	5.89942e-48	#N/A	#N/A
315	NVE14976	283.459	6.07628	0.810086	7.50078	6.34379e-14	1.60508e-12	#N/A	#N/A
316	NVE18960	18644.9	6.06944	0.624179	9.72388	2.38505e-22	1.11949e-20	#N/A	#N/A
317	NVE16980	646.389	6.06471	0.542936	11.1702	5.70531e-29	4.36372e-27	#N/A	protein
318	NVE16464	4066.17	6.06413	0.43274	14.0133	1.29203e-44	5.38225e-42	NEMVEDRAFT_v1g81453	cre-nas-13 protein
319	NVE23044	335.32	6.05824	1.52619	3.96953	7.20148e-05	0.000487794	#N/A	#N/A
320	NVE7335	2927.23	6.05667	0.534613	11.3291	9.41969e-30	7.9044e-28	#N/A	#N/A
321	NVE10598	4243.63	6.05253	0.461898	13.1036	3.1397e-39	6.9097e-37	NEMVEDRAFT_v1g215949	#N/A
322	NVE11746	2039.72	6.05242	1.18038	5.12751	2.93606e-07	3.1946e-06	NEMVEDRAFT_v1g240316	btn1_yarli ame: full=protein btn1 flags: precursor
323	NVE18961	22462.3	6.04645	0.75246	8.03558	9.31353e-16	2.80706e-14	NEMVEDRAFT_v1g238344	#N/A
324	NVE14687	1844.31	6.04546	0.567609	10.6507	1.72981e-26	1.0536e-24	#N/A	#N/A
325	NVE22873	56.8602	6.03045	1.00546	5.99771	2.00123e-09	3.07541e-08	NEMVEDRAFT_v1g166322	#N/A
326	NVE945	502.582	6.02745	1.39435	4.32277	1.54083e-05	0.00012127	#N/A	#N/A
327	NVE25818	4082.7	6.02667	0.554829	10.8622	1.74465e-27	1.14323e-25	NEMVEDRAFT_v1g208635	#N/A
328	NVE4965	831.078	6.02662	0.673137	8.95303	3.45844e-19	1.32914e-17	NEMVEDRAFT_v1g118459	cub domain protein
329	NVE10949	3551.17	6.0118	0.610319	9.85026	6.83665e-23	3.33652e-21	NEMVEDRAFT_v1g173414	neurogenic locus notch homolog protein 2-like
330	NVE3559	501.579	6.01076	0.518405	11.5947	4.38363e-31	4.12344e-29	NEMVEDRAFT_v1g211378	#N/A
331	NVE20743	1241.57	6.00644	0.655859	9.15813	5.28067e-20	2.15363e-18	NEMVEDRAFT_v1g25059,NEMVEDRAFT_v1g205377	#N/A
332	NVE17675	3788.92	5.97676	0.584651	10.2228	1.56777e-24	8.31203e-23	NEMVEDRAFT_v1g241394	#N/A
333	NVE3963	210.05	5.97269	0.711183	8.39824	4.53205e-17	1.50176e-15	#N/A	#N/A
334	NVE6533	367.896	5.96702	0.65664	9.08721	1.01615e-19	4.05208e-18	#N/A	#N/A
335	NVE17888	3924.36	5.96304	0.534566	11.1549	6.77633e-29	5.16596e-27	NEMVEDRAFT_v1g97028	#N/A
336	NVE24395	612.314	5.96293	0.644147	9.2571	2.10052e-20	8.7973e-19	NEMVEDRAFT_v1g243220	#N/A
337	NVE4054	756.439	5.96286	0.707657	8.4262	3.57079e-17	1.18999e-15	NEMVEDRAFT_v1g211665	#N/A
338	NVE20329	2644.35	5.95672	0.413438	14.4078	4.62401e-47	2.24727e-44	NEMVEDRAFT_v1g4663	#N/A
339	NVE5212	6586.93	5.93418	0.529635	11.2043	3.88477e-29	3.0309e-27	NEMVEDRAFT_v1g118978	#N/A
340	NVE19857	6874.05	5.9165	0.470373	12.5783	2.77906e-36	4.26513e-34	#N/A	#N/A
341	NVE25826	842.043	5.90861	0.572487	10.3209	5.66628e-25	3.10289e-23	NEMVEDRAFT_v1g109376	#N/A
342	NVE10073	3412.01	5.89951	0.428062	13.7819	3.2755e-43	1.19392e-40	NEMVEDRAFT_v1g126479	#N/A
343	NVE8428	1064.82	5.8972	0.525025	11.2322	2.83264e-29	2.26301e-27	NEMVEDRAFT_v1g123507	#N/A
344	NVE5911	1053.17	5.89026	0.616292	9.55758	1.20537e-21	5.41788e-20	NEMVEDRAFT_v1g171063	profilin
345	NVE18531	8537.98	5.88947	0.405844	14.5117	1.0222e-47	5.29907e-45	#N/A	#N/A
346	NVE22046	2054.85	5.8771	0.465162	12.6345	1.36241e-36	2.22255e-34	#N/A	#N/A
347	NVE8325	11209.9	5.87276	0.667198	8.80212	1.34256e-18	4.93995e-17	#N/A	#N/A
348	NVE4053	2325.05	5.87087	0.507579	11.5664	6.09689e-31	5.64398e-29	NEMVEDRAFT_v1g116714	#N/A
349	NVE8991	979.623	5.86815	0.670119	8.75687	2.00746e-18	7.30577e-17	NEMVEDRAFT_v1g147698	1 partial
350	NVE2593	1281.05	5.86457	0.491811	11.9244	8.82659e-33	9.80508e-31	NEMVEDRAFT_v1g210691	#N/A
351	NVE5867	157.329	5.86381	0.765201	7.6631	1.81502e-14	4.7951e-13	NEMVEDRAFT_v1g248732	#N/A
352	NVE4205	2910.87	5.86021	0.632482	9.26542	1.9432e-20	8.15305e-19	NEMVEDRAFT_v1g211784	#N/A
353	NVE5133	2054.5	5.85237	0.498187	11.7473	7.28833e-32	7.36027e-30	NEMVEDRAFT_v1g233229	#N/A
354	NVE19836	1571.92	5.85109	0.511787	11.4327	2.87184e-30	2.49978e-28	NEMVEDRAFT_v1g241940	#N/A
355	NVE1041	185.85	5.84601	0.686646	8.51387	1.68224e-17	5.77956e-16	#N/A	#N/A
356	NVE10794	1251.45	5.84424	0.351951	16.6052	6.38571e-62	1.35424e-58	NEMVEDRAFT_v1g161826	tnf receptor-associated factor 4
357	NVE17214	993.149	5.84272	0.552107	10.5826	3.58924e-26	2.15243e-24	#N/A	#N/A
358	NVE14682	98.9931	5.83815	0.95476	6.11478	9.66893e-10	1.55449e-08	NEMVEDRAFT_v1g134613	#N/A
359	NVE24303	347.359	5.83556	1.3081	4.46111	8.15376e-06	6.76907e-05	NEMVEDRAFT_v1g106424	#N/A
360	NVE22594	15837.9	5.83447	0.468461	12.4545	1.32106e-35	1.83438e-33	#N/A	#N/A
361	NVE12495	886.799	5.82988	1.04462	5.58087	2.39324e-08	3.13649e-07	NEMVEDRAFT_v1g201552	beta- hex20b
362	NVE14257	2302.05	5.82896	0.469345	12.4193	2.05226e-35	2.81619e-33	NEMVEDRAFT_v1g240732	#N/A
363	NVE7082	17812.2	5.82532	0.377344	15.4377	9.13e-54	1.01421e-50	NEMVEDRAFT_v1g245886	baculoviral iap repeat-containing protein 1f-like
364	NVE8352	668.537	5.8157	0.516004	11.2707	1.83194e-29	1.48904e-27	NEMVEDRAFT_v1g200262	#N/A
365	NVE3508	199.052	5.80916	0.513736	11.3077	1.20218e-29	9.94481e-28	NEMVEDRAFT_v1g211321	#N/A
366	NVE14683	593.714	5.8023	0.724047	8.01371	1.11295e-15	3.33286e-14	#N/A	#N/A
367	NVE24426	1137.38	5.7961	1.04692	5.53635	3.08844e-08	3.98711e-07	NEMVEDRAFT_v1g106492,NEMVEDRAFT_v1g27325	collagen alpha-4 chain-like
368	NVE19487	256.42	5.7955	0.692224	8.37229	5.65106e-17	1.85412e-15	#N/A	#N/A
369	NVE12361	367.355	5.78489	0.609647	9.4889	2.33476e-21	1.0434e-19	#N/A	#N/A
370	NVE22593	566.942	5.7843	0.559538	10.3376	4.7616e-25	2.63844e-23	#N/A	#N/A
371	NVE902	149.302	5.7832	1.46641	3.94377	8.02096e-05	0.000534914	#N/A	#N/A
372	NVE967	3311.91	5.77158	0.567224	10.1751	2.56048e-24	1.34832e-22	#N/A	#N/A
373	NVE12901	219.315	5.77135	1.6309	3.53875	0.000402024	0.00225605	#N/A	brain-specific angiogenesis inhibitor 3
374	NVE17479	10963.5	5.749	0.420478	13.6725	1.48177e-42	4.73518e-40	NEMVEDRAFT_v1g233740	#N/A
375	NVE13102	117.124	5.74796	0.767887	7.48542	7.13203e-14	1.80256e-12	NEMVEDRAFT_v1g92319	#N/A
376	NVE23196	739.859	5.74788	0.520743	11.0378	2.50967e-28	1.8014e-26	NEMVEDRAFT_v1g104856	serine incorporator 1
377	NVE10950	4424.11	5.74522	0.552051	10.407	2.30261e-25	1.28813e-23	NEMVEDRAFT_v1g128497,NEMVEDRAFT_v1g173414,NEMVEDRAFT_v1g128484	#N/A
378	NVE13811	1396.92	5.74006	0.627769	9.14359	6.04111e-20	2.45946e-18	NEMVEDRAFT_v1g217931	#N/A
379	NVE258	467.231	5.73861	0.457474	12.5441	4.28079e-36	6.44273e-34	NEMVEDRAFT_v1g198409	#N/A
380	NVE18169	1305.82	5.73776	0.428199	13.3997	6.06721e-41	1.60836e-38	NEMVEDRAFT_v1g248216	#N/A
381	NVE24293	1166.12	5.73761	0.577101	9.94212	2.72943e-23	1.35473e-21	#N/A	#N/A
382	NVE12487	193.095	5.73338	0.674727	8.49734	1.93989e-17	6.61603e-16	#N/A	#N/A
383	NVE12486	2871.18	5.73264	0.543107	10.5553	4.80311e-26	2.85107e-24	NEMVEDRAFT_v1g60648	neurogenic locus notch homolog protein 2-like
384	NVE22153	154.331	5.70375	0.853177	6.68531	2.30432e-11	4.62608e-10	#N/A	#N/A
385	NVE25263	6060.31	5.70256	0.48976	11.6436	2.47374e-31	2.3945e-29	NEMVEDRAFT_v1g198303	#N/A
386	NVE2361	2036.96	5.70102	0.441408	12.9155	3.679e-38	7.15199e-36	#N/A	#N/A
387	NVE3769	4279.42	5.69703	0.450678	12.641	1.25443e-36	2.07542e-34	#N/A	#N/A
388	NVE9725	8074.09	5.69465	0.460622	12.3629	4.1467e-35	5.52767e-33	NEMVEDRAFT_v1g125997	peptidyl-prolyl cis-trans isomerase fkbp14-like
389	NVE9657	415.756	5.69166	0.624508	9.11384	7.95173e-20	3.19824e-18	NEMVEDRAFT_v1g223067	neurogenic locus notch
390	NVE8498	465.269	5.69147	0.640568	8.88504	6.38961e-19	2.41192e-17	NEMVEDRAFT_v1g123710	microneme protein 4
391	NVE20353	179.775	5.68946	0.836703	6.79986	1.04719e-11	2.17145e-10	NEMVEDRAFT_v1g205137	#N/A
392	NVE23043	99.3863	5.68943	1.45927	3.89882	9.66642e-05	0.0006336	#N/A	#N/A
393	NVE20933	963.517	5.68692	0.640351	8.88095	6.62919e-19	2.49831e-17	NEMVEDRAFT_v1g178276	major facilitator superfamily protein
394	NVE23198	300.931	5.6793	0.709132	8.00881	1.15827e-15	3.46412e-14	NEMVEDRAFT_v1g242891	carbohydrate (n-acetylglucosamine 6-o) sulfotransferase 4
395	NVE4440	900.321	5.67859	1.13658	4.9962	5.84707e-07	6.05149e-06	NEMVEDRAFT_v1g245150	#N/A
396	NVE7681	1229.95	5.67521	0.613156	9.25574	2.12761e-20	8.89479e-19	NEMVEDRAFT_v1g122783	hemicentin 1
397	NVE8326	6437.6	5.66936	0.542732	10.446	1.52898e-25	8.72077e-24	NEMVEDRAFT_v1g239814	#N/A
398	NVE7433	82.9964	5.63534	0.789848	7.13472	9.69864e-13	2.22249e-11	#N/A	#N/A
399	NVE20741	670.767	5.62591	0.741297	7.58927	3.21709e-14	8.35728e-13	NEMVEDRAFT_v1g205377	xaa-pro aminopeptidase 1
400	NVE8088	1590.5	5.61497	0.36898	15.2176	2.70435e-52	2.42643e-49	#N/A	#N/A
401	NVE18127	408.479	5.60898	1.55173	3.61465	0.000300754	0.00174137	#N/A	#N/A
402	NVE9417	867.409	5.60695	0.51991	10.7845	4.07611e-27	2.59438e-25	NEMVEDRAFT_v1g239933	#N/A
403	NVE6183	947.916	5.60657	0.626844	8.94411	3.74946e-19	1.43861e-17	NEMVEDRAFT_v1g33556	carboxypeptidase d
404	NVE19080	86.2501	5.6033	0.569643	9.83651	7.83841e-23	3.79366e-21	NEMVEDRAFT_v1g197412	#N/A
405	NVE3811	122.848	5.60244	0.789929	7.09233	1.3187e-12	2.97222e-11	#N/A	#N/A
406	NVE16204	2615.09	5.59699	0.471737	11.8646	1.80683e-32	1.95138e-30	NEMVEDRAFT_v1g219239	#N/A
407	NVE10319	577.625	5.59644	0.566279	9.88283	4.94168e-23	2.41676e-21	NEMVEDRAFT_v1g200797	#N/A
408	NVE23222	503.188	5.59639	0.482459	11.5997	4.13477e-31	3.92097e-29	NEMVEDRAFT_v1g6868	fucolectin-4 precursor
409	NVE1849	570.611	5.58962	0.697142	8.01791	1.07563e-15	3.22937e-14	NEMVEDRAFT_v1g244297	#N/A
410	NVE12184	1413.69	5.58655	0.622572	8.97334	2.87659e-19	1.11101e-17	#N/A	#N/A
411	NVE12822	2544.27	5.58613	0.491547	11.3644	6.29014e-30	5.37496e-28	#N/A	#N/A
412	NVE21554	39.1916	5.58289	0.90394	6.17617	6.56748e-10	1.08273e-08	NEMVEDRAFT_v1g205865	#N/A
413	NVE14977	369.235	5.56337	1.29126	4.30847	1.64385e-05	0.000128641	#N/A	#N/A
414	NVE12554	803.066	5.55605	1.1121	4.99598	5.85374e-07	6.0557e-06	NEMVEDRAFT_v1g201627	#N/A
415	NVE4655	6286.12	5.5413	0.415863	13.3248	1.66029e-40	4.16466e-38	#N/A	#N/A
416	NVE1559	2659.53	5.54097	0.490775	11.2902	1.46654e-29	1.20889e-27	NEMVEDRAFT_v1g112522	proprotein convertase subtilisin kexin type 1
417	NVE6292	1044.75	5.53711	0.332625	16.6467	3.19576e-62	7.45507e-59	#N/A	#N/A
418	NVE4442	688.691	5.53537	0.695308	7.96104	1.70603e-15	5.01871e-14	NEMVEDRAFT_v1g211990	#N/A
419	NVE22150	1776.74	5.52511	0.635157	8.69881	3.35386e-18	1.19814e-16	NEMVEDRAFT_v1g206329	PREDICTED: similar to predicted protein [Hydra magnipapillata]
420	NVE5124	162.654	5.52245	0.703479	7.8502	4.1538e-15	1.17029e-13	#N/A	#N/A
421	NVE25815	5064.49	5.52068	0.522725	10.5613	4.50221e-26	2.67927e-24	#N/A	#N/A
422	NVE17360	1773.86	5.52033	0.529939	10.4169	2.0757e-25	1.16961e-23	NEMVEDRAFT_v1g163734	beta-tubulin isotype 2
423	NVE16823	631.276	5.50472	0.423695	12.9922	1.35497e-38	2.74859e-36	#N/A	#N/A
424	NVE14593	4708.9	5.50401	0.393413	13.9904	1.78386e-44	7.17482e-42	NEMVEDRAFT_v1g228788	gamma-glutamyl hydrolase-like
425	NVE8017	1690.38	5.50209	0.559218	9.83892	7.6531e-23	3.71167e-21	NEMVEDRAFT_v1g237852	#N/A
426	NVE16128	1242.26	5.49542	0.649369	8.46272	2.61214e-17	8.80577e-16	#N/A	leishmanolysin-like peptidase
427	NVE19314	1063.3	5.49261	0.494133	11.1157	1.05273e-28	7.922e-27	NEMVEDRAFT_v1g2203	#N/A
428	NVE18953	2835.07	5.48802	0.496586	11.0515	2.15618e-28	1.56209e-26	#N/A	#N/A
429	NVE26176	6587.25	5.47993	0.479952	11.4177	3.41281e-30	2.94867e-28	#N/A	low quality protein: hemicentin-1-like
430	NVE17213	1942.8	5.47554	0.705039	7.7663	8.08101e-15	2.22567e-13	#N/A	#N/A
431	NVE13813	189.608	5.4722	0.705167	7.76015	8.48271e-15	2.3308e-13	NEMVEDRAFT_v1g217934	#N/A
432	NVE21414	1003.05	5.47113	0.462717	11.8239	2.93659e-32	3.09977e-30	NEMVEDRAFT_v1g50112	endoplasmic reticulum aminopeptidase 2-like
433	NVE25860	200.481	5.47108	0.707779	7.72993	1.07608e-14	2.92575e-13	NEMVEDRAFT_v1g109596	#N/A
434	NVE19316	809.032	5.47108	0.603643	9.06344	1.26402e-19	4.99779e-18	#N/A	#N/A
435	NVE15649	1530.33	5.47009	0.599987	9.11702	7.72218e-20	3.11128e-18	NEMVEDRAFT_v1g136469	#N/A
436	NVE19313	2898.99	5.46371	0.451057	12.1131	9.00003e-34	1.08223e-31	#N/A	#N/A
437	NVE3815	839.596	5.45209	0.518965	10.5057	8.13193e-26	4.74254e-24	NEMVEDRAFT_v1g86806	transcriptional enhancer factor tef-3
438	NVE24592	448.822	5.45058	0.5606	9.72275	2.41177e-22	1.12976e-20	NEMVEDRAFT_v1g155298	tripartite motif-containing protein 71-like
439	NVE143	2257.35	5.44836	0.461027	11.8179	3.15567e-32	3.2864e-30	NEMVEDRAFT_v1g79043	#N/A
440	NVE300	566.31	5.44602	0.501652	10.8562	1.86384e-27	1.21792e-25	NEMVEDRAFT_v1g198458	gamma-glutamyl hydrolase-like
441	NVE5548	385.392	5.43849	0.473776	11.479	1.68148e-30	1.48581e-28	NEMVEDRAFT_v1g212656	#N/A
442	NVE22302	164.558	5.43112	0.849713	6.39172	1.64035e-10	2.91884e-09	NEMVEDRAFT_v1g103800	protein phosphatase regulatory subunit 3d-like
443	NVE14684	462.292	5.42829	0.678685	7.99825	1.26202e-15	3.76475e-14	#N/A	#N/A
444	NVE22662	150.375	5.42275	0.703521	7.70802	1.27781e-14	3.44611e-13	#N/A	hypothetical protein BRAFLDRAFT_106125 [Branchiostoma floridae]
445	NVE16791	591.525	5.42188	1.53946	3.52193	0.000428421	0.00238582	NEMVEDRAFT_v1g96020	counting factor associated protein d-like
446	NVE6863	9606.07	5.41898	0.606795	8.93049	4.24124e-19	1.62196e-17	NEMVEDRAFT_v1g239676	#N/A
447	NVE265	4568.97	5.41096	0.406666	13.3057	2.14598e-40	5.26963e-38	#N/A	#N/A
448	NVE1008	143.056	5.41065	0.588797	9.18934	3.95248e-20	1.62904e-18	#N/A	#N/A
449	NVE17655	250.037	5.39143	0.484691	11.1234	9.64975e-29	7.28509e-27	#N/A	#N/A
450	NVE15528	410.614	5.38782	0.58772	9.16733	4.84877e-20	1.98791e-18	NEMVEDRAFT_v1g94679	counting factor associated protein d-like
451	NVE6968	286.147	5.383	0.640442	8.40512	4.2741e-17	1.4183e-15	#N/A	#N/A
452	NVE20456	410.641	5.37788	0.701522	7.66601	1.7743e-14	4.69284e-13	#N/A	#N/A
453	NVE3605	1440.74	5.37577	0.375692	14.309	1.92296e-46	8.79586e-44	#N/A	#N/A
454	NVE1850	560.445	5.37175	0.703909	7.63131	2.32382e-14	6.10475e-13	NEMVEDRAFT_v1g244297	#N/A
455	NVE22167	7214.35	5.3702	0.427036	12.5755	2.87858e-36	4.38898e-34	#N/A	#N/A
456	NVE3599	59.7346	5.35007	0.859138	6.22725	4.74682e-10	7.9493e-09	#N/A	#N/A
457	NVE26224	176.723	5.3457	0.678168	7.88256	3.20729e-15	9.11323e-14	#N/A	n-acetylated alpha-linked acidic dipeptidase 2-like
458	NVE12386	19130.4	5.33938	0.406306	13.1413	1.90986e-39	4.36796e-37	NEMVEDRAFT_v1g130991	glutathione synthetase
459	NVE4489	458.569	5.3323	0.523475	10.1863	2.28191e-24	1.20708e-22	#N/A	#N/A
460	NVE25937	146.822	5.33178	0.802851	6.64106	3.11442e-11	6.12591e-10	#N/A	#N/A
461	NVE1028	593.41	5.33087	0.574199	9.28401	1.63215e-20	6.87272e-19	#N/A	activating transcription factor 3
462	NVE24446	1207.16	5.32506	0.523928	10.1637	2.87849e-24	1.50898e-22	#N/A	#N/A
463	NVE17480	8124.83	5.31878	0.435374	12.2166	2.53547e-34	3.19715e-32	#N/A	#N/A
464	NVE22512	165.084	5.31753	0.80181	6.63191	3.31362e-11	6.50126e-10	NEMVEDRAFT_v1g197880	calmodulin
465	NVE6547	70.8874	5.3169	0.76048	6.99151	2.7195e-12	5.96246e-11	#N/A	homologue of sarcophaga proteinase
466	NVE5095	260.949	5.31581	0.496317	10.7105	9.08581e-27	5.63707e-25	NEMVEDRAFT_v1g222353	protein isoform 2
467	NVE7098	362.211	5.30404	0.578913	9.16206	5.09161e-20	2.08381e-18	NEMVEDRAFT_v1g226089	levanase
468	NVE10137	668.809	5.29523	0.807732	6.55568	5.53878e-11	1.05304e-09	NEMVEDRAFT_v1g127073	neurogenic locus notch homolog protein 2-like
469	NVE774	2883.53	5.28614	0.59762	8.84532	9.1268e-19	3.40112e-17	#N/A	#N/A
470	NVE17693	1176.38	5.25961	0.536267	9.80782	1.04196e-22	5.00141e-21	NEMVEDRAFT_v1g232409	#N/A
471	NVE9864	234.382	5.25434	0.590985	8.89081	6.06664e-19	2.29744e-17	#N/A	#N/A
472	NVE533	702.273	5.25278	0.55193	9.51712	1.7804e-21	7.98714e-20	NEMVEDRAFT_v1g21316	synaptic vesicle 2-related protein
473	NVE16203	1580.21	5.24655	0.475995	11.0223	2.98384e-28	2.12217e-26	NEMVEDRAFT_v1g219238	#N/A
474	NVE19567	306.818	5.24441	0.581455	9.01947	1.89001e-19	7.39767e-18	NEMVEDRAFT_v1g22127	solute carrier family 9 (sodium hydrogen exchanger) member 7
475	NVE14770	1237.78	5.24067	0.569853	9.19653	3.69696e-20	1.52912e-18	NEMVEDRAFT_v1g134893	#N/A
476	NVE2728	336.713	5.23738	0.382357	13.6976	1.04907e-42	3.4961e-40	#N/A	#N/A
477	NVE3589	571.717	5.23292	0.613665	8.52732	1.49773e-17	5.17617e-16	NEMVEDRAFT_v1g233126	#N/A
478	NVE4556	585.9	5.23072	0.560354	9.33468	1.013e-20	4.35197e-19	#N/A	protein
479	NVE23343	707.06	5.22218	0.384291	13.5891	4.64521e-42	1.42583e-39	NEMVEDRAFT_v1g206995	#N/A
480	NVE4475	147.865	5.20712	0.674962	7.71469	1.21276e-14	3.28204e-13	NEMVEDRAFT_v1g117600	#N/A
481	NVE20724	873.529	5.19817	0.517518	10.0444	9.72169e-24	4.97341e-22	NEMVEDRAFT_v1g613	#N/A
482	NVE2211	81.034	5.19624	0.743487	6.98902	2.76809e-12	6.05759e-11	#N/A	#N/A
483	NVE10898	22542.9	5.1771	0.321235	16.1162	1.96161e-58	3.26861e-55	NEMVEDRAFT_v1g236565,NEMVEDRAFT_v1g240186	#N/A
484	NVE9859	536.641	5.17636	0.616962	8.39008	4.85831e-17	1.60758e-15	NEMVEDRAFT_v1g126198	n-acetylated-alpha-linked acidic dipeptidase 2-like
485	NVE23050	3326.75	5.17225	0.496681	10.4136	2.14857e-25	1.20776e-23	NEMVEDRAFT_v1g206795	hemicentin 1
486	NVE23986	1443.35	5.16913	0.406201	12.7255	4.26541e-37	7.42564e-35	#N/A	#N/A
487	NVE6691	294.245	5.16841	0.672175	7.68909	1.4819e-14	3.95987e-13	NEMVEDRAFT_v1g213493	#N/A
488	NVE4080	4580.86	5.16727	0.472723	10.9309	8.20466e-28	5.54778e-26	NEMVEDRAFT_v1g116985	hemicentin 1
489	NVE19748	515.27	5.16325	0.750905	6.87603	6.15421e-12	1.30514e-10	NEMVEDRAFT_v1g99425	photoreceptor-specific nuclear receptor
490	NVE12019	243.685	5.16294	0.755826	6.83086	8.44092e-12	1.76601e-10	NEMVEDRAFT_v1g223433	#N/A
491	NVE22963	112.978	5.1499	1.38928	3.70689	0.00020982	0.0012638	#N/A	collagen alpha-4 chain-like
492	NVE24058	1232.7	5.14344	0.465304	11.0539	2.09788e-28	1.52459e-26	#N/A	#N/A
493	NVE7303	3079.79	5.14336	0.474898	10.8305	2.46934e-27	1.60013e-25	NEMVEDRAFT_v1g245957	#N/A
494	NVE313	495.209	5.12903	0.639833	8.0162	1.09067e-15	3.27034e-14	NEMVEDRAFT_v1g198469	sodium potassium calcium exchanger 3-like
495	NVE5947	1630.56	5.11998	0.561829	9.11306	8.00916e-20	3.21579e-18	#N/A	#N/A
496	NVE20904	3247.23	5.1173	0.509813	10.0376	1.04179e-23	5.29475e-22	NEMVEDRAFT_v1g197501	#N/A
497	NVE12900	243.171	5.11217	0.489604	10.4414	1.60359e-25	9.12402e-24	#N/A	#N/A
498	NVE10535	588.957	5.11146	0.570357	8.96185	3.19268e-19	1.22902e-17	NEMVEDRAFT_v1g127768	glycoside hydrolase family 10
499	NVE19597	18326.2	5.10546	0.401736	12.7085	5.30531e-37	9.10017e-35	NEMVEDRAFT_v1g63846	glutathione peroxidase 1
500	NVE6291	1389.21	5.10082	0.338707	15.0597	2.98161e-51	2.04573e-48	NEMVEDRAFT_v1g120428	indian hedgehog protein
501	NVE1782	1738.74	5.09853	0.468534	10.8819	1.40644e-27	9.32088e-26	NEMVEDRAFT_v1g244269	#N/A
502	NVE2193	3754.98	5.08511	0.523577	9.71225	2.67356e-22	1.24737e-20	NEMVEDRAFT_v1g160199	#N/A
503	NVE3051	505.1	5.08175	0.401725	12.6498	1.12158e-36	1.88231e-34	#N/A	#N/A
504	NVE872	105.883	5.08106	0.640456	7.93351	2.1304e-15	6.19675e-14	NEMVEDRAFT_v1g187681	#N/A
505	NVE11748	29925.5	5.07955	0.32212	15.7691	5.07677e-56	6.96652e-53	NEMVEDRAFT_v1g91324	multiple c2 and transmembrane domain-containing protein 1-like
506	NVE1605	13852.3	5.07868	0.393462	12.9077	4.07433e-38	7.85504e-36	NEMVEDRAFT_v1g244207	#N/A
507	NVE22513	2507.94	5.07428	0.461949	10.9845	4.53743e-28	3.15968e-26	NEMVEDRAFT_v1g83526	calmodulin variant 1
508	NVE3506	1537	5.07393	0.377226	13.4506	3.05199e-41	8.57792e-39	#N/A	#N/A
509	NVE25856	4027.37	5.06931	0.469578	10.7955	3.6164e-27	2.31768e-25	#N/A	#N/A
510	NVE18395	1149.19	5.06014	0.574711	8.80467	1.31237e-18	4.83649e-17	NEMVEDRAFT_v1g220085	#N/A
511	NVE1029	387.425	5.05874	0.621331	8.14177	3.89538e-16	1.21324e-14	#N/A	#N/A
512	NVE21825	2666.99	5.05822	0.463813	10.9057	1.0822e-27	7.27538e-26	NEMVEDRAFT_v1g248550	type alpha 1
513	NVE19728	78.3305	5.05736	0.824612	6.13302	8.62284e-10	1.39593e-08	#N/A	#N/A
514	NVE6654	37.6002	5.05347	1.32466	3.81493	0.00013622	0.000860708	#N/A	#N/A
515	NVE4417	3744.43	5.0472	0.48662	10.372	3.32641e-25	1.85199e-23	NEMVEDRAFT_v1g245131	#N/A
516	NVE2360	3648.77	5.03927	0.430885	11.6952	1.34926e-31	1.32808e-29	NEMVEDRAFT_v1g9969	glutathione peroxidase 5
517	NVE21672	646.264	5.03641	0.523695	9.61708	6.77271e-22	3.09792e-20	#N/A	#N/A
518	NVE17870	3249.93	5.031	0.475154	10.5881	3.38267e-26	2.03379e-24	NEMVEDRAFT_v1g241440	#N/A
519	NVE17691	498.076	5.02965	0.49775	10.1048	5.26208e-24	2.72786e-22	NEMVEDRAFT_v1g241404	#N/A
520	NVE1662	1238.51	5.02443	0.362838	13.8476	1.31525e-43	5.02987e-41	NEMVEDRAFT_v1g209965	glutamate metabotropic 3
521	NVE19226	112.353	5.01612	0.603495	8.31179	9.42729e-17	3.04598e-15	#N/A	#N/A
522	NVE7125	392.28	5.00957	0.622089	8.05281	8.09143e-16	2.46098e-14	NEMVEDRAFT_v1g213743	hypothetical protein BRAFLDRAFT_88075 [Branchiostoma floridae]
523	NVE11003	405.772	5.00689	0.547854	9.13909	6.29775e-20	2.55947e-18	#N/A	#N/A
524	NVE16074	9542.96	5.00571	0.368969	13.5667	6.30569e-42	1.86201e-39	#N/A	#N/A
525	NVE16880	549.357	5.00355	0.567823	8.8118	1.23151e-18	4.55289e-17	#N/A	#N/A
526	NVE13103	201.713	5.003	0.726666	6.88488	5.78365e-12	1.22767e-10	#N/A	#N/A
527	NVE25590	2382.98	5.00161	0.324871	15.3956	1.75071e-53	1.85639e-50	#N/A	#N/A
528	NVE2913	431.932	4.99922	1.16243	4.30066	1.70287e-05	0.000132814	NEMVEDRAFT_v1g86403	#N/A
529	NVE47	21202.3	4.99262	0.296644	16.8304	1.4622e-63	4.26379e-60	NEMVEDRAFT_v1g237717	#N/A
530	NVE5198	624.528	4.9919	0.430185	11.6041	3.92988e-31	3.75722e-29	NEMVEDRAFT_v1g212503	#N/A
531	NVE13812	1888.1	4.98794	0.610347	8.17229	3.02587e-16	9.51313e-15	NEMVEDRAFT_v1g217934,NEMVEDRAFT_v1g217932,NEMVEDRAFT_v1g247586	#N/A
532	NVE9231	5319.21	4.98117	0.54985	9.05914	1.31483e-19	5.18991e-18	#N/A	#N/A
533	NVE20669	733.795	4.98004	0.574604	8.6669	4.44036e-18	1.57423e-16	NEMVEDRAFT_v1g31229	#N/A
534	NVE8948	1135.96	4.97174	0.466087	10.667	1.45287e-26	8.9191e-25	NEMVEDRAFT_v1g239918	#N/A
535	NVE21502	445.032	4.96835	0.543662	9.13869	6.3215e-20	2.56466e-18	#N/A	#N/A
536	NVE13337	100.006	4.96422	0.664665	7.46877	8.095e-14	2.02618e-12	NEMVEDRAFT_v1g217601	#N/A
537	NVE17637	696.537	4.95508	0.402495	12.3109	7.91239e-35	1.01418e-32	NEMVEDRAFT_v1g96744	phytochelatin synthase
538	NVE22341	439.097	4.95364	0.525086	9.43396	3.9488e-21	1.7348e-19	#N/A	#N/A
539	NVE7532	1260.35	4.94558	0.721597	6.85366	7.19864e-12	1.51835e-10	#N/A	#N/A
540	NVE1789	2148.6	4.93873	0.514588	9.59746	8.19421e-22	3.73349e-20	#N/A	#N/A
541	NVE25050	44.35	4.93548	0.931989	5.29565	1.18596e-07	1.38468e-06	#N/A	#N/A
542	NVE11884	1048.38	4.93537	0.455954	10.8243	2.64121e-27	1.70676e-25	NEMVEDRAFT_v1g129931	#N/A
543	NVE12267	287.649	4.93514	0.47809	10.3226	5.56848e-25	3.0565e-23	#N/A	#N/A
544	NVE8584	55.7855	4.93345	0.972282	5.0741	3.89339e-07	4.16629e-06	NEMVEDRAFT_v1g222889	#N/A
545	NVE16363	100.991	4.92642	1.50989	3.26278	0.00110326	0.00546664	NEMVEDRAFT_v1g33670	serine threonine-protein kinase nek1
546	NVE18128	178.9	4.92262	0.762623	6.45485	1.08328e-10	1.96354e-09	#N/A	#N/A
547	NVE21427	1085.83	4.91661	0.51438	9.55833	1.19673e-21	5.38945e-20	NEMVEDRAFT_v1g242375	#N/A
548	NVE7869	1876.15	4.90667	0.708796	6.92255	4.43588e-12	9.52857e-11	NEMVEDRAFT_v1g214340	#N/A
549	NVE3821	1043.96	4.90518	0.358742	13.6733	1.46636e-42	4.73518e-40	#N/A	#N/A
550	NVE24699	163.193	4.88252	0.678887	7.19195	6.38742e-13	1.49304e-11	NEMVEDRAFT_v1g229557	#N/A
551	NVE9656	122.877	4.87448	0.610507	7.98431	1.41307e-15	4.17797e-14	NEMVEDRAFT_v1g223067	crumbs homolog 1
552	NVE9658	187.946	4.87329	0.655572	7.43365	1.05637e-13	2.63281e-12	NEMVEDRAFT_v1g223067	#N/A
553	NVE22433	475.232	4.87136	0.730063	6.67253	2.51436e-11	5.03044e-10	NEMVEDRAFT_v1g238639	#N/A
554	NVE24678	607.555	4.87055	0.440534	11.056	2.04989e-28	1.49437e-26	NEMVEDRAFT_v1g438	angiotensin-converting enzyme
555	NVE24337	1433.27	4.86853	0.479064	10.1626	2.91234e-24	1.5233e-22	#N/A	#N/A
556	NVE15271	73.7393	4.86813	0.825689	5.89584	3.72783e-09	5.53903e-08	#N/A	#N/A
557	NVE15578	1753.12	4.85029	0.44069	11.0061	3.56938e-28	2.51561e-26	NEMVEDRAFT_v1g47929	#N/A
558	NVE3460	3554.25	4.84949	0.512409	9.4641	2.96106e-21	1.31824e-19	NEMVEDRAFT_v1g116097	#N/A
559	NVE22342	370.414	4.84506	0.553855	8.74788	2.17394e-18	7.87481e-17	#N/A	#N/A
560	NVE16862	323.086	4.84351	0.656623	7.37639	1.62642e-13	3.98961e-12	NEMVEDRAFT_v1g232363	#N/A
561	NVE15836	1047.95	4.84223	0.473214	10.2326	1.41616e-24	7.54251e-23	NEMVEDRAFT_v1g202855	#N/A
562	NVE719	1897.68	4.84071	0.625973	7.7331	1.04961e-14	2.86043e-13	NEMVEDRAFT_v1g209268	#N/A
563	NVE1276	9542.35	4.82802	0.399521	12.0845	1.2752e-33	1.51004e-31	#N/A	#N/A
564	NVE22597	705.239	4.82598	0.474584	10.1689	2.73049e-24	1.43461e-22	#N/A	#N/A
565	NVE23229	993.007	4.82567	0.412471	11.6994	1.28316e-31	1.26837e-29	#N/A	#N/A
566	NVE5729	386.271	4.82048	1.30808	3.68516	0.000228563	0.00136681	#N/A	#N/A
567	NVE10951	1443.41	4.80707	0.648806	7.4091	1.27162e-13	3.14241e-12	NEMVEDRAFT_v1g128516	#N/A
568	NVE8093	43.6072	4.79367	0.852817	5.62099	1.89872e-08	2.54852e-07	NEMVEDRAFT_v1g196495	mam domain-containing glycosylphosphatidylinositol anchor protein 1
569	NVE19087	696.291	4.78703	1.16033	4.12557	3.69817e-05	0.000266927	NEMVEDRAFT_v1g158913	#N/A
570	NVE9826	565.068	4.78493	0.515356	9.28471	1.62151e-20	6.84027e-19	#N/A	c007-h6 g-protein coupled receptor
571	NVE20886	112.474	4.77455	0.739314	6.45808	1.06039e-10	1.92955e-09	#N/A	#N/A
572	NVE4235	563.795	4.77217	0.717043	6.65534	2.82645e-11	5.59724e-10	NEMVEDRAFT_v1g211816	#N/A
573	NVE9606	3187.76	4.77135	0.296985	16.066	4.41789e-58	6.87071e-55	#N/A	#N/A
574	NVE22380	2754.18	4.77037	0.425998	11.1981	4.166e-29	3.22872e-27	NEMVEDRAFT_v1g197744	#N/A
575	NVE6692	524.087	4.7624	0.45637	10.4354	1.70927e-25	9.67812e-24	NEMVEDRAFT_v1g245803	#N/A
576	NVE2656	505.827	4.7623	0.490211	9.7148	2.60769e-22	1.21908e-20	#N/A	#N/A
577	NVE9332	7025.77	4.75995	0.476767	9.98382	1.7943e-23	8.96304e-22	NEMVEDRAFT_v1g215113	peptidylprolyl isomerase b (cyclophilin b)
578	NVE22904	1788.36	4.75789	0.600322	7.92556	2.27115e-15	6.56523e-14	NEMVEDRAFT_v1g221303	PREDICTED: similar to Equistatin, partial [Hydra magnipapillata]
579	NVE20265	3212.5	4.75363	0.404876	11.741	7.85953e-32	7.90289e-30	NEMVEDRAFT_v1g220684	glycerophosphodiester phosphodiesterase domain-containing protein 1-like
580	NVE2180	1327.61	4.75064	0.579086	8.20367	2.33152e-16	7.37989e-15	NEMVEDRAFT_v1g198924	#N/A
581	NVE20302	865.354	4.74861	0.499418	9.50827	1.93852e-21	8.67982e-20	NEMVEDRAFT_v1g232545	cre-nas-6 protein
582	NVE18716	1409.83	4.74355	0.489149	9.69756	3.08794e-22	1.43497e-20	NEMVEDRAFT_v1g204254	phosphatidylinositol transfer protein alpha isoform-like
583	NVE21590	37.5171	4.7395	0.984495	4.81414	1.47833e-06	1.4157e-05	NEMVEDRAFT_v1g221025	fibropellin ia
584	NVE2153	874.677	4.73336	0.596078	7.94085	2.00805e-15	5.87016e-14	NEMVEDRAFT_v1g198897	#N/A
585	NVE25087	52.2262	4.73276	1.07568	4.39977	1.08364e-05	8.77441e-05	NEMVEDRAFT_v1g232845	#N/A
586	NVE26126	541.075	4.72041	0.581977	8.11099	5.02086e-16	1.54929e-14	NEMVEDRAFT_v1g248659	#N/A
587	NVE16640	1054.23	4.71212	0.409198	11.5155	1.10225e-30	1.00051e-28	NEMVEDRAFT_v1g95684	growth factor independent 1b
588	NVE18951	2279.94	4.71079	0.540687	8.7126	2.96994e-18	1.06753e-16	NEMVEDRAFT_v1g238341	#N/A
589	NVE8499	36.5717	4.70377	0.776126	6.06057	1.35638e-09	2.13651e-08	#N/A	factor viii
590	NVE26114	766.157	4.68921	0.565047	8.2988	1.05164e-16	3.38849e-15	#N/A	kinesin family member 17
591	NVE13806	2730.66	4.6868	0.482729	9.70896	2.76139e-22	1.28578e-20	NEMVEDRAFT_v1g133495	#N/A
592	NVE9976	6138.44	4.68059	0.535986	8.73267	2.48726e-18	8.99579e-17	#N/A	#N/A
593	NVE11557	410.402	4.67968	0.510111	9.17385	4.56422e-20	1.87454e-18	#N/A	#N/A
594	NVE16072	1780.18	4.67109	0.444205	10.5156	7.32001e-26	4.30129e-24	#N/A	#N/A
595	NVE10321	336.046	4.67005	1.20365	3.87991	0.000104494	0.000680335	NEMVEDRAFT_v1g90390,NEMVEDRAFT_v1g65149	PREDICTED: similar to predicted protein [Hydra magnipapillata]
596	NVE4959	11086.1	4.66969	0.481645	9.69528	3.15777e-22	1.4645e-20	#N/A	#N/A
597	NVE264	833.967	4.66295	0.362413	12.8664	6.95712e-38	1.30884e-35	#N/A	#N/A
598	NVE19315	16182.8	4.66253	0.413821	11.267	1.90911e-29	1.54638e-27	#N/A	#N/A
599	NVE18174	379.098	4.64856	0.604161	7.69424	1.42332e-14	3.81647e-13	NEMVEDRAFT_v1g219996	#N/A
600	NVE4416	346.49	4.631	0.526582	8.79446	1.43743e-18	5.28068e-17	#N/A	#N/A
601	NVE19485	1609.58	4.62842	0.715854	6.4656	1.00897e-10	1.84028e-09	#N/A	#N/A
602	NVE25857	1694.03	4.62818	0.61363	7.54229	4.61775e-14	1.18377e-12	NEMVEDRAFT_v1g243681	transcription factor pax-a
603	NVE18876	1064.47	4.61919	0.449212	10.2829	8.41827e-25	4.54586e-23	NEMVEDRAFT_v1g233768	#N/A
604	NVE16643	851.23	4.60431	0.600053	7.67317	1.67794e-14	4.45313e-13	#N/A	#N/A
605	NVE3551	55.9179	4.60221	0.710945	6.47337	9.58404e-11	1.7563e-09	NEMVEDRAFT_v1g225880	#N/A
606	NVE9994	8391.44	4.59929	0.420459	10.9387	7.52467e-28	5.11766e-26	NEMVEDRAFT_v1g240045	#N/A
607	NVE19767	297.254	4.599	0.851564	5.40065	6.63986e-08	8.08427e-07	#N/A	#N/A
608	NVE20457	948.398	4.5966	0.675171	6.80804	9.89347e-12	2.05883e-10	#N/A	#N/A
609	NVE18451	581.111	4.59421	0.759962	6.04532	1.4911e-09	2.33452e-08	NEMVEDRAFT_v1g220123	#N/A
610	NVE25277	3399.62	4.59249	0.392349	11.7051	1.19993e-31	1.19115e-29	NEMVEDRAFT_v1g84193	#N/A
611	NVE4695	729.939	4.5916	0.57025	8.0519	8.15195e-16	2.47293e-14	NEMVEDRAFT_v1g199481	#N/A
612	NVE7656	616.341	4.58441	0.562995	8.1429	3.8591e-16	1.20354e-14	#N/A	lysophospholipase l1 and related esterases
613	NVE14975	138.62	4.5837	0.894364	5.12509	2.97389e-07	3.23125e-06	#N/A	#N/A
614	NVE20102	1709.96	4.57703	0.572355	7.99685	1.27645e-15	3.79808e-14	NEMVEDRAFT_v1g241999	#N/A
615	NVE20821	57.01	4.57654	0.85227	5.36982	7.88165e-08	9.47748e-07	#N/A	#N/A
616	NVE9257	940.081	4.57566	0.519026	8.81584	1.18789e-18	4.39859e-17	#N/A	#N/A
617	NVE17871	2561.18	4.57067	0.456295	10.0169	1.28441e-23	6.48544e-22	NEMVEDRAFT_v1g241441	#N/A
618	NVE3072	2149.72	4.56869	0.302183	15.1189	1.21491e-51	9.14242e-49	NEMVEDRAFT_v1g199202	histamine h2 receptor
619	NVE10699	279.401	4.56713	0.807269	5.65751	1.53586e-08	2.08548e-07	NEMVEDRAFT_v1g55147	alpha3- partial
620	NVE21509	706.508	4.56325	0.639111	7.13999	9.33354e-13	2.14515e-11	NEMVEDRAFT_v1g205808	nicotinic acetylcholine receptor alpha6 subunit
621	NVE4484	273.542	4.5555	0.591444	7.70234	1.33601e-14	3.59473e-13	#N/A	#N/A
622	NVE15841	3690.85	4.55523	0.455621	9.99785	1.5574e-23	7.82856e-22	NEMVEDRAFT_v1g202860	ubiquitin carboxyl-terminal hydrolase 19-like
623	NVE14328	882.336	4.55417	0.41046	11.0953	1.32242e-28	9.85602e-27	NEMVEDRAFT_v1g150172	3-oxoacid transferase 1
624	NVE1494	13809.7	4.55386	0.419169	10.864	1.71033e-27	1.12504e-25	#N/A	#N/A
625	NVE19128	168.855	4.55244	0.405766	11.2194	3.27573e-29	2.5992e-27	NEMVEDRAFT_v1g197466	GK19483 [Drosophila willistoni]
626	NVE7683	34.4036	4.55113	0.961296	4.73436	2.19744e-06	2.02376e-05	#N/A	#N/A
627	NVE11941	652.501	4.53885	0.726097	6.25102	4.07771e-10	6.90812e-09	NEMVEDRAFT_v1g130123	n-acetylated-alpha-linked acidic dipeptidase 2
628	NVE22714	3928.54	4.53151	0.389391	11.6374	2.65907e-31	2.56326e-29	#N/A	#N/A
629	NVE13105	3565.41	4.52333	0.585057	7.73143	1.06349e-14	2.89488e-13	NEMVEDRAFT_v1g240477	#N/A
630	NVE10250	122.997	4.51471	1.68844	2.67389	0.00749762	0.0280389	#N/A	#N/A
631	NVE11952	235.524	4.51261	0.770185	5.85912	4.65324e-09	6.84432e-08	NEMVEDRAFT_v1g216856	#N/A
632	NVE3484	153.933	4.51245	0.578296	7.80301	6.04492e-15	1.68076e-13	NEMVEDRAFT_v1g211311	oligoadenylate synthetase 1
633	NVE1206	167.899	4.51128	0.690534	6.53304	6.445e-11	1.21839e-09	#N/A	#N/A
634	NVE23667	1805.85	4.51096	0.370828	12.1646	4.80052e-34	5.92521e-32	NEMVEDRAFT_v1g105643,NEMVEDRAFT_v1g105627	#N/A
635	NVE18242	77.4042	4.50807	1.57857	2.85579	0.00429297	0.017412	NEMVEDRAFT_v1g152156	#N/A
636	NVE14765	871.624	4.49701	0.561668	8.00653	1.17987e-15	3.5242e-14	#N/A	#N/A
637	NVE16645	4993.13	4.4951	0.362955	12.3847	3.16198e-35	4.23924e-33	NEMVEDRAFT_v1g95571	glutamate-cysteine modifier subunit
638	NVE8994	47.9306	4.488	0.786432	5.70679	1.15126e-08	1.5882e-07	#N/A	#N/A
639	NVE11979	401.743	4.48477	0.496539	9.03206	1.68468e-19	6.6051e-18	NEMVEDRAFT_v1g130221	matrix metallopeptidase 2
640	NVE1042	1177.06	4.47441	0.490745	9.1176	7.68061e-20	3.09989e-18	NEMVEDRAFT_v1g209537	#N/A
641	NVE9425	10617.8	4.46802	0.259247	17.2346	1.46012e-66	5.67693e-63	NEMVEDRAFT_v1g200525	neural alfa2 tubulin
642	NVE13540	344.037	4.46332	0.558635	7.98969	1.35278e-15	4.00988e-14	NEMVEDRAFT_v1g92693	zinc transporter zip12
643	NVE16311	356.748	4.45829	0.596067	7.4795	7.46065e-14	1.87748e-12	NEMVEDRAFT_v1g81701	vesicular glutamate transporter 1-like
644	NVE12662	210.712	4.44969	0.689229	6.45604	1.07479e-10	1.95119e-09	#N/A	#N/A
645	NVE24336	2380.6	4.44654	0.633097	7.02347	2.16427e-12	4.79015e-11	NEMVEDRAFT_v1g225315	#N/A
646	NVE23923	420.808	4.44464	0.566409	7.84705	4.25946e-15	1.19861e-13	NEMVEDRAFT_v1g238729	#N/A
647	NVE10637	9844.4	4.44413	0.377938	11.7589	6.35697e-32	6.44763e-30	NEMVEDRAFT_v1g246830	#N/A
648	NVE9445	83.4315	4.43706	0.655256	6.77149	1.27465e-11	2.61983e-10	NEMVEDRAFT_v1g89606	#N/A
649	NVE2103	857.538	4.42779	0.322462	13.7312	6.60456e-43	2.26575e-40	NEMVEDRAFT_v1g85719	alanopine dehydrogenase
650	NVE26200	678.401	4.42481	0.36368	12.1668	4.67257e-34	5.79796e-32	NEMVEDRAFT_v1g208976	protein disulfide-isomerase a3
651	NVE3483	1082.6	4.42257	0.454188	9.73731	2.09022e-22	9.85062e-21	NEMVEDRAFT_v1g211310	#N/A
652	NVE23852	710.359	4.41923	0.292156	15.1263	1.08683e-51	8.45116e-49	#N/A	#N/A
653	NVE23873	94.8521	4.413	1.04681	4.21568	2.49029e-05	0.000187762	#N/A	#N/A
654	NVE18868	256.317	4.40853	0.518713	8.49898	1.91267e-17	6.53275e-16	NEMVEDRAFT_v1g220308	#N/A
655	NVE16687	199.682	4.40735	0.599145	7.35607	1.89408e-13	4.61705e-12	#N/A	galactose-3-o-sulfotransferase 1-like
656	NVE1495	13705.5	4.4059	0.460638	9.56477	1.12452e-21	5.09374e-20	#N/A	#N/A
657	NVE718	2076.21	4.4009	0.631169	6.97262	3.11085e-12	6.76959e-11	NEMVEDRAFT_v1g209267	#N/A
658	NVE19227	124.664	4.40086	0.735577	5.98287	2.19238e-09	3.3537e-08	#N/A	#N/A
659	NVE15744	449.924	4.40043	0.36916	11.9201	9.29863e-33	1.0232e-30	#N/A	zinc finger with ufm1-specific peptidase domain
660	NVE22911	500.868	4.39886	0.40294	10.9169	9.57154e-28	6.45332e-26	#N/A	#N/A
661	NVE25086	144.499	4.39574	1.30364	3.3719	0.000746524	0.00388726	NEMVEDRAFT_v1g208161	#N/A
662	NVE9804	132.492	4.38905	0.528555	8.30387	1.00774e-16	3.25154e-15	NEMVEDRAFT_v1g215446	#N/A
663	NVE1827	858.975	4.38858	0.400487	10.9581	6.07508e-28	4.19288e-26	#N/A	#N/A
664	NVE12047	305.455	4.386	0.386393	11.3511	7.32102e-30	6.21035e-28	NEMVEDRAFT_v1g216955	#N/A
665	NVE10252	2347.63	4.37303	0.463525	9.43428	3.93686e-21	1.73281e-19	NEMVEDRAFT_v1g127428	#N/A
666	NVE23149	115.462	4.36906	0.745833	5.85797	4.68572e-09	6.88774e-08	#N/A	#N/A
667	NVE21039	184.05	4.35818	0.694783	6.27272	3.54791e-10	6.05454e-09	NEMVEDRAFT_v1g61732,NEMVEDRAFT_v1g67111	low-density lipoprotein receptor-related protein 4
668	NVE1557	763.314	4.35323	0.48748	8.93008	4.25691e-19	1.62317e-17	NEMVEDRAFT_v1g112587	neuroendocrine convertase 1
669	NVE24215	1533.29	4.35276	0.299695	14.524	8.54224e-48	4.52894e-45	NEMVEDRAFT_v1g106212	membrane-bound o-acyltransferase domain-containing protein 2-like
670	NVE11309	260.737	4.32627	0.670697	6.45041	1.11548e-10	2.02034e-09	#N/A	matrix metalloproteinase 9
671	NVE15392	162.418	4.32235	0.516152	8.37418	5.56079e-17	1.82965e-15	#N/A	serine incorporator 1
672	NVE89	2308.7	4.31745	0.577236	7.47953	7.45893e-14	1.87748e-12	#N/A	#N/A
673	NVE25884	1880.6	4.31602	0.460839	9.36556	7.56495e-21	3.29245e-19	NEMVEDRAFT_v1g208678	#N/A
674	NVE426	2975.37	4.31561	0.333126	12.9549	2.20522e-38	4.43476e-36	NEMVEDRAFT_v1g110350	transcription factor sox-2
675	NVE20903	50.1663	4.3152	1.01243	4.26221	2.02412e-05	0.000155478	NEMVEDRAFT_v1g1485	potassium voltage-gated channel subfamily d member 2-like
676	NVE22859	512.93	4.31141	0.517752	8.32717	8.27989e-17	2.68268e-15	NEMVEDRAFT_v1g206649	n-acetyl-beta-glucosaminyl-glycoprotein 4-beta-n-acetylgalactosaminyltransferase 1-like
677	NVE9812	478.603	4.30012	0.515513	8.34144	7.33932e-17	2.38789e-15	NEMVEDRAFT_v1g148162	#N/A
678	NVE12687	371.31	4.29842	0.607502	7.07556	1.48844e-12	3.3387e-11	NEMVEDRAFT_v1g131342	serine incorporator 1
679	NVE7714	931.15	4.28652	0.371774	11.5299	9.32201e-31	8.528e-29	NEMVEDRAFT_v1g147236	mechanosensory abnormality family member (mec-2)
680	NVE6865	2892.93	4.28565	0.396109	10.8194	2.78663e-27	1.79081e-25	#N/A	astacin family metalloendopeptidase farm-1
681	NVE15255	2374.72	4.28449	0.39851	10.7513	5.84476e-27	3.67511e-25	NEMVEDRAFT_v1g218685	mechanosensory protein 2-like
682	NVE12621	92.9089	4.28358	0.540845	7.92016	2.37201e-15	6.8314e-14	#N/A	#N/A
683	NVE23652	52.5407	4.27876	0.825992	5.18014	2.21714e-07	2.4688e-06	NEMVEDRAFT_v1g221467	kex2-like endoprotease
684	NVE8267	97.0928	4.27101	0.60043	7.11324	1.13348e-12	2.57466e-11	NEMVEDRAFT_v1g239787	#N/A
685	NVE7854	4847.31	4.26733	0.5495	7.76584	8.11061e-15	2.23118e-13	NEMVEDRAFT_v1g57503	glutamate
686	NVE11058	1173.34	4.25721	0.60611	7.02382	2.15884e-12	4.78265e-11	NEMVEDRAFT_v1g216264	#N/A
687	NVE1205	1600.1	4.25163	0.533841	7.96423	1.6626e-15	4.89711e-14	NEMVEDRAFT_v1g239007	#N/A
688	NVE17009	19.475	4.25029	1.08081	3.9325	8.4068e-05	0.000557775	#N/A	#N/A
689	NVE20126	7974.19	4.24609	0.286465	14.8223	1.05048e-49	5.97695e-47	NEMVEDRAFT_v1g50292	kinesin motor domain containing protein
690	NVE4963	33.9401	4.22384	1.03544	4.07927	4.51771e-05	0.000320137	NEMVEDRAFT_v1g212316	#N/A
691	NVE4677	2417.08	4.22173	0.452229	9.33538	1.0063e-20	4.33118e-19	NEMVEDRAFT_v1g199457	sulfhydryl oxidase 1-like
692	NVE16652	207.69	4.22045	0.633328	6.66392	2.66626e-11	5.298e-10	#N/A	#N/A
693	NVE19015	2124.14	4.21826	0.470013	8.97478	2.83925e-19	1.09841e-17	NEMVEDRAFT_v1g197339	#N/A
694	NVE6238	6006.97	4.21723	0.38015	11.0936	1.34748e-28	1.00108e-26	NEMVEDRAFT_v1g180278	3-oxoacid transferase 1
695	NVE7575	1187.05	4.2149	0.504938	8.34737	6.98015e-17	2.2742e-15	NEMVEDRAFT_v1g122369	ectonucleotide pyrophosphatase phosphodiesterase family member 5-like
696	NVE4454	1049.52	4.21362	0.369532	11.4026	4.05901e-30	3.4812e-28	#N/A	protein
697	NVE22771	407.803	4.21143	0.439493	9.58247	9.47528e-22	4.30876e-20	NEMVEDRAFT_v1g229362	endothelin converting enzyme 1
698	NVE18010	515.661	4.21061	0.383248	10.9867	4.43022e-28	3.10355e-26	NEMVEDRAFT_v1g241459	#N/A
699	NVE11877	386.72	4.20629	0.476312	8.83096	1.03785e-18	3.86141e-17	NEMVEDRAFT_v1g247137	#N/A
700	NVE1277	485.54	4.20478	0.495519	8.4856	2.14604e-17	7.29779e-16	NEMVEDRAFT_v1g198676	isoform a
701	NVE5271	3194.79	4.20458	0.403161	10.429	1.82761e-25	1.03231e-23	#N/A	#N/A
702	NVE11561	193.989	4.20058	0.4641	9.05102	1.41637e-19	5.58128e-18	#N/A	#N/A
703	NVE4812	21.2767	4.19645	1.3244	3.16856	0.00153197	0.00726822	NEMVEDRAFT_v1g248716	#N/A
704	NVE2369	16.9988	4.19637	1.33609	3.1408	0.0016849	0.00788155	#N/A	hypothetical protein BRAFLDRAFT_125400 [Branchiostoma floridae]
705	NVE6130	189.584	4.19286	1.23848	3.38548	0.000710531	0.00372377	#N/A	hemicentin 1
706	NVE13461	583.906	4.18015	0.480233	8.70444	3.19158e-18	1.14192e-16	NEMVEDRAFT_v1g132356	glutamate receptor 4-like isoform 2
707	NVE7600	406.799	4.17985	0.664296	6.29215	3.13097e-10	5.39035e-09	NEMVEDRAFT_v1g122621	carbohydrate sulfotransferase 1-like
708	NVE14075	72.1236	4.17726	0.559593	7.46482	8.34162e-14	2.08567e-12	NEMVEDRAFT_v1g218033,NEMVEDRAFT_v1g218034	#N/A
709	NVE5995	733.004	4.17052	0.499201	8.35438	6.57766e-17	2.14907e-15	NEMVEDRAFT_v1g18127	#N/A
710	NVE562	889.157	4.16934	0.571456	7.296	2.9646e-13	7.13706e-12	NEMVEDRAFT_v1g209131	orexin receptor type 2
711	NVE8933	433.738	4.16701	0.52557	7.92856	2.21701e-15	6.41668e-14	NEMVEDRAFT_v1g200452	#N/A
712	NVE23964	259.406	4.16557	0.560853	7.42721	1.10911e-13	2.75248e-12	NEMVEDRAFT_v1g83827	#N/A
713	NVE11214	55.9355	4.16314	0.712439	5.84351	5.11117e-09	7.45674e-08	NEMVEDRAFT_v1g223319	#N/A
714	NVE3170	424.111	4.158	0.473873	8.7745	1.71661e-18	6.27666e-17	#N/A	ligand-gated ion channel family protein
715	NVE7615	91.964	4.15552	0.733652	5.66415	1.47756e-08	2.00865e-07	#N/A	#N/A
716	NVE9615	532.973	4.13212	0.587724	7.03071	2.05479e-12	4.56082e-11	NEMVEDRAFT_v1g125711	#N/A
717	NVE2154	623.287	4.12511	0.547625	7.53273	4.96897e-14	1.26684e-12	NEMVEDRAFT_v1g198899	#N/A
718	NVE11310	806.29	4.12373	0.54276	7.59771	3.01417e-14	7.85638e-13	NEMVEDRAFT_v1g201172	#N/A
719	NVE4023	396.573	4.11212	0.633685	6.48923	8.62779e-11	1.59106e-09	NEMVEDRAFT_v1g211633	coagulation factor v
720	NVE2762	2378.7	4.10028	0.439381	9.33195	1.03941e-20	4.44906e-19	NEMVEDRAFT_v1g244611	#N/A
721	NVE25646	147.508	4.09977	0.740036	5.53995	3.02552e-08	3.91238e-07	NEMVEDRAFT_v1g30997	beta-glucuronidase precursor
722	NVE14441	62.902	4.09524	0.675959	6.05841	1.37477e-09	2.16401e-08	NEMVEDRAFT_v1g223808	#N/A
723	NVE22596	1343.91	4.09437	0.567491	7.21487	5.39875e-13	1.27086e-11	#N/A	#N/A
724	NVE26170	100.031	4.09334	0.585171	6.99512	2.65031e-12	5.82171e-11	NEMVEDRAFT_v1g110254	#N/A
725	NVE13938	2753.53	4.08958	0.345287	11.844	2.31147e-32	2.47348e-30	NEMVEDRAFT_v1g181888	alcohol dehydrogenase
726	NVE8866	97.2363	4.08746	0.770038	5.30812	1.1076e-07	1.30145e-06	#N/A	#N/A
727	NVE24978	209.745	4.08257	0.482919	8.45394	2.81638e-17	9.48058e-16	NEMVEDRAFT_v1g107994	carbohydrate sulfotransferase 3
728	NVE25660	78.7332	4.07788	0.9119	4.47184	7.75478e-06	6.44932e-05	#N/A	#N/A
729	NVE25427	149.073	4.076	0.580756	7.01843	2.24369e-12	4.95182e-11	NEMVEDRAFT_v1g221676	oligoadenylate synthetase 1
730	NVE14521	1002.32	4.07336	0.387306	10.5171	7.2023e-26	4.24281e-24	#N/A	#N/A
731	NVE135	123.392	4.07129	0.680351	5.98411	2.17577e-09	3.33047e-08	NEMVEDRAFT_v1g196234	coagulation factor c cochlin (limulus polyphemus)
732	NVE2210	30.3479	4.06532	0.835852	4.86369	1.15217e-06	1.12885e-05	#N/A	#N/A
733	NVE19277	2236.67	4.06407	0.32476	12.5141	6.25313e-36	9.11707e-34	NEMVEDRAFT_v1g224560	alcohol dehydrogenase
734	NVE9964	799.987	4.05315	0.507025	7.99398	1.30646e-15	3.88243e-14	NEMVEDRAFT_v1g180912	#N/A
735	NVE19826	68.2446	4.05191	1.08022	3.75102	0.000176117	0.00108292	NEMVEDRAFT_v1g204789	#N/A
736	NVE4253	210.28	4.0516	0.525083	7.71612	1.19921e-14	3.24915e-13	NEMVEDRAFT_v1g211833	#N/A
737	NVE541	826.378	4.05141	0.436163	9.28874	1.56124e-20	6.59792e-19	NEMVEDRAFT_v1g110685	#N/A
738	NVE12189	157.856	4.05141	0.720052	5.62654	1.83858e-08	2.4735e-07	NEMVEDRAFT_v1g201513	#N/A
739	NVE14189	126.418	4.04651	0.516567	7.83348	4.74559e-15	1.33219e-13	NEMVEDRAFT_v1g202172	#N/A
740	NVE7147	666.933	4.03153	0.307466	13.1121	2.80648e-39	6.29514e-37	#N/A	#N/A
741	NVE13825	524.201	4.03147	0.674477	5.97717	2.27043e-09	3.46626e-08	NEMVEDRAFT_v1g247589	#N/A
742	NVE9613	564.81	4.02921	0.33821	11.9133	1.00877e-32	1.09966e-30	NEMVEDRAFT_v1g237402	diamine acetyltransferase 2
743	NVE12661	155.29	4.01638	0.517797	7.75667	8.71915e-15	2.39294e-13	#N/A	#N/A
744	NVE9616	552.891	4.00365	0.36368	11.0087	3.46884e-28	2.45216e-26	NEMVEDRAFT_v1g191947	#N/A
745	NVE19915	112.234	3.99779	1.45874	2.74058	0.00613304	0.0235548	NEMVEDRAFT_v1g204809	#N/A
746	NVE1854	809.521	3.99599	0.56054	7.12882	1.01234e-12	2.31301e-11	#N/A	#N/A
747	NVE11581	115.345	3.99303	0.682746	5.84849	4.96061e-09	7.25524e-08	NEMVEDRAFT_v1g216620	#N/A
748	NVE4817	989.636	3.98702	0.296742	13.436	3.72213e-41	1.02153e-38	NEMVEDRAFT_v1g9703	indian hedgehog protein
749	NVE9458	354.285	3.98113	0.487555	8.16551	3.20089e-16	1.00363e-14	NEMVEDRAFT_v1g200561	#N/A
750	NVE19787	327.478	3.98071	1.23509	3.22301	0.00126852	0.00617917	#N/A	probable n-acetyltransferase 8b-like
751	NVE12065	137.044	3.97976	0.915478	4.34719	1.37892e-05	0.000109413	NEMVEDRAFT_v1g130395	#N/A
752	NVE11308	256.036	3.97835	0.805918	4.93642	7.95676e-07	8.01794e-06	NEMVEDRAFT_v1g240246	brain-specific angiogenesis inhibitor 3
753	NVE2760	2308.61	3.97212	0.450127	8.82445	1.09998e-18	4.08606e-17	NEMVEDRAFT_v1g244611	#N/A
754	NVE22170	610.233	3.96764	0.623652	6.36194	1.99221e-10	3.50484e-09	NEMVEDRAFT_v1g242650	#N/A
755	NVE11391	1785.35	3.9546	0.406119	9.73754	2.08535e-22	9.84758e-21	NEMVEDRAFT_v1g173611	ankyrin repeat family a protein 2-like
756	NVE22454	296.075	3.94478	0.678395	5.81488	6.06781e-09	8.79192e-08	NEMVEDRAFT_v1g83339,NEMVEDRAFT_v1g45640	#N/A
757	NVE2155	273.056	3.94449	0.74681	5.28179	1.27928e-07	1.48251e-06	NEMVEDRAFT_v1g31824	nicotinic acetylcholine receptor alpha6 subunit
758	NVE25292	35.6713	3.94299	0.78797	5.00399	5.61564e-07	5.82489e-06	NEMVEDRAFT_v1g198336	counting factor associated protein d-like
759	NVE11671	2976.81	3.94046	0.375158	10.5035	8.32604e-26	4.83159e-24	NEMVEDRAFT_v1g10353	cullin 3
760	NVE17840	837.233	3.94027	0.355511	11.0834	1.51019e-28	1.11487e-26	#N/A	#N/A
761	NVE15527	225.111	3.93872	0.828123	4.7562	1.97275e-06	1.83421e-05	NEMVEDRAFT_v1g61624	counting factor associated protein d-like
762	NVE20965	1253.26	3.9335	0.519452	7.57239	3.66409e-14	9.45529e-13	NEMVEDRAFT_v1g159087	#N/A
763	NVE13901	1008.72	3.93284	0.332727	11.82	3.07668e-32	3.23301e-30	NEMVEDRAFT_v1g93322	gamma-aminobutyric acid receptor subunit beta-1 isoform 1
764	NVE6967	611.985	3.91144	1.13507	3.44599	0.000568975	0.00305831	NEMVEDRAFT_v1g213625	#N/A
765	NVE21376	1428.08	3.91015	0.317921	12.2991	9.15345e-35	1.1605e-32	NEMVEDRAFT_v1g26599	adp-ribosylation factor gtpase-activating protein 1-like
766	NVE26205	1159.69	3.90962	0.361284	10.8214	2.72471e-27	1.75586e-25	NEMVEDRAFT_v1g51194	#N/A
767	NVE22211	105.929	3.90704	0.72634	5.37909	7.4865e-08	9.04428e-07	NEMVEDRAFT_v1g154031	#N/A
768	NVE11749	709.44	3.90566	0.681093	5.73441	9.78552e-09	1.36203e-07	NEMVEDRAFT_v1g34098	#N/A
769	NVE16951	615.081	3.89931	0.400337	9.74005	2.03452e-22	9.62704e-21	NEMVEDRAFT_v1g75832	glutamate-cysteine catalytic subunit
770	NVE8297	1001.53	3.89559	0.389219	10.0087	1.39516e-23	7.02942e-22	NEMVEDRAFT_v1g161288	#N/A
771	NVE24425	310.442	3.89546	1.13901	3.42004	0.000626126	0.0033349	NEMVEDRAFT_v1g106478,NEMVEDRAFT_v1g106514	#N/A
772	NVE6607	208.161	3.89321	0.373928	10.4117	2.19353e-25	1.23006e-23	#N/A	#N/A
773	NVE185	675.038	3.89265	0.640112	6.08121	1.19279e-09	1.89805e-08	NEMVEDRAFT_v1g60804	gamma-aminobutyric acid receptor subunit beta-1-like
774	NVE12460	74.4873	3.88936	0.754679	5.15366	2.55446e-07	2.81352e-06	NEMVEDRAFT_v1g131086	glutathione peroxidase
775	NVE8182	1213.99	3.88647	0.429805	9.04241	1.53259e-19	6.01889e-18	#N/A	#N/A
776	NVE15694	2470.1	3.88615	0.416846	9.32275	1.13366e-20	4.83472e-19	NEMVEDRAFT_v1g248846	#N/A
777	NVE14207	587.778	3.88538	0.480187	8.09139	5.89873e-16	1.80348e-14	NEMVEDRAFT_v1g202189	fibrillin 2- partial
778	NVE11489	73.8678	3.8848	0.537172	7.23195	4.76122e-13	1.12876e-11	NEMVEDRAFT_v1g129281	#N/A
779	NVE8073	173.927	3.88425	0.376768	10.3094	6.39095e-25	3.48337e-23	NEMVEDRAFT_v1g237884	#N/A
780	NVE2447	567.212	3.87855	0.675376	5.7428	9.31236e-09	1.30005e-07	#N/A	#N/A
781	NVE6442	247.79	3.87853	0.539396	7.19051	6.45518e-13	1.50737e-11	#N/A	#N/A
782	NVE5449	190.75	3.8723	0.657388	5.89043	3.85181e-09	5.70508e-08	NEMVEDRAFT_v1g199619	neuropeptide f receptor 76f
783	NVE22390	63.9735	3.87151	0.907821	4.26462	2.00245e-05	0.000153915	#N/A	#N/A
784	NVE22434	142.018	3.8649	1.33626	2.89232	0.00382414	0.0157921	#N/A	#N/A
785	NVE19318	210.242	3.8613	0.487562	7.91961	2.38253e-15	6.85323e-14	NEMVEDRAFT_v1g140241	galactosylgalactosylxylosylprotein 3-beta-glucuronosyltransferase i
786	NVE22509	231.951	3.85304	0.586628	6.56811	5.09564e-11	9.75954e-10	NEMVEDRAFT_v1g83566	#N/A
787	NVE19362	1407.6	3.84882	0.22956	16.7661	4.32026e-63	1.11981e-59	NEMVEDRAFT_v1g22641	glycine receptor subunit beta precursor
788	NVE3513	1931.53	3.84845	0.316293	12.1674	4.63898e-34	5.78706e-32	NEMVEDRAFT_v1g116167	x-prolyl aminopeptidase (aminopeptidase p) soluble
789	NVE20112	324.081	3.84504	0.594804	6.46438	1.01715e-10	1.85376e-09	#N/A	#N/A
790	NVE20998	1946.43	3.83718	0.404595	9.484	2.44708e-21	1.0915e-19	NEMVEDRAFT_v1g82958	fatty acid desaturase 6-like
791	NVE8561	1124	3.83528	0.307531	12.4712	1.07191e-35	1.50635e-33	NEMVEDRAFT_v1g123813	#N/A
792	NVE21040	3510.56	3.83346	0.350389	10.9406	7.37246e-28	5.04354e-26	NEMVEDRAFT_v1g238559	v-myc myelocytomatosis viral oncogene homolog lung carcinoma derived a
793	NVE14763	433.599	3.82028	0.785484	4.8636	1.15267e-06	1.12886e-05	NEMVEDRAFT_v1g134914	protein containing qxw lectin repeats
794	NVE15463	9512.01	3.82019	0.347558	10.9915	4.19806e-28	2.94977e-26	NEMVEDRAFT_v1g163150	#N/A
795	NVE24025	108.791	3.80967	0.528687	7.2059	5.766e-13	1.35321e-11	#N/A	#N/A
796	NVE17349	179.217	3.80439	0.656881	5.7916	6.97184e-09	9.99626e-08	#N/A	#N/A
797	NVE2018	459.337	3.80265	0.717187	5.30218	1.14427e-07	1.34206e-06	NEMVEDRAFT_v1g210296	#N/A
798	NVE3793	1788.17	3.80026	0.504182	7.53749	4.79118e-14	1.22419e-12	NEMVEDRAFT_v1g86975	transmembrane prolyl 4-hydroxylase
799	NVE18324	3874.02	3.79893	0.632829	6.00309	1.93597e-09	2.98741e-08	NEMVEDRAFT_v1g204045	#N/A
800	NVE7139	38.6163	3.79611	0.992426	3.82508	0.000130729	0.000830346	#N/A	#N/A
801	NVE16877	609.329	3.79013	0.586471	6.46261	1.02914e-10	1.87414e-09	NEMVEDRAFT_v1g241205	#N/A
802	NVE4172	58.4412	3.78407	0.817091	4.63115	3.63632e-06	3.21188e-05	NEMVEDRAFT_v1g117058	#N/A
803	NVE23256	98.0366	3.78008	0.711723	5.31116	1.08927e-07	1.28336e-06	NEMVEDRAFT_v1g4365	collagen alpha-1 chain
804	NVE9672	1833.57	3.7797	0.466324	8.10531	5.26109e-16	1.61488e-14	NEMVEDRAFT_v1g215302	#N/A
805	NVE9452	4845.76	3.77919	0.304152	12.4253	1.90468e-35	2.62914e-33	NEMVEDRAFT_v1g180776	glutamate-cysteine catalytic subunit
806	NVE2194	1857.93	3.77884	0.450971	8.37932	5.32322e-17	1.75395e-15	NEMVEDRAFT_v1g160201	#N/A
807	NVE7300	197.813	3.77466	0.504541	7.48138	7.35472e-14	1.85482e-12	NEMVEDRAFT_v1g213913	stabilin 2
808	NVE21384	27.4737	3.77458	0.978201	3.8587	0.000113993	0.00073622	#N/A	#N/A
809	NVE26135	260.771	3.7728	0.392151	9.62078	6.53345e-22	2.99435e-20	NEMVEDRAFT_v1g9118	gamma-aminobutyric acid receptor subunit beta-1-like
810	NVE16710	403.724	3.76929	0.595707	6.32742	2.49292e-10	4.34299e-09	NEMVEDRAFT_v1g137579	#N/A
811	NVE12450	327.405	3.76813	0.56978	6.6133	3.75845e-11	7.30643e-10	NEMVEDRAFT_v1g1638	membrane progestin receptor gamma
812	NVE4081	143.87	3.76021	0.745981	5.04063	4.64e-07	4.88898e-06	#N/A	#N/A
813	NVE23501	677.698	3.75722	0.5503	6.82757	8.63633e-12	1.80366e-10	NEMVEDRAFT_v1g221430	#N/A
814	NVE5711	15.6961	3.75672	1.10465	3.40082	0.00067184	0.00354937	NEMVEDRAFT_v1g245493	#N/A
815	NVE14203	102.66	3.7474	0.686333	5.46003	4.7605e-08	5.9738e-07	NEMVEDRAFT_v1g240706	fukutin-related partial
816	NVE23771	122.218	3.74668	0.546841	6.85149	7.30854e-12	1.53875e-10	NEMVEDRAFT_v1g225261	#N/A
817	NVE10577	1238.07	3.74483	0.375159	9.98198	1.82779e-23	9.11083e-22	NEMVEDRAFT_v1g235823	pyrroline-5-carboxylate reductase
818	NVE11038	988.734	3.74344	0.562962	6.64954	2.94006e-11	5.80251e-10	NEMVEDRAFT_v1g128741	#N/A
819	NVE8271	405.591	3.73906	0.427129	8.75393	2.06044e-18	7.48691e-17	NEMVEDRAFT_v1g200173	#N/A
820	NVE15577	461.786	3.73227	0.366724	10.1773	2.50344e-24	1.32127e-22	#N/A	#N/A
821	NVE21416	848.851	3.73167	0.555326	6.71979	1.81987e-11	3.68844e-10	NEMVEDRAFT_v1g50112	#N/A
822	NVE6742	540.185	3.72751	0.507478	7.34518	2.05482e-13	4.98284e-12	NEMVEDRAFT_v1g213549	hepatocyte growth factor activator
823	NVE8853	66.6032	3.72409	0.833997	4.46536	7.99355e-06	6.63843e-05	NEMVEDRAFT_v1g200356	forkhead domain 102c
824	NVE22282	74.1138	3.72134	0.77145	4.82382	1.40832e-06	1.35701e-05	NEMVEDRAFT_v1g206412	gelation factor
825	NVE17734	186.931	3.72051	0.551476	6.74645	1.51509e-11	3.09763e-10	#N/A	#N/A
826	NVE6443	886.06	3.72047	0.43923	8.47043	2.44494e-17	8.25407e-16	#N/A	#N/A
827	NVE16312	647.158	3.7171	0.354487	10.4859	1.00338e-25	5.79835e-24	NEMVEDRAFT_v1g158493	fibroblast growth factor receptor 1
828	NVE22155	335.907	3.71351	0.631223	5.88303	4.02814e-09	5.9549e-08	NEMVEDRAFT_v1g206332	#N/A
829	NVE2026	466.145	3.7132	0.487267	7.62046	2.52768e-14	6.61052e-13	NEMVEDRAFT_v1g210306	#N/A
830	NVE14933	12850.3	3.71199	0.305201	12.1625	4.9253e-34	6.04724e-32	NEMVEDRAFT_v1g234521	alpha tubulin
831	NVE5257	127.636	3.70876	0.996	3.72365	0.000196363	0.0011929	#N/A	#N/A
832	NVE19360	111.62	3.70819	0.476823	7.77687	7.43402e-15	2.05963e-13	NEMVEDRAFT_v1g99026	gaba-gated chloride channel
833	NVE23788	1486.84	3.70744	0.537854	6.89303	5.4618e-12	1.16253e-10	NEMVEDRAFT_v1g243076	#N/A
834	NVE24456	106.152	3.70383	0.857179	4.32096	1.55355e-05	0.000122147	NEMVEDRAFT_v1g143492	integrin beta 6
835	NVE16042	66.3526	3.6994	0.962888	3.84199	0.000122042	0.000781713	#N/A	conserved plasmodium protein
836	NVE24951	2171.58	3.69646	0.401565	9.20513	3.41262e-20	1.41654e-18	NEMVEDRAFT_v1g21744	disrupted in renal carcinoma protein 2 homolog
837	NVE17266	33.1332	3.69449	0.858791	4.30196	1.69293e-05	0.000132083	NEMVEDRAFT_v1g219655	histone h2a-like
838	NVE20489	527.809	3.69141	0.472804	7.80748	5.83416e-15	1.6241e-13	#N/A	organic cation transporter
839	NVE25410	186.613	3.68804	0.477778	7.71915	1.17108e-14	3.18032e-13	#N/A	disrupted in renal carcinoma protein 2 homolog
840	NVE22087	145.432	3.68765	0.587237	6.27967	3.39303e-10	5.80724e-09	#N/A	#N/A
841	NVE8298	1839	3.68738	0.349594	10.5476	5.21082e-26	3.08523e-24	NEMVEDRAFT_v1g161291	#N/A
842	NVE5210	425.626	3.68701	0.53422	6.90168	5.13925e-12	1.09587e-10	NEMVEDRAFT_v1g212516	#N/A
843	NVE19034	250.589	3.68637	0.472883	7.79552	6.41459e-15	1.78142e-13	NEMVEDRAFT_v1g197358	pi-plc x domain-containing protein at5g67130-like
844	NVE17286	69.5964	3.68353	0.754158	4.88429	1.038e-06	1.0243e-05	#N/A	#N/A
845	NVE4044	891.493	3.66149	0.252499	14.501	1.19394e-47	6.05482e-45	#N/A	neuronal acetylcholine receptor subunit alpha-9
846	NVE19980	990.961	3.66118	0.33949	10.7843	4.08152e-27	2.59438e-25	NEMVEDRAFT_v1g24362	stearoyl- desaturase 5-like
847	NVE25049	1667.97	3.6524	0.278654	13.1073	2.98936e-39	6.6415e-37	NEMVEDRAFT_v1g231385	tubulin beta chain-like
848	NVE11993	32.6349	3.64639	0.759468	4.80125	1.57678e-06	1.49891e-05	#N/A	#N/A
849	NVE21074	260.747	3.63798	0.519302	7.00552	2.46074e-12	5.41549e-11	NEMVEDRAFT_v1g82974	#N/A
850	NVE10996	819.419	3.63486	0.51739	7.02537	2.13499e-12	4.73432e-11	NEMVEDRAFT_v1g223279	#N/A
851	NVE26153	2220.05	3.6251	0.387218	9.3619	7.83155e-21	3.40038e-19	#N/A	#N/A
852	NVE18801	777.514	3.62225	0.628448	5.76381	8.22366e-09	1.16057e-07	#N/A	#N/A
853	NVE7659	204.945	3.6184	0.423611	8.54181	1.32138e-17	4.5939e-16	#N/A	#N/A
854	NVE5902	1064.28	3.61713	0.416089	8.69315	3.52529e-18	1.25746e-16	NEMVEDRAFT_v1g171050	adp-ribosylation factor 1
855	NVE6606	4468.21	3.615	0.267129	13.5328	1.00144e-41	2.88413e-39	NEMVEDRAFT_v1g213423,NEMVEDRAFT_v1g213425	tubulin beta chain-like
856	NVE20194	1481.99	3.61269	0.557245	6.48312	8.98432e-11	1.65159e-09	NEMVEDRAFT_v1g184260	calumenin a
857	NVE22665	65.482	3.6066	1.04366	3.45574	0.000548793	0.00296486	NEMVEDRAFT_v1g225004	#N/A
858	NVE5949	699.307	3.60638	0.534802	6.7434	1.54728e-11	3.15791e-10	NEMVEDRAFT_v1g51995	#N/A
859	NVE2179	2361.64	3.6048	0.563771	6.39408	1.61518e-10	2.87625e-09	NEMVEDRAFT_v1g198924	#N/A
860	NVE22770	271.87	3.60314	0.463869	7.76758	7.99988e-15	2.20592e-13	NEMVEDRAFT_v1g229362	endothelin-converting enzyme 1-like
861	NVE10287	653.004	3.59154	0.275709	13.0266	8.64122e-39	1.81606e-36	#N/A	thiosulfate sulfurtransferase kat
862	NVE13502	1593.83	3.5871	0.340839	10.5243	6.67372e-26	3.94138e-24	NEMVEDRAFT_v1g201851	low density lipoprotein receptor adapter protein 1
863	NVE6600	33.636	3.58058	0.763259	4.69117	2.71648e-06	2.46235e-05	#N/A	#N/A
864	NVE7488	1923.57	3.5746	0.547494	6.52903	6.61949e-11	1.24834e-09	#N/A	#N/A
865	NVE21615	39.2999	3.57417	1.23923	2.88419	0.00392427	0.0161399	#N/A	#N/A
866	NVE11057	185.303	3.57193	0.617371	5.78571	7.22058e-09	1.03086e-07	NEMVEDRAFT_v1g216259	predicted protein [Naegleria gruberi]
867	NVE5283	110.102	3.5707	0.705147	5.06377	4.11043e-07	4.38046e-06	NEMVEDRAFT_v1g212582	neuronal acetylcholine receptor subunit alpha-7-like
868	NVE4034	960.567	3.56458	0.447399	7.96733	1.62135e-15	4.78165e-14	NEMVEDRAFT_v1g244995	beta-site app-cleaving enzyme 2
869	NVE10079	2214.16	3.56133	0.393787	9.04381	1.51309e-19	5.95234e-18	#N/A	#N/A
870	NVE17326	51.3297	3.56052	1.06398	3.34642	0.000818612	0.00420815	#N/A	#N/A
871	NVE19423	1307.7	3.55766	0.566454	6.28058	3.37308e-10	5.78158e-09	#N/A	cd209 antigen-like
872	NVE5128	1468	3.55352	0.352465	10.0819	6.64272e-24	3.42203e-22	NEMVEDRAFT_v1g28213	neudesin precursor
873	NVE2100	5172.09	3.5483	0.527948	6.72092	1.80578e-11	3.66307e-10	NEMVEDRAFT_v1g85822	#N/A
874	NVE25191	21.0695	3.54489	1.16575	3.04088	0.0023589	0.0104597	NEMVEDRAFT_v1g198216	#N/A
875	NVE19500	117.5	3.54244	0.716675	4.94288	7.69783e-07	7.78729e-06	NEMVEDRAFT_v1g248347	zinc transporter 2
876	NVE7152	32.4471	3.5399	1.00145	3.53475	0.000408154	0.00228496	NEMVEDRAFT_v1g46041	n-methyl-d-aspartate receptor 1-like
877	NVE6420	70.2309	3.5367	0.951517	3.7169	0.000201679	0.0012198	#N/A	#N/A
878	NVE6992	2225.84	3.53669	0.345891	10.2249	1.53429e-24	8.15306e-23	#N/A	#N/A
879	NVE2721	372.65	3.53532	0.687378	5.1432	2.70104e-07	2.9596e-06	NEMVEDRAFT_v1g114697	#N/A
880	NVE24088	214.385	3.53453	0.854455	4.13659	3.525e-05	0.000256214	#N/A	#N/A
881	NVE6288	1887.55	3.53331	0.369633	9.55896	1.18944e-21	5.36698e-20	NEMVEDRAFT_v1g13490	#N/A
882	NVE9165	3946.04	3.51959	0.482395	7.29608	2.96278e-13	7.13706e-12	#N/A	orf1ab polyprotein
883	NVE19959	25.2111	3.51871	1.00062	3.51654	0.000437215	0.00242784	NEMVEDRAFT_v1g204856	#N/A
884	NVE7451	184.18	3.51628	0.603513	5.82636	5.66502e-09	8.21851e-08	#N/A	#N/A
885	NVE15867	66.7466	3.51612	0.672799	5.22611	1.73109e-07	1.9659e-06	NEMVEDRAFT_v1g241048	#N/A
886	NVE20436	292.097	3.50629	0.422764	8.29375	1.09736e-16	3.53093e-15	NEMVEDRAFT_v1g165121	#N/A
887	NVE8916	70.3648	3.50373	0.831964	4.21139	2.538e-05	0.000190742	#N/A	#N/A
888	NVE2758	228.228	3.50357	0.562615	6.22729	4.74561e-10	7.9493e-09	#N/A	#N/A
889	NVE4765	4633.78	3.5025	0.366289	9.56211	1.15375e-21	5.21604e-20	NEMVEDRAFT_v1g117981	dual specificity protein phosphatase 10-like
890	NVE25409	319.488	3.4999	0.484699	7.22078	5.16915e-13	1.22141e-11	#N/A	#N/A
891	NVE9983	86.1355	3.49646	0.862189	4.05533	5.00633e-05	0.000351347	NEMVEDRAFT_v1g90281	integrin beta-6
892	NVE18576	1540.47	3.49632	0.371782	9.40423	5.24109e-21	2.28959e-19	NEMVEDRAFT_v1g139608	#N/A
893	NVE16448	2130.52	3.49609	0.659952	5.29749	1.17404e-07	1.37352e-06	NEMVEDRAFT_v1g81540	#N/A
894	NVE15237	247.957	3.4942	0.454473	7.68846	1.48915e-14	3.9747e-13	NEMVEDRAFT_v1g202623	egf-containing fibulin-like extracellular matrix protein 1
895	NVE4193	107	3.48124	0.652184	5.33781	9.40766e-08	1.12085e-06	#N/A	#N/A
896	NVE15554	316.511	3.48042	0.713578	4.87742	1.07484e-06	1.05761e-05	#N/A	cyclic amp-responsive element-binding protein 3-like protein 1
897	NVE8568	584.836	3.47665	0.517674	6.71591	1.86894e-11	3.78132e-10	NEMVEDRAFT_v1g123804	#N/A
898	NVE13385	792.186	3.47601	0.513834	6.76484	1.33461e-11	2.73823e-10	NEMVEDRAFT_v1g217643	#N/A
899	NVE6187	128.139	3.4726	0.714176	4.86239	1.1598e-06	1.13489e-05	NEMVEDRAFT_v1g88003	#N/A
900	NVE5077	309.337	3.46712	0.457712	7.57489	3.59429e-14	9.28545e-13	#N/A	#N/A
901	NVE1275	13.0632	3.46566	1.191	2.90986	0.0036159	0.0150359	#N/A	#N/A
902	NVE2763	1243.73	3.46156	0.366086	9.45559	3.212e-21	1.42723e-19	#N/A	#N/A
903	NVE2514	4275.99	3.45359	0.255245	13.5305	1.03306e-41	2.93893e-39	NEMVEDRAFT_v1g114289	#N/A
904	NVE1974	3544.46	3.44929	0.585484	5.89134	3.83081e-09	5.67758e-08	NEMVEDRAFT_v1g113654	mannose receptor c type 1-like
905	NVE13298	81.0833	3.44888	0.788307	4.37505	1.21404e-05	9.73908e-05	NEMVEDRAFT_v1g149547	neuronal acetylcholine receptor subunit alpha-7 precursor
906	NVE9419	664.15	3.44654	0.323482	10.6545	1.66162e-26	1.01472e-24	NEMVEDRAFT_v1g89722	potassium channel subfamily k member 3
907	NVE21832	253.089	3.44241	0.347354	9.91036	3.75276e-23	1.85083e-21	#N/A	#N/A
908	NVE19127	867.824	3.43907	0.624293	5.50874	3.61413e-08	4.62482e-07	NEMVEDRAFT_v1g197466	#N/A
909	NVE19514	998.354	3.43741	0.481176	7.14377	9.08028e-13	2.09313e-11	#N/A	#N/A
910	NVE25130	247.75	3.43681	0.602363	5.70555	1.15969e-08	1.59889e-07	NEMVEDRAFT_v1g208207	#N/A
911	NVE5849	134.155	3.43546	0.404185	8.49973	1.90036e-17	6.50023e-16	#N/A	#N/A
912	NVE16934	147.423	3.43453	0.610898	5.62211	1.88642e-08	2.53347e-07	NEMVEDRAFT_v1g224190	a disintegrin and metalloproteinase with thrombospondin motifs 9-like
913	NVE14351	17.1734	3.4311	1.17464	2.92098	0.00348936	0.0146087	#N/A	collagen alpha-1 chain
914	NVE2525	19.2029	3.42965	0.871078	3.93725	8.24198e-05	0.000548556	NEMVEDRAFT_v1g49613	small arf-related gtpase
915	NVE13208	1650.83	3.42332	0.309362	11.0657	1.83956e-28	1.34525e-26	#N/A	#N/A
916	NVE5014	422.933	3.41881	0.433085	7.89407	2.92495e-15	8.35169e-14	NEMVEDRAFT_v1g212357	hypothetical protein BRAFLDRAFT_205648 [Branchiostoma floridae]
[truncated: 2,626 more rows]

## Sheet: Ncol_upreg_S
#	GeneId	baseMean	log2FoldChange	lfcSE	stat	pvalue	padj	ENSEMBL_ID	Annotation
[truncated: 1,426 more rows]
