# Supplementary material for: Histone demethylase Lsd1 is required for the differentiation of neural cells in Nematostella vectensis
Source: Nat Commun. 2022 Jan 24;13:465. doi: 10.1038/s41467-022-28107-z (PMC8786827; doi:10.1038/s41467-022-28107-z)
Supplement: Supplementary file 8 — Source Data [file 41467_2022_28107_MOESM8_ESM.xlsx]

## Sheet: Figure 3e
				Counting data for primary polyp lenght for Figure 3e. Units are arbitrary as no.pixels was used for measure ment
				Each sample was normalised to the average GFP+ lenght to control for changes in magnifaction between experiemnts
				Replicate 1							Replicate 1					Replicate 1
				GFP+	GFP-	GFP+ (Normalised)	GFP-Normalised				GFP+	GFP-	GFP+ (Normalised)	GFP-Normalised		GFP+	GFP-	GFP+ (Normalised)	GFP-Normalised
				205.456	129.877	1.38543	0.875783				143.22	95.079	1.05167	0.698169		249.704	195.018	1.20437	0.940607
				150.36	147.648	1.0139	0.995616				146.67	103.325	1.077	0.75872		203.931	158.619	0.983596	0.765048
				116.619	139.943	0.786382	0.94366				132.936	110.145	0.976155	0.8088		223.607	169.056	1.0785	0.815388
				148.486	79.925	1.00127	0.538948				128.577	101.607	0.944147	0.746105		276.557	194.041	1.33388	0.935895
				179.622	131.484	1.21122	0.88662				133.522	87.658	0.980458	0.643677		246.844	146	1.19057	0.704185
				151.921	90.377	1.02443	0.609428				127.279	145.561	0.934615	1.06886		212.763	179.655	1.02619	0.866509
				116.017	116.499	0.782323	0.785573				171.172	119.331	1.25692	0.876253		232.835	98.955	1.12301	0.477278
				133.147	128.062	0.897833	0.863544				109.124	119.331	0.801302	0.876253		162.111	192.666	0.781891	0.929263
				148.486	142.127	1.00127	0.958387				118.068	103.247	0.866979	0.758147		151.605	186.526	0.731219	0.899649
				142.688	148.93	0.96217	1.00426				106.019	102.801	0.778502	0.754872		108.167	108.259	0.521709	0.522153
				70.456	137.244	0.475097	0.92546				173.159	99.298	1.27151	0.72915		202.089	121.655	0.974712	0.586764
				135.07	164.56	0.910801	1.10966				144.402	119.633	1.06035	0.87847		206.465	148.499	0.995818	0.716238
				149.626	118.406	1.00895	0.798432				136.235	102.157	1.00038	0.750143		191.927	170.188	0.925699	0.820848
				162.788	159.662	1.09771	1.07663					98.793		0.725441		165.747	160.112	0.799428	0.772249
				164.779	101.193	1.11113	0.682362					128.281		0.941973		228.543	169.729	1.1023	0.818634
				170.188	90.022	1.14761	0.607034					88.814		0.652165		226.716		1.09349
				144.278	140.428	0.972892	0.946931					56.639		0.415903		235.032		1.1336
				174	148	1.17331	0.99799
				134.104	120.416	0.904287	0.811986
				156.678		1.05651
				156		1.05194
				151.789		1.02354
			Avg	148.298						Avg	136.183				Avg	207.332

## Sheet: Figure 5e
	Counting data from DAPI staining of nematocysts in Figure 5e
			Replicate 1			Replicate 2
			GFP+	GFP-		GFP+	GFP-
			64	11		32	1
			18	5		54	7
			83	10		53	9
			66	15		50	4
			57	42		11	7
			121	20		34	2
			110	67		23	0
			82	16		34	0
			45	11		25	5
		Average	66	15		35.5	4.25
		Standard deviation	31.693	19.9652		15.7208	3.37004
		test		0.000441106			7.85814e-05

## Sheet: Figure S3e
		Full blots of western blots shown in supplenetary figure 3E. Images show the same blot, first blotted with ani-GFP antibody (left) and then with anti-actin antibody (right)
